# Supplementary material for: Identification of Candidate Casein Kinase 2 Substrates in Mitosis by Quantitative Phosphoproteomics
Source: Front Cell Dev Biol. 2017 Nov 22;5:97. doi: 10.3389/fcell.2017.00097 (PMC5702644; doi:10.3389/fcell.2017.00097)
Supplement: Supplementary Table 1 — Data of phosphoproteomics analysis of CX-4945 treated, mitotically-arrested HeLa cells. [file Table1.XLSX]

## Sheet: legend
Peptide	Peptide sequence; phosphorylation site is marked after the residue with "#" and cleavage sites marked with "."
Phosphorylation site	Amino acid type and locus in the protein per UniProt sequence
Reference	UniProt identifier with accession number, name and organism
Charge	Charge state(s) identified
m/z	Representative mass-to-charge value (Thomson) of the peptide(s) identified
Xcorr_max	Maximum Xcorr for all TP identifications for a given protein
dCn_max	Maximum delta-Xcorr for all TP identifications for a given protein
MMA (PPM)	Minimum mass measurement accuracy for all TP identifications for a given protein (parts-per-million from theoretical)
PhosphoRS	Best PhosphoRS score among all PSMs for the peptide sequence shown
Ratio (condition, replicate)	Log(2) heavy/light ratio average for all PSMs for a given peptide sequence for CX-4945 treatment for each biological replicate and average among all replicates
P-value (condition)	P-value per Student's T-test

## Sheet: all data
Peptide	Phosphorylation site	Reference	Charge state	xcorr_max	dcn_max	MMA (ppm)	phosphoRS score	HL_log2_ratio_avg A	HL_log2_ratio_avg B	HL_log2_ratio_avg C	Average	P-value
R.ELDDDERDVDASPT#AGLQEAATLAPTR.R	T167	sp|Q92508|PIEZ1_HUMAN	3	2.515	0.5169	0.095936	0.5	-2.04923		-2.04902	-2.04912	0
R.VARPPPIGAEVPDVTAT#PAR.L	T92	sp|Q07820|MCL1_HUMAN	3	3.636	0.4607	1.10771	0.9977	-0.454573	-0.454195		-0.454384	0
R.VLCPSNSS#QRVPLQAQK.L	S54	sp|O14965|AURKA_HUMAN	3	1.537	0.3208	0.066457	0.33333	-0.379786	-0.380714		-0.38025	0
R.LVREDENDAS#DDEDDDEKRR.I	S262	sp|Q9Y5B6|GCFC1_HUMAN	2,3,4	4.248	0.6447	0.000244	1	-0.338507	-0.33984	-0.338897	-0.339081	0
R.LS#AKPPAKVEAKPK.K	S25	sp|P05114|HMGN1_HUMAN	3,4	2.603	0.5309	0.094167	1	-0.288673		-0.289707	-0.28919	0
K.ISM*QDVDLS#LGS#PK.L	S508:S511	sp|Q09666|AHNK_HUMAN	2	2.371	0.5113	0.178419	1	0.0662469	0.0658841		0.0660655	0
R.RSS#KSFSLDEPPLFIPDNIATIR.R	S678	sp|Q92576|PHF3_HUMAN	3,4	2.132	0.4386	0.225575	0.33296	0.384283	0.385024		0.384653	0
R.RSSKSFS#LDEPPLFIPDNIATIR.R	S682	sp|Q92576|PHF3_HUMAN	3	1.846	0.5163	0.183211	0.33295	0.384283	0.385024		0.384653	0
R.KYES#DEDSLGSSGR.V	S470	sp|O00418|EF2K_HUMAN	2	0.779	0.2246	0.435738	0.49436	0.459449	0.460125		0.459787	0
R.KLEEVLST#EGAEENGNSDK.K	T528	sp|O15355|PPM1G_HUMAN	3	2.792	0.4919	0.474708	0.5	0.824216	0.825336		0.824776	0
R.S#RS#RS#FDYNYR.R	S129:S131:S133	sp|O75494|SRS10_HUMAN	2	1.301	0.2652	1.56669	0.99998	-0.239006	-0.238284		-0.238645	2.51608e-276
R.CVPAPGAGASGGTS#PSATQPNPAVFIFEHK.A	S106	sp|O60343|TBCD4_HUMAN	3,4	3.061	0.6306	0.120162	0.33333	-0.373185		-0.371673	-0.372429	1.54101e-203
R.KKDFQHLISS#PLKK.S	S65	sp|Q15361|TTF1_HUMAN	3,4	2.895	0.3916	0.135865	0.5		0.00164615	0.00283224	0.00223919	2.71494e-184
R.SKES#VPEFPLS#PPK.K	S31:S38	sp|P16949|STMN1_HUMAN	2,3	1.929	0.479	0.025393	1		-0.319902	-0.318394	-0.319148	1.86848e-175
K.KKLGAGEGGEAS#VSPEKTSTTSK.G	S1376	sp|Q13428|TCOF_HUMAN	4	4.623	0.6714	0.306389	0.99737	0.0510896	0.0489468	0.0518382	0.0506249	6.43516e-174
K.IPCKS#SPELEDTATSSKR.R	S2827	sp|P46013|KI67_HUMAN	3,4	4.504	0.6631	0.008343	0.99674	-0.209674	-0.210411		-0.210042	6.38939e-168
K.IPCKSS#PELEDTATSSKR.R	S2828	sp|P46013|KI67_HUMAN	3,4	4.376	0.6709	0.255222	0.99738	-0.209674	-0.210411		-0.210042	6.38939e-168
R.YQKS#TELLIR.K	S58,S58,S58,S58,S58	sp|P68431|H31_HUMAN,sp|Q16695|H31T_HUMAN,sp|Q71DI3|H32_HUMAN,sp|P84243|H33_HUMAN,sp|Q6NXT2|H3C_HUMAN	3	1.688	0.2228	0.301491	0.99766		-0.0361998	-0.0365625	-0.0363812	1.38863e-163
K.TPKT#PKGPS#SVEDIKAK.M	T237:S242	sp|P06748|NPM_HUMAN	4	1.844	0.3167	0.236952	0.24906	-0.0229788	-0.0243191		-0.0236489	1.29247e-115
K.RS#SLTTAALPFTQSILTQVGR.T	S156	sp|Q3MII6|TBC25_HUMAN	3	3.347	0.6361	0.044525	0.99312	0.200211	0.198237		0.199224	2.94164e-111
K.RSS#LTTAALPFTQSILTQVGR.T	S157	sp|Q3MII6|TBC25_HUMAN	3	1.702	0.366	1.95704	0.25	0.200211	0.198237		0.199224	2.94164e-111
R.YHGSIHT#GERPYECK.Q	T357	sp|Q96BR6|ZN669_HUMAN	4	2.017	0.3275	0.805006	0.99995	-0.0484036	-0.0493266		-0.0488651	3.76601e-105
K.IPLKPS#PSKK.F	S458,S405	sp|Q99755|PI51A_HUMAN,sp|A2A3N6|PIPSL_HUMAN	3	1.719	0.3997	0.05416	0.99672		-0.304367	-0.302475	-0.303421	3.28843e-94
R.GSYGS#DAEEEEYRQQLSEHSKR.G	S1159	sp|Q9UDY2|ZO2_HUMAN	3,4	3.158	0.4557	0.29703	1	-0.899239	-0.904023	-0.900443	-0.901235	1.27008e-91
K.TSLEASM*EAS#PK.A	S461	sp|Q8IWC1|MA7D3_HUMAN	2	2.93	0.6174	0.026296	1	-0.0249494	-0.0275968	-0.0278742	-0.0268068	9.80618e-87
R.LTQTSGQSTHTHKEPAS#GDEGIK.V	S2638	sp|P46013|KI67_HUMAN	3,4	2.401	0.3204	0.004572	0.9998	-1.73006	-1.72747		-1.72876	1.38547e-82
R.LTQT#SGQSTHTHKEPASGDEGIK.V	T2625	sp|P46013|KI67_HUMAN	4	2.896	0.4254	0.244048	0.48904	-1.73006	-1.72747		-1.72876	1.38547e-82
K.RVSIS#EGDDKIEYR.A	S126	sp|P22087|FBRL_HUMAN	3	1.641	0.4327	0.893414	0.5		-0.0411413	-0.0396928	-0.040417	4.47249e-82
K.AGTFIAPPVYSNITPYQSHLRS#PVR.L	S636	sp|Q6PJG2|EMSA1_HUMAN	4	2.071	0.3597	0.74362	0.33236	0.13088	0.133145		0.132013	1.20515e-68
R.LS#GSDLGGHSSLLER.L	S2477	sp|O95613|PCNT_HUMAN	3	2.706	0.4279	0.574019	0.99619	-0.0138116		-0.0157075	-0.0147596	4.06811e-65
R.GSPHYFS#PFRPY.-	S216	sp|Q13242|SRSF9_HUMAN	2	1.111	0.3888	0.268061	0.98478	-0.0423272		-0.0405841	-0.0414556	1.03388e-59
R.S#QGDNNVSLVEEFRK.T	S210	sp|Q9Y6I4|UBP3_HUMAN	3	1.97	0.4426	0.220123	1		-0.182279	-0.18076	-0.181519	4.84526e-54
K.SFQQSSLSRDS#QGHGR.D	S14	sp|P43243|MATR3_HUMAN	2,3,4	2.577	0.5323	0.054728	1	-0.0422048	-0.0381324	-0.0400838	-0.0401404	9.29392e-49
R.SNS#VEKPVSSILSR.T	S331	sp|Q9UI08|EVL_HUMAN	2,3	2.915	0.6007	0.154535	0.99999	-0.173653	-0.176304	-0.173569	-0.174509	7.61928e-46
R.M*AS#PPAPSPAPPAIS#PIIK.N	S101:S113	sp|Q00587|BORG5_HUMAN	2,3	2.509	0.4807	0.093352	1	-0.230624	-0.225857	-0.227945	-0.228142	1.79664e-43
R.RKS#ELFNPVSLDCK.L	S72	sp|P0CAP2|GRL1A_HUMAN	3	3.027	0.582	0.492874	1	-0.00777308	-0.00695818	-0.00297933	-0.00590353	1.12941e-38
R.IIGEKS#FRRS#VVGTPAYLAPEVLR.N	S738:S742,S731:S735	sp|Q15139|KPCD1_HUMAN,sp|O94806|KPCD3_HUMAN	3,4	2.167	0.4758	0.421375	0.99996	-0.160381	-0.160647		-0.160514	2.3351e-38
R.LGGSVLGQIPFLQNCEDEDS#DEDDELDSVQHKK.Q	S276	sp|Q9NRL3|STRN4_HUMAN	3,4	5.136	0.6556	0.551743	1	-0.160283	-0.159853		-0.160068	2.23964e-37
R.S#FAGNLNTYKR.L	S386	sp|Q01813|K6PP_HUMAN	2,3	2.897	0.5842	0.137815	1	0.00303365	0.0071542	0.00178553	0.00399113	6.08977e-33
K.KSKGESDDFHMDFDS#AVAPR.A	S1504	sp|P11388|TOP2A_HUMAN	4	2.873	0.5127	0.928618	1	0.238845	0.235721		0.237283	1.06892e-32
R.QSSIFGGADVGFSGGIPS#PDKGHR.K	S498	sp|Q9P2Y5|UVRAG_HUMAN	4	1.728	0.2402	0.79381	0.99393	0.110631	0.113694		0.112162	8.36171e-30
R.Y#SPS#QNSPIHHIPSR.R	Y284:S287	sp|Q9NYF8|BCLF1_HUMAN	3,4	2.002	0.3386	0.078114	0.25	-0.244152	-0.238328	-0.240237	-0.240906	1.60287e-28
K.LLT#DGYACEVR.C	T237	sp|O15226|NKRF_HUMAN	2	2.151	0.5996	0.102151	1	-0.34281		-0.339716	-0.341263	1.8144e-28
K.ANLQQAIVT#PLKPVDNTYYK.E	T72	sp|Q9ULW0|TPX2_HUMAN	2,3	3.294	0.6038	0.042178	1	0.0316635	0.0341573	0.0379425	0.0345877	5.33709e-28
K.TDHGAEIVYKS#PVVSGDT#SPR.H	S713:T720	sp|P10636|TAU_HUMAN	2,3,4	3.556	0.4641	0.268468	0.99707	-0.288028	-0.293271	-0.286935	-0.289411	7.71978e-25
K.S#FS#KEELM*SSDLEETAGSTSIPK.R	S511:S513	sp|O00567|NOP56_HUMAN	3	3.253	0.4092	0.20672	0.99343		-0.669841	-0.666111	-0.667976	1.98327e-23
K.QSGLSSLVNGKS#PIR.S	S862	sp|Q9UPN9|TRI33_HUMAN	2,3	2.965	0.5984	0.079257	1	0.048487	0.0552306	0.0488891	0.0508689	1.09035e-19
K.ISS#GKSSPFKVS#PLTFGR.K	S284:S293	sp|O95810|SDPR_HUMAN	3	1.71	0.2298	0.980851	0.33247	0.110172	0.106359		0.108266	2.32205e-17
R.SGT#TPKPVINST#PGRTPLR.D	T429:T438	sp|Q99459|CDC5L_HUMAN	3	1.606	0.2491	0.484812	0.16667	-0.352028	-0.356736	-0.347974	-0.352246	3.32356e-16
R.SGTT#PKPVINST#PGRTPLR.D	T430:T438	sp|Q99459|CDC5L_HUMAN	3	2.299	0.4241	0.184867	0.24922	-0.352028	-0.356736	-0.347974	-0.352246	3.32356e-16
R.RLAISEDHVAS#VKK.S	S61	sp|Q9HC35|EMAL4_HUMAN	3,4	2.322	0.4623	0.010032	1	-0.17543	-0.181754	-0.179496	-0.178893	9.48908e-16
K.S#IDLKDKYK.N	S83	sp|P10809|CH60_HUMAN	3	1.97	0.3721	0.009377	1	0.219183	0.223436		0.221309	3.17013e-15
K.DCLNVLNKS#NEGK.E	S56	sp|Q99471|PFD5_HUMAN	2	1.918	0.4755	1.15608	1	-0.145531	-0.144628		-0.145079	6.27056e-15
R.VALENDDRSEEEKYTAVQRNS#SER.E	S478	sp|Q99700|ATX2_HUMAN	4	2.078	0.3268	0.314384	0.99082	0.0636417	0.0642102	0.0563281	0.0613933	7.05441e-15
R.VALENDDRSEEEKYT#AVQRNSSER.E	T472	sp|Q99700|ATX2_HUMAN	4	2.362	0.3442	1.81991	0.49548	0.0636417	0.0642102	0.0563281	0.0613933	7.05441e-15
R.NNSYTS#YTM*AICGM*PLDSFR.A	S420	sp|Q8WUM9|S20A1_HUMAN	3	1.374	0.3151	0.039501	0.16667	-0.254812	-0.258606		-0.256709	1.22338e-14
R.NNSYT#SYTM*AICGM*PLDSFR.A	T419	sp|Q8WUM9|S20A1_HUMAN	3	1.216	0.3413	0.609647	0.16667	-0.254812	-0.258606		-0.256709	1.22338e-14
K.KVQFDGTNS#AFKELK.F	S614	sp|Q8WWK9|CKAP2_HUMAN	2,3	2.714	0.5184	0.484757	0.99999	0.199343	0.204883	0.20912	0.204449	1.5389e-14
K.KVQFDGT#NSAFKELK.F	T612	sp|Q8WWK9|CKAP2_HUMAN	2,3,4	1.806	0.3367	0.428777	0.5	0.199343	0.204883	0.20912	0.204449	1.5389e-14
K.TKDLGHNDKSST#PGLK.S	T312	sp|Q04726|TLE3_HUMAN	4	2.113	0.4503	0.275963	0.33333	0.229152	0.231837	0.222042	0.227677	5.3276e-14
R.YS#DGSIALDIFGPQK.M	S345	sp|Q12923|PTN13_HUMAN	2	0.619	0.1971	0.108536	0.49868	-0.171839	-0.168815		-0.170327	5.83048e-14
R.APQTS#SSPPPVRR.G	S694	sp|Q8IYB3|SRRM1_HUMAN	3	1.874	0.3084	0.096383	0.49796		0.0859381	0.0816751	0.0838066	4.57212e-13
R.GVGS#PEPGPTAPYLGR.S	S621	sp|Q9C0B5|ZDHC5_HUMAN	2,3	2.487	0.6396	0.089689	1	-0.409642	-0.413114	-0.419892	-0.414216	1.11719e-12
R.LGAAQS#PFNDLNR.Q	S62	sp|Q96D05|CJ035_HUMAN	2	2.712	0.5655	0.189846	1	-0.088026	-0.0835566	-0.0888698	-0.0868175	4.32612e-12
R.S#HTEEDCTEELFDFLHAR.D	S61	sp|P07919|QCR6_HUMAN	3	2.251	0.478	0.062878	0.33333	-0.480735	-0.475926		-0.47833	7.32343e-12
R.TSFS#VGSDDELGPIR.K	S1176	sp|Q9NRY4|RHG35_HUMAN	2	1.828	0.4667	0.149193	0.49822	-0.687478	-0.678219	-0.675866	-0.680521	1.68358e-11
K.VYISSPHS#SPAHNK.L	S208	sp|Q9BZH6|WDR11_HUMAN	2,3,4	2.37	0.5847	0.11684	0.5	-0.145273	-0.149723	-0.146241	-0.147079	2.17944e-11
K.VYISSPHSS#PAHNK.L	S209	sp|Q9BZH6|WDR11_HUMAN	2,3,4	2.931	0.6379	0.017073	0.9974	-0.145273	-0.149723	-0.146241	-0.147079	2.17944e-11
R.ALS#LGTIPS#LTR.A	S454:S460	sp|Q5SNT2|TM201_HUMAN	2	1.343	0.2636	0.240073	0.99481	0.390799	0.395955		0.393377	3.03455e-11
R.RNS#RTEEPTVASESVENGHRK.R	S2018	sp|Q14686|NCOA6_HUMAN	4	3.369	0.488	0.0643	0.5	0.287593	0.282563		0.285078	3.56366e-11
R.RNSRT#EEPTVASESVENGHRK.R	T2020	sp|Q14686|NCOA6_HUMAN	4	3.612	0.5108	0.137378	0.5	0.287593	0.282563		0.285078	3.56366e-11
R.HSGS#DRSSFSHYSGLKHEDK.R	S199	sp|Q8NC51|PAIRB_HUMAN	4	2.409	0.2736	0.539351	0.24972		0.0950252	0.0996829	0.0973541	4.5028e-11
K.ELGPLPDDDDM*AS#PK.L	S636	sp|Q86U86|PB1_HUMAN	2	1.968	0.5731	0.312924	1	-0.367744	-0.378839	-0.373781	-0.373455	6.16091e-11
R.SIYDDIS#SPGLGST#PLTSR.R	S99:T106	sp|Q8NFH5|NUP53_HUMAN	2,3	2.857	0.3158	0.202545	0.25	0.0127849	0.00770433	0.00302868	0.00783929	7.41204e-11
R.EQQRSS#QEQGELQGR.L	S592	sp|O75146|HIP1R_HUMAN	3	1.975	0.3418	0.060017	0.5	-0.259804	-0.261835	-0.252424	-0.258021	7.61977e-11
K.TKDLGHNDKS#STPGLK.S	S310	sp|Q04726|TLE3_HUMAN	3,4	2.391	0.5207	0.252766	0.33333	0.223824		0.218772	0.221298	1.25588e-10
R.NFLNALTS#PIEYQR.N	S2282	sp|O75962|TRIO_HUMAN	3	1.498	0.2336	0.677399	0.5	-0.304306	-0.294639	-0.303273	-0.300739	1.32118e-10
R.SSS#PIPLT#PSKEGSAVFAGFEGR.R	S400:T405	sp|Q8N5Y2|MS3L1_HUMAN	3	2.644	0.1853	0.422238	0.9941	0.0620021	0.0521705	0.0609146	0.0583624	2.47573e-10
R.TAPTALGITLSSS#PTSTPELR.V	S354	sp|O75970|MPDZ_HUMAN	3	1.773	0.4456	1.42899	0.24971		-0.227354	-0.223062	-0.225208	3.28483e-10
R.TAPTALGIT#LSSSPTSTPELR.V	T350	sp|O75970|MPDZ_HUMAN	3	1.078	0.2755	1.10937	0.16641		-0.227354	-0.223062	-0.225208	3.28483e-10
R.RGSLT#LTISGESPK.A	T938	sp|Q6ZRV2|FA83H_HUMAN	3	2.777	0.5063	0.606661	0.5	0.00716586	0.00617814	-0.00199756	0.00378215	3.41598e-10
R.VLLQASQDENFGNTT#PR.N	T46	sp|P57740|NU107_HUMAN	2,3	4.011	0.6732	0.25184	0.99753	-0.058556	-0.065656	-0.0582	-0.060804	6.9315e-10
K.LLELTSSY#SPDVSDYKEGR.I	Y488	sp|P38432|COIL_HUMAN	2	1.113	0.3468	0.098427	0.2	0.0689778		0.064102	0.0665399	1.1344e-09
R.RDS#LTGSSDLYKR.T	S709	sp|Q14671|PUM1_HUMAN	2,3,4	3.594	0.6083	0.084932	1	0.0711459	0.0595363	0.0648524	0.0651782	2.65769e-09
K.AISS#DM*FFGR.E	S433	sp|Q8N6H7|ARFG2_HUMAN	2	1.329	0.216	0.826439	0.5	-0.0257839		-0.0213439	-0.0235639	2.74356e-09
R.HLT#GEFEKK.Y	T32	sp|P62826|RAN_HUMAN	3	1.761	0.2362	0.189622	1	0.345792	0.339944		0.342868	1.03403e-08
R.NAVTS#M*SIR.G	S319	sp|Q9BYI3|HYCCI_HUMAN	2	1.504	0.4193	0.166241	0.99173	-0.101885	-0.0985844	-0.0973741	-0.0992811	1.04387e-08
K.SKDHFGLEGDEESTM*LEDS#VSPKK.S	S423	sp|Q9Y490|TLN1_HUMAN	3,4	4.047	0.5654	0.115473	0.5	0.0137909	0.0117626	0.00313009	0.00956121	1.34121e-08
R.EVKAEEKS#PIS#INVK.T	S352:S355	sp|Q9UK58|CCNL1_HUMAN	3	2.134	0.3515	0.72382	1	-0.79874	-0.792543		-0.795642	1.54418e-08
K.EDRRS#EEKAAAM*AASK.K	S537	sp|Q9BTC0|DIDO1_HUMAN	4	2.705	0.4017	0.012125	1	-0.286555	-0.297647	-0.296506	-0.293569	1.81256e-08
R.SNT#PILVDGKDVM*PEVNK.V	T109	sp|P06744|G6PI_HUMAN	2,3	3.804	0.6333	0.14295	0.99818	0.200499	0.212699	0.212596	0.208598	1.99475e-08
K.EKEKPSY#DTETDPSEGLM*NVLKK.I	Y181	sp|Q9HB71|CYBP_HUMAN	4	2.809	0.5326	1.4701	0.4993	-0.610434	-0.6044		-0.607417	2.40992e-08
R.RLSTS#PDVIQGHQPR.D	S268	sp|Q9Y385|UB2J1_HUMAN	3,4	3.688	0.5919	0.198988	0.33333	0.0338794	0.0364711	0.0248937	0.0317481	3.48362e-08
R.SKS#HESQLGNRIDDVSSM*R.F	S309	sp|Q8IVT5|KSR1_HUMAN	3,4	2.676	0.3254	0.162971	0.99224	-0.00841844	-0.01781	-0.00772984	-0.0113194	3.92775e-08
K.QQEQADSLERS#LEAER.A	S1149	sp|Q14980|NUMA1_HUMAN	3	2.253	0.4735	0.062538	0.99758	0.0313453	0.0296309	0.0410939	0.0340234	5.02745e-08
R.KM*DT#TTPLKGIPK.Q	T210	sp|Q9H3P2|NELFA_HUMAN	3	1.855	0.3989	1.55285	0.33333		0.370705	0.376943	0.373824	6.31005e-08
K.KEDS#DEEEDDDS#EEDEEDDEDEDEDEDEIEPAAM*K.A	S145:S153	sp|P19338|NUCL_HUMAN	3,4	5.329	0.7161	0.033776	1	-0.968331	-0.98235	-0.985799	-0.978827	9.98322e-08
R.QRNDVGGGGSES#QELVPRPGGNNKEK.E	S202	sp|Q8TAD8|SNIP1_HUMAN	4	3.631	0.5065	0.846672	0.99996	0.255746	0.249599		0.252673	1.23315e-07
R.RS#PVPAQIAITVPK.T	S495	sp|O43432|IF4G3_HUMAN	2,3	2.898	0.612	0.093535	1	-0.381848	-0.394105	-0.380934	-0.385629	1.62828e-07
K.YGGPYHIGGS#PFK.A	S2510	sp|P21333|FLNA_HUMAN	2,3	1.935	0.455	0.111247	1	0.0246537	0.0287179	0.0161009	0.0231575	2.04543e-07
R.ARVVNTDHGS#PEQLQIPVTDSGR.H	S278	sp|Q6IQ49|SDE2_HUMAN	3	3.308	0.5762	0.203668	1		-0.708003	-0.701349	-0.704676	2.08858e-07
R.NQKQPGVDSLS#PVASLPK.Q	S305	sp|Q9UBW7|ZMYM2_HUMAN	2,3	3.624	0.6566	0.023969	1	-0.0159484	-0.0162805	-0.0263489	-0.019526	2.30294e-07
K.SVSM*LSLNT#PNS#NR.K	T373:S376	sp|Q9H8V3|ECT2_HUMAN	2	1.894	0.4636	0.309189	1	-0.0081659	-0.00295817		-0.00556203	2.36335e-07
K.IKLQTPNT#FPK.R	T610	sp|Q14978|NOLC1_HUMAN	2	1.689	0.2824	0.144192	0.99685	0.200833	0.210577	0.216473	0.209295	2.475e-07
K.TEAFT#SPEALQPGGTALAPK.K	T1430	sp|Q7Z5J4|RAI1_HUMAN	2,3	2.906	0.5813	0.338037	0.5	-0.167663	-0.166592	-0.175272	-0.169842	2.59526e-07
K.IPCKS#SPELEDT#ATSSKRRPR.T	S2827:T2834	sp|P46013|KI67_HUMAN	4	2.044	0.3126	0.175375	0.16626	0.276715	0.270338		0.273526	2.74575e-07
R.S#PGKCDQEKPAPSFACLK.E	S145	sp|Q01850|CDR2_HUMAN	3	1.981	0.3637	0.023991	1	-0.105302	-0.10476		-0.105031	3.01482e-07
R.SKKGGEFDEFVNDDT#DDDLPISKK.K	T925	sp|Q6PD62|CTR9_HUMAN	4	4.166	0.6193	0.481291	1	-0.456504	-0.442408	-0.442862	-0.447258	3.34497e-07
K.IDEPSTPYHSM*M*GDDEDACS#DTEATEAM*APDILAR.K	S87	sp|P41236|IPP2_HUMAN	3,4	3.892	0.6855	0.029998	0.99745	-0.965924	-0.949729	-0.968117	-0.961257	3.65316e-07
K.RQAQQERDELADEIANSS#GKGALALEEK.R	S1714	sp|P35579|MYH9_HUMAN	4	4.002	0.5812	0.943609	0.99516	0.111429	0.109237	0.0975901	0.106085	4.13082e-07
R.LTADPGGSS#ETSSQVLENHTKPK.T	S347	sp|Q01831|XPC_HUMAN	3	3.737	0.6313	0.244687	0.49999	-0.771382	-0.788277	-0.771478	-0.777046	5.34138e-07
R.GDVTAEEAAGAS#PAK.A	S22	sp|P49006|MRP_HUMAN	2	2.641	0.5828	0.107057	1	-0.214148	-0.208322	-0.220499	-0.214323	7.40347e-07
R.IQQSLS#NPLSISLTDRK.T	S578	sp|Q8NG31|CASC5_HUMAN	3	2.001	0.4572	1.01647	0.5	-0.367775	-0.368529	-0.381969	-0.372758	9.27001e-07
R.IS#DAHLADTM*IGK.A	S124	sp|Q9Y657|SPIN1_HUMAN	2,3	2.48	0.4783	0.018554	1	-0.0307345	-0.0325468	-0.0419456	-0.0350756	9.85718e-07
K.YLS#PLGK.T	S44	sp|Q96QE3|ATAD5_HUMAN	2	1.424	0.3278	0.131287	1	0.11094	0.115028	0.0998566	0.108608	1.02994e-06
K.SPEKIEEVLSPEGSPSKS#PSK.K	S681	sp|Q9UEY8|ADDG_HUMAN	3	4.359	0.4719	0.2917	0.99132	-0.43702	-0.430513		-0.433767	1.04717e-06
R.DALKPNS#PLTER.L	S452	sp|Q5R3I4|TTC38_HUMAN	2,3	2.063	0.4337	0.031942	1	-0.224886	-0.235725	-0.236598	-0.232403	1.09705e-06
R.KLGPGRPLPTFPTSECT#SDVEPDTR.E	T74	sp|Q8TDD1|DDX54_HUMAN	3,4	3.6	0.6083	0.300855	0.5	-0.854771	-0.834049	-0.848208	-0.845676	1.15093e-06
R.YQPLASTASDNDFVT#PEPR.R	T1339	sp|Q15021|CND1_HUMAN	2,3	3.313	0.7034	0.004377	1	0.151669	0.135399	0.141238	0.142769	1.28725e-06
K.KPIKYLEES#DEDDLF.-	S1525	sp|P11388|TOP2A_HUMAN	2,3	1.969	0.5451	0.050821	1	-0.435737	-0.426487	-0.418532	-0.426919	1.40316e-06
R.STVAS#M*M*HRQETVECLR.K	S280	sp|Q13555|KCC2G_HUMAN	3	1.661	0.2956	0.74189	0.5	0.00883376	0.00303581	-0.00476871	0.00236695	1.5487e-06
R.STVASM*M*HRQET#VECLR.K	T287	sp|Q13555|KCC2G_HUMAN	3	1.6	0.2796	0.057003	0.99628	0.00883376	0.00303581	-0.00476871	0.00236695	1.5487e-06
K.QKFNDS#EGDDTEETEDYRQFRK.S	S397	sp|Q9NYF8|BCLF1_HUMAN	3,4	3.304	0.5577	0.102474	1	0.0695287	0.0548858	0.0665495	0.0636547	2.06343e-06
K.HNSNITSS#PLSGDENNM*TK.E	S582	sp|Q6P4F7|RHGBA_HUMAN	3	2.956	0.5396	0.038928	0.49999	0.560614	0.538779	0.545887	0.548427	2.57735e-06
R.KHT#GEKPFECPK.C	T314	sp|P10074|ZBT48_HUMAN	4	2.903	0.5603	0.004085	1	-0.446868	-0.44005		-0.443459	2.65392e-06
K.VNPHKVS#PASSVDSNIPSSQGYKK.E	S487	sp|Q9UHB7|AFF4_HUMAN	3,4	4.6	0.6433	0.353047	0.99998	0.186155	0.200618	0.203138	0.196637	2.94258e-06
K.QGS#NTSGSDTLSFPLLR.A	S438	sp|Q9P2G1|AKIB1_HUMAN	2	2.264	0.5773	0.178304	0.33333	0.272074	0.264972		0.268523	3.39627e-06
K.QGSNTS#GSDTLSFPLLR.A	S441	sp|Q9P2G1|AKIB1_HUMAN	2	1.035	0.2821	0.724993	0.33274	0.272074	0.264972		0.268523	3.39627e-06
K.DTHEDHDT#STENTDESNHDPQFEPIVSLPEQEIK.T	T13	sp|P43487|RANG_HUMAN	3	0.738	0.1789	0.001091	0.16666	0.686453	0.664393	0.666978	0.672608	3.44925e-06
R.S#LEVIPEKANDETGE.-	S1113	sp|Q9UPR0|PLCL2_HUMAN	2	2.457	0.4932	0.109531	1	-0.245476	-0.249465	-0.259623	-0.251521	3.66584e-06
R.T#SPGRVDLPGSSTTLTK.S	T277	sp|O94875|SRBS2_HUMAN	2,3	3.004	0.5298	0.035829	0.99681	-0.0149084	-0.00724358	-0.000736381	-0.00762944	4.60672e-06
R.VALENDDRS#EEEKYTAVQR.N	S466	sp|Q99700|ATX2_HUMAN	3,4	3.611	0.6051	0.216711	1	-0.384614	-0.389805	-0.372225	-0.382215	4.87804e-06
R.S#LPRPHDFFDAQTLDAIR.H	S390	sp|Q6ZN18|AEBP2_HUMAN	2,3	3.357	0.5776	0.225379	1	-0.160179	-0.168969	-0.169544	-0.166231	4.89498e-06
R.IRIDS#LSAQLSQLQK.Q	S301	sp|P02545|LMNA_HUMAN	3	1.608	0.2357	0.966113	0.5	-0.0878849	-0.0796189	-0.0791677	-0.0822238	5.1251e-06
R.IRIDSLS#AQLSQLQK.Q	S303	sp|P02545|LMNA_HUMAN	3	1.576	0.1681	0.92862	0.5	-0.0878849	-0.0796189	-0.0791677	-0.0822238	5.1251e-06
K.LRKSFT#PDHVVYAR.S	T302	sp|Q6NZI2|PTRF_HUMAN	3,4	2.403	0.4127	0.166741	0.5	0.148273	0.155053	0.166725	0.156684	5.95433e-06
R.STPES#GDSDKESVGSSSTSNEGGR.R	S464	sp|Q6GQQ9|OTU7B_HUMAN	3	2.438	0.4705	0.293242	0.49779	-0.521225	-0.513883		-0.517554	6.04885e-06
R.SFSSSPSPS#PTPS#PHRPSIR.T	S609:S613	sp|Q86VM9|ZCH18_HUMAN	3	1.666	0.2191	2.18864	0.19962	1.34219	1.37482	1.35849	1.3585	6.66959e-06
R.M*ALLQEFASRPLGAAPQAEHQGLPVPGS#PGGQK.W	S655	sp|Q9Y4F5|C170B_HUMAN	4	1.344	0.1897	0.449841	0.99976	-1.35579	-1.34703		-1.35141	6.85432e-06
R.HQDGLPYIDDS#PSSSPHLSSK.G	S459	sp|P11274|BCR_HUMAN	3	2.442	0.647	0.038934	1	4.33038	4.30081	4.35842	4.32987	7.35741e-06
R.RGT#LSGAPAPPTRHDFSFDR.V	T359	sp|Q9BW19|KIFC1_HUMAN	3,4	3.084	0.4559	0.163663	0.99998	0.114344	0.111422	0.0972746	0.10768	9.04206e-06
R.EAT#GLSPQAAQEKDGIVIVK.V	T10	sp|P17029|ZKSC1_HUMAN	3	2.612	0.4916	0.580724	0.5	0.113962	0.0967691	0.110841	0.107191	9.47821e-06
R.EGHGSSS#FDRELEREKER.Q	S290	sp|Q5VTL8|PR38B_HUMAN	3,4	1.713	0.3215	0.041123	0.99555	-0.0284616	-0.0156736	-0.0163001	-0.0201451	1.03556e-05
K.S#TSAPQM*SPGSSDNQSSSPQPAQQK.L	S460	sp|Q14157|UBP2L_HUMAN	3	2.891	0.4825	0.137218	0.24956	-0.376968	-0.359165	-0.373909	-0.370014	1.08798e-05
K.STSAPQM*S#PGSSDNQSSSPQPAQQK.L	S467	sp|Q14157|UBP2L_HUMAN	3	3.256	0.5473	0.007846	0.99995	-0.376968	-0.359165	-0.373909	-0.370014	1.08798e-05
R.SHPAM*SPGT#PGPTM*GR.S	T505	sp|Q8NFD5|ARI1B_HUMAN	3	1.824	0.3909	0.905987	0.49999	-0.214263	-0.220148		-0.217206	1.13934e-05
R.HSGSDRSS#FSHYSGLKHEDK.R	S203	sp|Q8NC51|PAIRB_HUMAN	4	2.899	0.3656	0.292611	0.33262	0.101923	0.0950252		0.098474	1.16058e-05
R.KIDAGTM*AEPS#ASPSKRR.D	S67	sp|Q8IXQ3|CI040_HUMAN	4	2.29	0.2911	0.575401	0.49998	0.308688		0.316421	0.312554	1.17081e-05
R.SHS#DPGITTSSDTADFRDLYTK.V	S493	sp|P81408|F189B_HUMAN	3	0.96	0.2635	1.28279	0.99213	0.189254	0.181915		0.185585	1.26213e-05
R.VATIQQCQS#PTNYLQGLDGKPIIAAPVFTK.M	S418	sp|Q86TC9|MYPN_HUMAN	3	1.33	0.4692	1.63316	0.9915	0.0380935	0.0349393	0.0509261	0.0413196	1.27014e-05
R.RAS#DSLSARPSVRPLLLR.T	S1108	sp|Q8NB49|AT11C_HUMAN	3	1.837	0.4232	0.22828	0.99997	0.164567	0.147167	0.164413	0.158715	1.27499e-05
R.SS#TVTEAPIAVVTSR.T	S332	sp|Q8TD19|NEK9_HUMAN	2,3	2.921	0.6286	0.408399	0.49915	-0.514205	-0.536757	-0.52659	-0.52585	1.32826e-05
K.TM*VNISDQTM*HSIPTSPSHGS#IAAY#QGYSPQR.T	S549:Y553	sp|Q9HAU0|PKHA5_HUMAN	4	1.173	0.191	0.105547	0.3052	-0.0761195		-0.0711318	-0.0736256	1.50367e-05
K.TSDIS#SPIGSHREEQEGR.E	S1272	sp|Q13129|RLF_HUMAN	3	2.291	0.2977	0.379496	0.49999	0.583554	0.584864	0.56021	0.576209	1.53338e-05
R.LLGDS#DS#EEEQKEAASSGDDSGRDREPPVQR.K	S289:S291	sp|Q9BW71|HIRP3_HUMAN	4	2.849	0.4763	0.367779	0.16666	-1.42033	-1.40126	-1.38431	-1.40196	1.65288e-05
K.IDEPS#TPYHSM*M*GDDEDACSDTEATEAM*APDILAR.K	S72	sp|P41236|IPP2_HUMAN	3,4	2.741	0.4844	0.017478	0.24922	-0.940359	-0.930259	-0.911159	-0.927259	1.6539e-05
R.VLPCGPS#PQHHR.A	S82	sp|P98174|FGD1_HUMAN	3	1.562	0.1697	1.20747	1	-0.195799	-0.201542		-0.19867	1.80315e-05
R.GLLY#DSDEEDEERPAR.K	Y137	sp|P49736|MCM2_HUMAN	2,3	2.155	0.4766	0.056429	0.5	-0.827146	-0.851507	-0.852898	-0.84385	1.87249e-05
K.IHPM*AYQLQLQAASNFKS#PVK.T	S209	sp|P67870|CSK2B_HUMAN	3,4	4.414	0.6189	0.011503	1	-0.0885289	-0.0903448	-0.0808432	-0.0865723	2.21828e-05
K.VKFDYVPTDT#TPRDR.W	T835	sp|Q9Y6X9|MORC2_HUMAN	3	1.448	0.1713	1.01097	0.49896	-0.337	-0.355879	-0.341608	-0.344829	2.23755e-05
K.TLESFKLDST#PLK.A	T81	sp|O75449|KTNA1_HUMAN	2	1.001	0.2697	1.63361	0.5	-0.198003	-0.203856		-0.20093	2.27296e-05
K.GGNVFAALIQDQS#EEEEEEEKHPPKPAKPEK.N	S140	sp|Q8NE71|ABCF1_HUMAN	4	4.927	0.5892	0.023832	1	-0.866817	-0.860286	-0.83811	-0.855071	2.30175e-05
R.LQQQHSEQPPLQPS#PVM*TR.R	S143	sp|Q5JTV8|TOIP1_HUMAN	2,3,4	4.298	0.6333	0.007637	1	-0.31698	-0.33493	-0.320225	-0.324045	2.30256e-05
R.S#S#LSGDEEDELFKGATLK.A	S1161:S1162	sp|Q5T1M5|FKB15_HUMAN	3	1.205	0.2365	1.27363	0.33333	0.299526	0.3076		0.303563	2.42192e-05
R.AFSS#RSYTSGPGSR.I	S22	sp|P05787|K2C8_HUMAN	3	2.379	0.3897	0.41478	0.33294	0.328242	0.318867	0.343805	0.330305	2.43426e-05
K.TKECS#VEKGTGDSLR.E	S456	sp|Q05519|SRS11_HUMAN	2,3,4	2.765	0.5321	0.004862	1	-0.990292	-1.0162	-1.02323	-1.00991	3.23023e-05
R.ENVEYIEREES#DGEYDEFGRK.K	S120	sp|O95218|ZRAB2_HUMAN	3	2.198	0.5309	0.080107	0.99478	-1.10952	-1.07715	-1.10787	-1.09818	3.31523e-05
K.SIKS#DVPVYLK.R	S359	sp|Q5SW79|CE170_HUMAN	2	1.216	0.2311	0.056733	0.99634	-0.920405	-0.893474	-0.923777	-0.912552	3.39043e-05
R.RAS#QGLLSSIENSESDSSEAKEEGSR.K	S1542	sp|Q5UIP0|RIF1_HUMAN	3,4	3.412	0.6488	0.63062	1	0.732384	0.766862	0.746401	0.748549	3.40069e-05
R.ARGS#PHFQHAEVR.I	S236	sp|Q9Y2J4|AMOL2_HUMAN	2,3,4	3.552	0.639	0.069592	1	-0.0225055	-0.0354953	-0.0217755	-0.0265921	3.56406e-05
K.LATKSS#PVKVGEKR.K	S913	sp|P49916|DNLI3_HUMAN	3,4	3.627	0.5713	0.046447	0.99574	0.131081	0.130665	0.149682	0.137142	3.64929e-05
K.DKS#TT#PGGTGIKPFLER.F	S362:T364	sp|Q9NQW6|ANLN_HUMAN	3	1.968	0.4334	0.030463	0.33333	3.28808	3.2762		3.28214	3.663e-05
R.KQS#EELQSVQAQEGALGTK.I	S35	sp|Q9BU64|CENPO_HUMAN	3	3.798	0.5761	0.113984	1	0.0543059	0.039458	0.0370771	0.0436137	3.70822e-05
R.DYGHS#SSRDDYPSR.G	S249,S249	sp|P38159|RBMX_HUMAN,sp|Q96E39|RMXL1_HUMAN	2,3	1.775	0.3292	0.056701	0.99993	-0.331479	-0.319366	-0.311644	-0.32083	3.7962e-05
K.FLSRS#VEDVRPHHTDANNQSACFEAPDQK.T	S878	sp|Q9Y520|PRC2C_HUMAN	4	3.348	0.5645	0.090927	0.98328	0.00102025	0.00158085	-0.0131927	-0.00353053	3.88614e-05
R.S#FGNPFEPQAR.R	S458	sp|Q8N5S9|KKCC1_HUMAN	2	1.706	0.4268	0.253933	1	-0.517993	-0.541374	-0.539595	-0.532987	3.96818e-05
K.AFGPGLQGGS#AGSPARFTIDTK.G	S1081	sp|P21333|FLNA_HUMAN	3	2	0.2685	1.16323	0.5	0.123671	0.111828	0.1333	0.122933	3.9815e-05
K.AFGPGLQGGSAGS#PARFTIDTK.G	S1084	sp|P21333|FLNA_HUMAN	3	1.885	0.2816	0.104511	0.5	0.123671	0.111828	0.1333	0.122933	3.9815e-05
K.MQAS#IEKGGSLPK.V	S254	sp|P06748|NPM_HUMAN	2,3	2.179	0.5445	0.212095	1	-0.258328	-0.265151		-0.261739	3.99378e-05
R.S#VANPAFLK.A	S540	sp|Q99567|NUP88_HUMAN	2	1.873	0.4923	0.460718	1	-0.184635	-0.175845	-0.18909	-0.18319	4.06178e-05
R.DSPY#QSRGSPHYFSPFRPY.-	Y206	sp|Q13242|SRSF9_HUMAN	3,4	2.384	0.5106	0.099504	0.99312	-0.899249	-0.889869	-0.923381	-0.904166	4.29758e-05
R.M*REDYDS#VEQDGDEPGPQR.S	S56	sp|Q9Y5S9|RBM8A_HUMAN	2,3	3.153	0.6705	0.012989	0.99999	-0.502032	-0.487288	-0.47686	-0.488726	4.40701e-05
K.FKIDS#NISPKKDSK.E	S150	sp|Q9H501|ESF1_HUMAN	2,3,4	2.385	0.521	0.117604	0.99547	0.0967061	0.108955	0.117974	0.107878	4.53887e-05
K.NLEQILNGGES#PKQKGQEIKR.S	S229	sp|Q13033|STRN3_HUMAN	3,4	2.082	0.4357	0.571235	1	0.138615	0.147585	0.161111	0.149104	4.54409e-05
R.ELS#TSPCNPIVR.Q	S639	sp|Q9H2Y7|ZN106_HUMAN	2	1.847	0.2685	0.221925	0.49895	0.739439	0.74902		0.74423	4.66761e-05
R.ELSTS#PCNPIVR.Q	S641	sp|Q9H2Y7|ZN106_HUMAN	2	2.311	0.5308	0.015406	0.9966	0.739439	0.74902		0.74423	4.66761e-05
R.ELST#SPCNPIVR.Q	T640	sp|Q9H2Y7|ZN106_HUMAN	2	1.951	0.5085	1.34762	0.49918	0.739439	0.74902		0.74423	4.66761e-05
K.GGEFDEFVNDDT#DDDLPISKK.K	T925	sp|Q6PD62|CTR9_HUMAN	3	2.686	0.5135	0.233528	1	-0.634491	-0.627766	-0.655862	-0.639373	4.76189e-05
R.S#LNNFISQR.V	S16	sp|Q9Y6D9|MD1L1_HUMAN	2	1.727	0.3493	0.020008	1	-1.21792	-1.25227	-1.25697	-1.24238	4.86924e-05
R.NEEQM*KLPAEGPEPEADS#QEQVHPK.T	S105	sp|O75459|GAGB1_HUMAN	2,3,4	4.733	0.7153	0.00322	1	-0.449244	-0.463458	-0.474275	-0.462326	5.13103e-05
K.KYVIS#DEEEEDDD.-	S658	sp|Q8WVC0|LEO1_HUMAN	2	2.513	0.5927	0.009378	1	-0.710008	-0.723548	-0.691984	-0.708514	5.41751e-05
K.INPDNY#GM*DLNSDDSTDDEAHPR.K	Y822	sp|Q9NQS7|INCE_HUMAN	3	2.06	0.3864	0.16662	0.5	0.862508	0.84546	0.821953	0.843307	5.66676e-05
K.LKQQLLES#PAHQK.V	S217	sp|Q5T5Y3|CAMP1_HUMAN	2,3	2.211	0.4876	0.022663	1	0.0322609	0.0379869	0.0194958	0.0299145	5.76333e-05
K.TASESIS#NLSEAGS#IKKGER.E	S197:S204	sp|P30622|CLIP1_HUMAN	3	2.492	0.3547	0.597051	0.49999	-0.239512	-0.257065	-0.251559	-0.249378	5.8986e-05
K.GRPS#SPRT#PLYLQPDAYGSLDR.A	S119:T123	sp|Q8WUF5|IASPP_HUMAN	3	2.621	0.5528	0.346187	0.33333	0.118272	0.140998	0.131762	0.130344	6.05754e-05
K.AAS#VPKVETVK.S	S410	sp|P55010|IF5_HUMAN	2	1.436	0.3935	0.570581	1	-0.740199	-0.741826	-0.770073	-0.750699	6.26383e-05
R.KRS#PTESVNT#PVGKDPGLAGR.G	S1059:T1066	sp|Q8WXG6|MADD_HUMAN	4	3.407	0.5765	0.079696	0.99769	0.290026	0.306183	0.278352	0.29152	6.38012e-05
R.SKS#YDEGLDDYREDAK.L	S880	sp|Q5T5U3|RHG21_HUMAN	2,3	2.982	0.5811	0.229172	0.99999	-0.45694	-0.439461	-0.46511	-0.453837	7.40498e-05
R.SFSSS#PSPSPTPSPHRPSIR.T	S605	sp|Q86VM9|ZCH18_HUMAN	3	2.528	0.5364	0.615909	0.49749	-2.04793	-2.01214	-2.08069	-2.04692	7.41632e-05
K.SFSKEELM*S#SDLEETAGSTSIPKR.K	S519	sp|O00567|NOP56_HUMAN	3,4	4.313	0.6933	0.056282	0.5	-1.6167	-1.58796	-1.64615	-1.61694	7.80267e-05
K.GFSLLAT#EDKEALKK.Q	T189	sp|P09874|PARP1_HUMAN	3	1.849	0.2861	0.437384	0.99998	0.0844579	0.0703308	0.0633953	0.072728	7.97452e-05
K.RHS#TSDLSDATFSDIRR.E	S677	sp|Q9P227|RHG23_HUMAN	4	2.354	0.5446	0.25863	0.33333	0.158352	0.15538	0.135842	0.149858	8.13966e-05
R.SRS#DIDVNAAAGAK.A	S370	sp|O75122|CLAP2_HUMAN	2,3	2.946	0.5798	0.184955	1	0.00825496	-0.00465991	0.0132944	0.00562981	8.55543e-05
K.INS#FRKPLQVK.D	S190	sp|Q8WWK9|CKAP2_HUMAN	3	1.612	0.2326	0.367877	1	0.136414	0.133002	0.155681	0.141699	8.86953e-05
K.EHVLQS#SLSQEHKDPKATPP.-	S602	sp|P48382|RFX5_HUMAN	3	1.167	0.2725	1.96047	0.33271	-0.453836	-0.445299		-0.449567	9.34905e-05
R.LTEELQT#VENGYHDNPTLEVM*ETSSEM*QEK.K	T502	sp|O00592|PODXL_HUMAN	4	1.783	0.184	0.35136	0.16616	-0.246162	-0.239135		-0.242649	9.89637e-05
K.YLLSQS#SPAPLTAAEEELR.Q	S142	sp|Q12792|TWF1_HUMAN	2,3	2.928	0.6157	0.181807	0.5	-0.482474	-0.459745	-0.485625	-0.475948	0.00010027
R.GRQS#QQEAEEEEREEEEEAQIIQR.R	S150	sp|Q9NQZ2|SAS10_HUMAN	4	3.137	0.5151	0.10676	1	0.0377298	0.0525904	0.0580786	0.0494663	0.000101048
R.EGAKDIDISS#PEFKIK.I	S177	sp|Q09666|AHNK_HUMAN	3	1.62	0.2563	0.030901	0.5	0.0713094	0.0937384	0.08085	0.0819659	0.000101295
K.M*KT#PVQYS#QQQNSPQK.H	T347:S352	sp|P46013|KI67_HUMAN	3	1.43	0.3217	0.5308	0.49794	0.0502338	0.0312974	0.0485094	0.0433469	0.000108318
R.SASAS#PLT#PCSVTR.S	S368:T371	sp|Q3KQU3|MA7D1_HUMAN	2	1.216	0.2714	0.407633	0.99652	0.113225	0.137012	0.120171	0.12347	0.000108826
R.EKPDS#DDDLDIASLVTAK.L	S659	sp|Q86V48|LUZP1_HUMAN	2,3	2.854	0.6072	0.084628	1	-0.587362	-0.568816	-0.555592	-0.57059	0.000109296
R.IIHGTAS#YKKER.E	S293	sp|Q14244|MAP7_HUMAN	3,4	1.552	0.2191	0.195933	0.99069	0.324721	0.352568	0.324695	0.333995	0.000110804
R.AS#PPPQGPLPGPPGALHR.W	S64	sp|Q96G74|OTUD5_HUMAN	2,3	3.267	0.5567	0.014031	1	-0.343144	-0.367017	-0.352287	-0.354149	0.000111097
K.KM*LGEDS#DEEEEM*DTSER.K	S312	sp|Q9BWU0|NADAP_HUMAN	2,3	4.573	0.7458	0.082033	1	-0.874394	-0.833164	-0.85344	-0.853666	0.000111287
K.SLPTPAVLLS#PTKEPPPLLAKPK.L	S641	sp|Q8WX93|PALLD_HUMAN	3,4	3.934	0.7351	0.026827	0.99997	-0.206868	-0.224006	-0.215835	-0.21557	0.000113344
R.SGPKPFSAPKPQT#SPS#PKRATK.K	T307:S310	sp|Q01518|CAP1_HUMAN	4	2.031	0.2447	0.420252	0.19948	0.33236	0.329971	0.359422	0.340584	0.00011655
R.SVNFS#LT#PNEIK.V	S1280:T1282	sp|P46821|MAP1B_HUMAN	2	1.865	0.5171	0.048136	1	-0.375427	-0.399186	-0.395863	-0.390159	0.000116803
K.LIDLEEDS#FLEKEK.S	S709	sp|Q01968|OCRL_HUMAN	3	1.242	0.2029	1.33436	1	0.111898	0.0923032	0.114101	0.106101	0.000117204
K.LGAS#NSPGQPNSVKR.K	S675	sp|P49756|RBM25_HUMAN	3	3.162	0.5914	0.031651	0.5	0.0613878	0.0651309	0.082449	0.0696559	0.000120415
R.RYS#GSDSDSISEGKRPK.K	S1096	sp|O14646|CHD1_HUMAN	3,4	3.6	0.6098	0.038166	0.99437	1.24621	1.29641	1.23547	1.25936	0.000128849
K.YSEFTS#TTSGTGHNQTR.A	S815	sp|P48960|CD97_HUMAN	2,3	3.126	0.5643	0.056106	0.33333	-0.165021	-0.159603		-0.162312	0.000129069
K.S#FSKEELM*SSDLEETAGSTSIPKR.K	S511	sp|O00567|NOP56_HUMAN	3	1.617	0.4638	0.453108	0.25	-1.60906	-1.55588	-1.61992	-1.59495	0.000129726
-.SET#APAAPAAPAPAEKT#PVKKK.A	T4:T18	sp|P10412|H14_HUMAN	3,4	1.762	0.2838	0.506272	0.99541	-0.240886	-0.231747	-0.250795	-0.241143	0.000131879
R.GPKS#DDDGFEIVPIEDPAK.H	S644	sp|Q8IY81|RRMJ3_HUMAN	2,3	2.109	0.5422	0.463085	1	-1.05922	-1.01045	-1.04186	-1.03718	0.000132336
K.KET#ESEAEDNLDDLEKHLR.E	T872	sp|Q8IYB3|SRRM1_HUMAN	3,4	3.337	0.5748	0.419125	0.5	-0.829786	-0.872336	-0.858848	-0.853657	0.000137013
R.KGSS#GNASEVSVACLTER.I	S385	sp|Q69YQ0|CYTSA_HUMAN	3	3.893	0.6178	0.752674	0.5	0.166286	0.143503	0.167413	0.159068	0.00014237
K.EFAPS#DEELDSYR.R	S114	sp|O75391|SPAG7_HUMAN	2	2.059	0.5483	0.096125	1	-1.78626		-1.77401	-1.78014	0.000147148
R.RQS#FASLALR.K	S1459	sp|Q12955|ANK3_HUMAN	2,3	1.432	0.2324	0.114221	0.99997	0.143739	0.118005	0.13395	0.131898	0.000147887
K.GKAS#PFEEDQNRDLK.Q	S136	sp|Q8TB72|PUM2_HUMAN	2,3	3.084	0.5821	0.014676	1	2.46686e-05	-0.00151379	-0.0171016	-0.00619691	0.000148639
K.SSQSEGIFLGSES#DEDSVR.T	S323	sp|Q9BYW2|SETD2_HUMAN	2,3	2.865	0.5592	0.042383	0.99111	-1.10784	-1.12701	-1.07377	-1.10288	0.000151601
R.S#PGM*LEPLGSSR.T	S2132	sp|Q9UQ35|SRRM2_HUMAN	2	2.268	0.5914	0.008694	1	-0.566534	-0.535478	-0.561974	-0.554662	0.000152918
R.EYQQRNS#PGVPTGAK.K	S37	sp|Q08379|GOGA2_HUMAN	3	2.149	0.4705	0.075582	0.99998	-0.0326595	-0.0393571		-0.0360083	0.000161364
R.M*KS#LEQDALR.A	S1508	sp|Q14160|SCRIB_HUMAN	2,3	1.92	0.4371	0.097056	1	0.0994392	0.102311	0.122661	0.108137	0.000164297
R.IIHGT#ASYKKER.E	T291	sp|Q14244|MAP7_HUMAN	3	1.603	0.315	0.057744	0.49872	0.344592	0.331911	0.310248	0.328917	0.000165522
R.NEM*GIPQQTT#SPENAGPQNTKSEHVKK.T	T661	sp|Q15398|DLGP5_HUMAN	4	4.431	0.5823	0.535553	0.33333	0.179878	0.188148	0.208249	0.192092	0.000167927
K.FNDS#EGDDTEETEDYR.Q	S397	sp|Q9NYF8|BCLF1_HUMAN	2,3	3.093	0.7287	0.071749	1	-0.527779	-0.534184	-0.559859	-0.540608	0.000175585
K.TLS#VPDKEVPGHGR.N	S563	sp|Q8NCD3|HJURP_HUMAN	3	2.118	0.2762	0.771506	0.99619	0.134347	0.125744		0.130045	0.000189684
K.KDDSHSAEDS#EDEKEDHKNVR.Q	S79	sp|Q9H1E3|NUCKS_HUMAN	4	3.864	0.6366	0.049	1	-2.00656	-1.99345		-2	0.000195714
R.RYSGS#DSDSISEGKRPK.K	S1098	sp|O14646|CHD1_HUMAN	4	3.325	0.5162	0.285098	0.98513	1.24621	1.30608	1.23547	1.26259	0.000195846
R.AM*S#LVSSDSEGEQNELR.N	S2690	sp|Q14643|ITPR1_HUMAN	2	2.85	0.6512	0.565622	1	-0.13314	-0.135799		-0.13447	0.000196026
R.RGLLYDS#DEEDEERPAR.K	S139	sp|P49736|MCM2_HUMAN	3,4	2.532	0.5218	0.03351	0.99999	-0.766519	-0.723064	-0.748608	-0.746064	0.000198775
K.KIES#FGSPK.G	S3204	sp|P49792|RBP2_HUMAN	2	1.375	0.2516	0.501274	0.5	0.068817	0.089007	0.0916947	0.0831729	0.000208846
K.KIESFGS#PK.G	S3207	sp|P49792|RBP2_HUMAN	2	1.845	0.4011	0.36528	1	0.068817	0.089007	0.0916947	0.0831729	0.000208846
K.APEAAVSEDGKS#DDELLSSK.A	S199	sp|Q8NEY1|NAV1_HUMAN	3	3.873	0.6228	0.056214	1	-1.07032	-1.10265	-1.13038	-1.10111	0.000211698
R.AKVSPVNDVDVGVY#QLM*QSEQLLSR.K	Y242	sp|Q8WUX9|CHMP7_HUMAN	3	2.114	0.4797	0.315658	0.5	0.177079	0.168082		0.172581	0.000216698
K.KLAS#QGDSISSQLGPIHPPPR.T	S125	sp|Q92945|FUBP2_HUMAN	3,4	4.46	0.6414	0.012635	1	-0.420253	-0.418293	-0.393522	-0.410689	0.00022831
K.LQVQEQRKS#VFDR.H	S189	sp|Q9NQ34|TMM9B_HUMAN	3	1.336	0.1916	0.893611	1	2.9156	3.00444	3.08415	3.0014	0.000230787
K.KEESEES#DDDM*GFGLFD.-	S104,S104	sp|P05386|RLA1_HUMAN,sp|P05387|RLA2_HUMAN	2,3	2.234	0.6327	0.009473	1	-1.91034	-1.95044	-1.84967	-1.90348	0.000234546
K.ALQLS#NSPGASSAFLKAETEHNK.E	S981	sp|Q12802|AKP13_HUMAN	3,4	2.164	0.463	0.17806	0.5	0.293089	0.283354		0.288222	0.000239772
R.RASDTS#LTQGIVAFR.Q	S590	sp|Q9H0K1|SIK2_HUMAN	3	1.432	0.3045	0.217569	0.25	0.287858	0.259818	0.292749	0.280142	0.000241171
R.QS#LGHPPPEPGPDR.V	S58	sp|P13861|KAP2_HUMAN	3	2.338	0.3939	0.513284	1	-0.283596	-0.284235	-0.264114	-0.277315	0.000244492
K.NDEKT#PQGAVPAYLLDR.E	T81	sp|O95478|NSA2_HUMAN	3	2.329	0.5067	1.04153	1	-0.566129	-0.59065	-0.55322	-0.57	0.000246225
K.TEENKS#FSAM*EDDQR.T	S11	sp|Q6SJ93|F111B_HUMAN	3	2.624	0.4501	0.061942	0.99997	-1.37875	-1.37057	-1.30919	-1.35284	0.000248617
K.DEKKEES#EESDDDM*GFGLFD.-	S102	sp|P05387|RLA2_HUMAN	3	1.16	0.3422	0.417977	0.99331	-1.90721	-1.92818	-2.0085	-1.94796	0.000251694
R.LLAAVEAFYS#PPSHDRPR.N	S695	sp|Q8IWX8|CHERP_HUMAN	3	2.347	0.5139	0.040541	0.99664	0.0460346	0.0634926	0.0406376	0.0500549	0.0002552
K.M*S#QEEVNVFR.L	S346	sp|Q7L014|DDX46_HUMAN	2	2.023	0.5106	1.29531	1	-0.546294		-0.536414	-0.541354	0.00026075
R.TSIVQAAAGGVPGGGSNNGKT#PVCHQCHK.V	T279	sp|Q9NR12|PDLI7_HUMAN	4	4.54	0.5905	1.03343	0.9894	-0.359799	-0.382859	-0.386405	-0.376354	0.000267133
K.SLDS#DESEDEEDDYQQKR.K	S60	sp|Q13442|HAP28_HUMAN	2,3	3.908	0.6762	0.325312	1	-2.08445	-2.19926	-2.11002	-2.13124	0.000271605
K.SEDDSAKFDSNEEDS#ASVFSPSFGLK.Q	S1471	sp|Q02880|TOP2B_HUMAN	3	1.848	0.5492	0.299244	0.49926	-1.2221		-1.23445	-1.22828	0.000291267
R.S#RSSSVGSSSSYPISPAVSR.T	S4382	sp|Q15149|PLEC_HUMAN	3	1.826	0.2503	0.382932	0.24803	-0.228611		-0.236106	-0.232359	0.000295318
R.SRSSSVGSS#SSYPISPAVSR.T	S4390	sp|Q15149|PLEC_HUMAN	3	1.894	0.2408	1.4421	0.1249	-0.228611		-0.236106	-0.232359	0.000295318
K.KPPEADM*NIFEDIGDYVPSTT#KTPR.D	T330	sp|Q13123|RED_HUMAN	3	2.231	0.5235	1.94445	0.25	0.0519868	0.0768378	0.0605061	0.0631102	0.000295773
R.KDS#LTQAQEQGNLLN.-	S545	sp|Q5JTD0|TJAP1_HUMAN	2,3	3.416	0.6566	0.466209	0.5	-0.623819	-0.659854	-0.663863	-0.649179	0.000300176
K.YSVGSLS#PVSASVLKK.T	S359	sp|Q9UBU7|DBF4A_HUMAN	3	1.551	0.4118	0.209918	0.5	0.11829	0.146766	0.139386	0.134814	0.000301174
R.SVSCLWGGLLY#VIVPK.G	Y615	sp|A6NFQ2|F115C_HUMAN	2	0.853	0.1794	0.917323	1	-1.56439	-1.62143	-1.5267	-1.57084	0.000309695
K.HIKEEPLS#EEEPCTSTAIASPEKK.K	S502	sp|Q9Y2X3|NOP58_HUMAN	3,4	4.789	0.6779	0.003774	1	-1.74961	-1.6645	-1.75984	-1.72465	0.000312754
R.LGAGGGS#PEKSPSAQELK.E	S19	sp|Q9UNE7|CHIP_HUMAN	2,3	3.366	0.6313	0.008712	1	-0.242969	-0.238843	-0.259294	-0.247036	0.00031339
R.NFELVDS#SPCKK.I	S452	sp|Q96GX5|GWL_HUMAN	2,3	2.232	0.5179	0.32795	0.5	0.200925	0.168568	0.189552	0.186349	0.000319532
R.RFSS#GGEEDDFDR.S	S504	sp|O94929|ABLM3_HUMAN	3	1.994	0.4313	0.306665	0.5	0.714264	0.690916	0.752582	0.719254	0.000324777
K.FNDS#EGDDT#EETEDYRQFRK.S	S397:T402	sp|Q9NYF8|BCLF1_HUMAN	3,4	2.492	0.5047	0.091398	1	-2.05617	-2.18625	-2.118	-2.12014	0.000325189
K.KETES#EAEDNLDDLEKHLR.E	S874	sp|Q8IYB3|SRRM1_HUMAN	3,4	5.25	0.6787	0.031739	1	-0.903354	-0.941748	-0.883216	-0.909439	0.000325864
K.HNNQQALSHS#IEEGLK.I	S143	sp|Q99496|RING2_HUMAN	3	5.203	0.679	0.005507	1	-0.350002	-0.378769	-0.359874	-0.362882	0.000326634
K.LNEAQPSTIATSM*RDS#LIDSLT.-	S239	sp|P56537|IF6_HUMAN	3	1.684	0.2654	0.16322	0.1996	-0.161629	-0.170291	-0.15685	-0.162923	0.000327361
K.KVTSS#GVLLLDNYSDR.I	S568,S597	sp|P27815|PDE4A_HUMAN,sp|Q08499|PDE4D_HUMAN	2,3	2.702	0.5495	0.040944	0.33333	-0.133012	-0.130581	-0.133609	-0.132401	0.000328606
R.KLS#SSDAPAQDTGSSAAAVETDASR.T	S853	sp|Q7Z4S6|KI21A_HUMAN	3	4.733	0.626	0.332273	0.49922	0.338758	0.298348	0.319333	0.318813	0.000329637
R.KLSS#SDAPAQDTGSSAAAVETDASR.T	S854	sp|Q7Z4S6|KI21A_HUMAN	2,3	4.183	0.6984	0.147366	0.49934	0.338758	0.298348	0.319333	0.318813	0.000329637
R.TRPGS#FQSLSDALSDT#PAK.S	S121:T132	sp|Q9H9C1|SPE39_HUMAN	2,3	3.676	0.4755	0.018532	1	-0.790606	-0.826296	-0.844429	-0.820444	0.000330067
R.SIYDDIS#SPGLGSTPLTSR.R	S99	sp|Q8NFH5|NUP53_HUMAN	2,3	1.858	0.4779	0.01827	0.49894	-0.271768	-0.276129	-0.294571	-0.280823	0.000334422
R.SKKGGEFDEFVNDDT#DDDLPISK.K	T925	sp|Q6PD62|CTR9_HUMAN	3,4	4.792	0.6803	0.411378	1	-0.519388	-0.485859	-0.48875	-0.497999	0.000336306
K.DFQHLIS#SPLKK.S	S64	sp|Q15361|TTF1_HUMAN	2,3	1.776	0.3908	0.360303	0.5	-0.0662617	-0.0516866	-0.0524395	-0.0567959	0.000336865
K.DFQHLISS#PLKK.S	S65	sp|Q15361|TTF1_HUMAN	2,3	1.721	0.3701	0.746016	0.5	-0.0662617	-0.0516866	-0.0524395	-0.0567959	0.000336865
R.DHAPSIPTS#PFGDSLESSTELRR.H	S622	sp|Q9Y4B5|SOGA2_HUMAN	3,4	3.365	0.608	0.371677	0.5	-0.0430522	-0.0560321	-0.0589073	-0.0526639	0.00034456
R.S#GAELALDYLCR.W	S97	sp|Q9BRJ6|CG050_HUMAN	2	2.137	0.6208	0.070923	1	-0.845641	-0.835642	-0.79287	-0.824718	0.000349398
R.EAEEKEKEGIVKQDS#LVINLNR.S	S650	sp|Q9Y5B9|SP16H_HUMAN	3,4	2.731	0.4339	0.09628	1	0.101538	0.0744253	0.0927751	0.0895794	0.000350159
K.CLS#PGGHPTYRPAYLLENEEEERNSRT.-	S563	sp|Q8NFF5|FAD1_HUMAN	4	1.994	0.4609	0.129819	0.33221	0.150343		0.15968	0.155011	0.000355458
-.PGPTPS#GTNVGSSGRSPSKAVAAR.A	S7	sp|P60468|SC61B_HUMAN	3	2.506	0.5004	0.165215	0.33148	-0.0112805	0.0102901	5.83334e-05	-0.000310675	0.000355848
-.PGPTPSGT#NVGSSGRSPSKAVAAR.A	T9	sp|P60468|SC61B_HUMAN	3	2.424	0.4427	0.226916	0.49644	-0.0112805	0.0102901	5.83334e-05	-0.000310675	0.000355848
R.M*LPHAPGVQMQAIPEDAVHEDS#GDEDGEDPDKR.I	S394	sp|Q92769|HDAC2_HUMAN	4	3.024	0.4957	0.015314	1	-0.891602	-0.839386	-0.891012	-0.874	0.000367748
R.RS#LEQNIQLPAALLSR.F	S500	sp|P33993|MCM7_HUMAN	3	2.916	0.5971	0.017268	1	-0.46559	-0.440178	-0.432112	-0.44596	0.000368355
R.RS#TSPIIGSPPVR.A	S177	sp|Q86TB9|PATL1_HUMAN	3	1.331	0.2021	0.909365	0.33333	-1.30078	-1.24951	-1.21833	-1.25621	0.000369629
K.VQFDGTNS#AFKELK.F	S614	sp|Q8WWK9|CKAP2_HUMAN	3	1.508	0.2692	0.980675	0.5	0.179212	0.212819	0.189706	0.193912	0.000371459
K.YLLSQSS#PAPLTAAEEELR.Q	S143	sp|Q12792|TWF1_HUMAN	2,3	3.283	0.6354	0.066644	0.5	-0.446675	-0.459745	-0.482428	-0.462949	0.000378519
R.KLGPGRPLPTFPTSECTS#DVEPDTR.E	S75	sp|Q8TDD1|DDX54_HUMAN	4	2.823	0.5863	0.959928	0.5	-0.861743	-0.833687	-0.803508	-0.832979	0.000381296
R.KRVDSDSDS#DSEDDINSVM*K.C	S2513	sp|Q6KC79|NIPBL_HUMAN	3	4.58	0.6537	0.103055	0.99999	1.15077	1.16842	1.24113	1.18677	0.000386525
R.SLS#EIHS#PNIQDSSFDSVR.E	S1140:S1144	sp|Q562F6|SGOL2_HUMAN	3	2.614	0.526	0.464287	0.99747	0.103577	0.0946022		0.0990894	0.000392017
R.KTS#SDDES#EEDEDDLLQR.T	S205:S210	sp|Q9Y5J1|UTP18_HUMAN	2,3	3.172	0.5716	0.018663	0.49932	-0.385364	-0.362822	-0.393208	-0.380465	0.000400023
K.TAQALSSGSGS#QETKIPISLVLR.L	S427	sp|O95747|OXSR1_HUMAN	2,3,4	3.419	0.6135	0.299028	0.25	-0.306084	-0.280495	-0.290553	-0.292377	0.000404303
K.FADLS#EAANRNNDALR.Q	S299	sp|P08670|VIME_HUMAN	3	2.017	0.5107	0.527577	1	1.06332	1.15317	1.13384	1.11678	0.000420125
K.SKDHFGLEGDEESTM*LEDSVS#PKK.S	S425	sp|Q9Y490|TLN1_HUMAN	3,4	4.179	0.6502	0.111684	0.99997	0.00724719	0.0255179	0.00408318	0.0122828	0.000425088
R.IKS#EKLHLK.D	S208	sp|Q9NW97|TMM51_HUMAN	3	1.767	0.2948	0.081129	1	0.0403093	0.0370174	0.0175138	0.0316135	0.000428481
K.NSLDASRPAGLS#PTLT#PGER.Q	S149:T153	sp|Q14135|VGLL4_HUMAN	2,3	2.293	0.4494	0.955723	0.99992	1.17008	1.17705	1.26138	1.20284	0.000432622
K.SFS#KEELM*SS#DLEETAGSTSIPK.R	S513:S520	sp|O00567|NOP56_HUMAN	3	2.866	0.4278	0.207263	0.25	-0.624981	-0.669841	-0.666111	-0.653644	0.000442878
K.HDSIPAADTFEDLS#DVEGGGSEPTQR.D	S239	sp|O95671|ASML_HUMAN	3	3.733	0.6906	0.043278	1	-1.57868	-1.69279	-1.61909	-1.63019	0.000443806
K.GAPAAEPGKRS#EGGKTPVAR.S	S24	sp|Q70UQ0|IKIP_HUMAN	3,4	2.915	0.4043	0.296815	1	-0.431729	-0.411509	-0.447103	-0.430114	0.000454267
R.IES#DEEEDFENVGK.V	S1345	sp|Q96T23|RSF1_HUMAN	2,3	3.246	0.5721	0.071305	1	-0.842179	-0.871545	-0.808119	-0.840614	0.000474841
R.SHS#VHGGLLGAGCR.G	S610	sp|Q6PJG9|LRFN4_HUMAN	2,3	2.933	0.5041	0.052687	0.99695	0.0121234	-0.00789508	-0.00671678	-0.00082949	0.000474852
R.TRLGSLS#ARS#DSEATISR.S	S1162:S1165	sp|Q5SW79|CE170_HUMAN	3	1.87	0.3513	0.022555	0.99736	3.40221	3.62805	3.37876	3.46967	0.000481272
R.RGLLYDS#DEEDEERPARK.R	S139	sp|P49736|MCM2_HUMAN	3,4	2.129	0.503	0.188051	1	-0.823209	-0.800656	-0.762898	-0.795588	0.000486355
K.S#SPGQPEAGPEGAQERPSQAAPAVEAEGPGSSQAPR.K	S18	sp|P40222|TXLNA_HUMAN	4	4.398	0.5848	0.526674	0.49838	0.269924	0.286364	0.31263	0.289639	0.00048642
K.GLNPDGTPALSTLGGFSPASKPS#SPR.E	S341	sp|Q9UK58|CCNL1_HUMAN	3	1.519	0.3515	2.18722	0.49815	-0.493837	-0.455226	-0.468378	-0.47248	0.000491553
R.NFELVDSS#PCKK.I	S453	sp|Q96GX5|GWL_HUMAN	2	2.432	0.4926	0.376144	0.5	0.207132	0.243562	0.237967	0.229554	0.00049492
K.YHVM*ANHNS#LPILK.A	S222	sp|Q96ME7|ZN512_HUMAN	3,4	1.73	0.3283	0.127306	1	-0.40835	-0.384712	-0.418553	-0.403872	0.000498419
R.M*LPHAPGVQM*QAIPEDAVHEDS#GDEDGEDPDKR.I	S394	sp|Q92769|HDAC2_HUMAN	3,4	4.106	0.6303	0.00443	1	-0.903415	-0.863083	-0.931504	-0.899334	0.000499127
K.DLGS#TEDGDGTDDFLTDKEDEKAKPPR.E	S183	sp|Q15527|SURF2_HUMAN	4	1.631	0.1827	0.241284	0.25	-0.760844	-0.772643		-0.766744	0.000501539
K.AADIS#LDNLVEGKR.K	S1618	sp|Q12888|TP53B_HUMAN	2,3	2.335	0.552	0.431828	1	0.0254304	0.00255957	0.0205773	0.0161891	0.000505166
K.VPLFS#PNFSEK.V	S736	sp|Q9BQ52|RNZ2_HUMAN	2	1.445	0.4125	0.159613	1	-0.27207	-0.293662	-0.270589	-0.278774	0.000511402
K.RPHSPEKAFS#SNPVVR.R	S506	sp|Q53F19|CQ085_HUMAN	4	2.37	0.3881	0.03105	0.49909	-0.196334	-0.189289		-0.192811	0.000511758
R.VRRPS#ES#DKEDELDKVK.S	S627:S629	sp|Q02952|AKA12_HUMAN	3,4	3.079	0.4868	0.021288	1	-0.721416	-0.687131	-0.667171	-0.691906	0.000513564
R.KGS#ITEYTAAEEKEDGRR.W	S114	sp|Q12982|BNIP2_HUMAN	2,3,4	3.95	0.6413	0.061048	1	0.410477	0.450716	0.400942	0.420712	0.000514409
R.SRPTPQDYEM*RVS#PSDT#TPLVSR.S	S2046:T2050	sp|Q9HCK8|CHD8_HUMAN	3	2.446	0.3262	1.47703	0.16667	0.319313	0.278068	0.284646	0.294009	0.000524189
R.LTADPGGSSET#SSQVLENHTKPK.T	T349	sp|Q01831|XPC_HUMAN	3,4	3.926	0.5982	0.001363	0.97717	-0.0371371	-0.0167647	-0.0280689	-0.0273236	0.000528032
R.GRGT#GEAEEEYVGPR.L	T42	sp|Q13895|BYST_HUMAN	2,3	3.242	0.6163	0.207872	1	0.593183	0.529906	0.565527	0.562872	0.000528562
R.LERS#PVDESGDEVQYGDVPVENGM*APFFEM*K.L	S979	sp|Q8WX93|PALLD_HUMAN	3,4	6.168	0.7249	0.006803	1	0.653825	0.587827	0.608638	0.616763	0.000531623
K.IREEELCHHSSSS#TPLAADKESQGEK.A	S444	sp|A8CG34|P121C_HUMAN	4	4.734	0.6599	0.138677	0.2	0.206472	0.233112	0.245542	0.228376	0.000532377
K.IREEELCHHSSSST#PLAADKESQGEK.A	T445	sp|A8CG34|P121C_HUMAN	4	3.164	0.5611	0.013183	0.2	0.206472	0.233112	0.245542	0.228376	0.000532377
R.SVAVS#DEEEVEEEAERRK.E	S743	sp|Q9Y6X9|MORC2_HUMAN	2,3,4	2.28	0.5593	0.090919	1	-0.606979	-0.656665	-0.62167	-0.628438	0.000532406
R.AGETRFT#DTRK.D	T57	sp|P13639|EF2_HUMAN	3	1.868	0.2543	0.220781	0.5	0.0317888	0.0584107	0.0441903	0.0447966	0.000535756
R.SPS#PLRGNVVPSPLPTRR.T	S32	sp|Q9Y2V2|CHSP1_HUMAN	3,4	2.163	0.4261	0.10727	0.99679	-0.532077	-0.566249	-0.57623	-0.558185	0.000540213
R.RRPLREPVEIPRPFGFQS#G.-	S436	sp|Q9H0U9|TSYL1_HUMAN	4	1.97	0.4772	0.357874	1	-0.411609	-0.428511	-0.392571	-0.410897	0.000544417
R.ERDHS#PT#PSVFNSDEERYR.Y	S492:T494	sp|Q6UN15|FIP1_HUMAN	3	2.065	0.369	0.734635	0.49737	-1.06278	-1.1453	-1.08311	-1.09706	0.000545544
R.LVHSGSGCRS#PSLGSDLTFATR.T	S393	sp|Q13425|SNTB2_HUMAN	3	2.395	0.5048	0.004033	0.49999	0.0101979	0.0213983	0.0350717	0.0222226	0.00054604
R.HSSILKPPRS#PLQDLR.G	S32	sp|Q8NG31|CASC5_HUMAN	3,4	2.285	0.4524	0.024907	1	0.0317448	0.0554668	0.0336126	0.0402747	0.000546349
R.ERS#PALKSPLQSVVVRR.R	S248	sp|Q9Y2W1|TR150_HUMAN	4	3.598	0.5816	0.46732	1	-1.15446	-1.22079	-1.13286	-1.16937	0.000547881
R.REVEVKLT#PLILKPFGNSISR.Y	T118	sp|Q14739|LBR_HUMAN	3,4	3.594	0.5943	0.373593	1	0.18352	0.190857	0.219657	0.198011	0.000555347
R.TS#FSVGS#DDELGPIR.K	S1174:S1179	sp|Q9NRY4|RHG35_HUMAN	2	2.389	0.5389	0.133575	0.5	-0.461665	-0.44935	-0.488616	-0.466544	0.000556769
R.T#SFSVGS#DDELGPIR.K	T1173:S1179	sp|Q9NRY4|RHG35_HUMAN	2	1.858	0.4381	0.047353	0.49669	-0.461665	-0.44935	-0.488616	-0.466544	0.000556769
K.TLS#VAAAFNEDEDSEPEEM*PPEAK.M	S108	sp|Q8WW12|PCNP_HUMAN	3	1.447	0.3435	0.882504	0.49894	-0.963442	-0.998046	-0.921585	-0.961024	0.000560257
R.VLLQAS#QDENFGNTT#PR.N	S37:T46	sp|P57740|NU107_HUMAN	2,3	3.22	0.6596	0.310028	0.9973	0.0361615	0.0493155	0.0231363	0.0362044	0.000561112
R.NVES#GEEELASKLDHYK.A	S80	sp|Q96HS1|PGAM5_HUMAN	3,4	3.153	0.5708	0.504276	1	-0.890486	-0.913569	-0.843558	-0.882538	0.000574524
R.ESTQLS#PADLTEGKPTDPSK.L	S456	sp|Q08J23|NSUN2_HUMAN	3	3.182	0.5034	0.07948	0.99687		0.0496846	0.0409045	0.0452945	0.000585937
R.RGSGDT#SSLIDPDTSLSELR.D	T331	sp|Q9Y608|LRRF2_HUMAN	3	2.223	0.5187	0.864736	0.25	0.243105	0.244201	0.281005	0.256104	0.00059202
R.SLYASSPGGVYAT#RSSAVR.L	T63	sp|P08670|VIME_HUMAN	3	2.38	0.4729	0.271097	0.49673	0.245217	0.217588	0.258877	0.24056	0.00059575
K.GHYTEGAELVDS#VLDVVRK.E	S115,S115,S115,S115,S115	sp|Q13885|TBB2A_HUMAN,sp|Q9BVA1|TBB2B_HUMAN,sp|Q13509|TBB3_HUMAN,sp|P68371|TBB4B_HUMAN,sp|P07437|TBB5_HUMAN	3,4	2.553	0.2415	0.041707	1	0.167657	0.132438	0.153668	0.151255	0.000598924
K.VEPVGDVVSTRDPVKS#QSK.S	S2983	sp|P46013|KI67_HUMAN	3	1.589	0.2133	0.098271	0.98619	-0.703287	-0.672078	-0.646749	-0.674038	0.000603105
K.DKST#T#PGGTGIKPFLER.F	T363:T364	sp|Q9NQW6|ANLN_HUMAN	3	2.714	0.5199	0.362133	0.33333	3.28808	3.2762	3.54109	3.36845	0.000603825
R.AHFNAM*FQPS#S#PTRRPGFSPTSHR.L	S892:S893	sp|Q8WUA4|TF3C2_HUMAN	4	1.826	0.2892	0.530457	0.3322	0.0575971	0.0862453	0.0784448	0.0740957	0.000606112
R.KVELS#ES#EEDKGGK.M	S463:S465	sp|Q8IYB3|SRRM1_HUMAN	2,3	2.028	0.4908	0.082398	1	-1.20584	-1.3062	-1.27912	-1.26372	0.000612957
R.KTAEISSTALRS#SPIM*R.K	S1171	sp|O43314|VIP2_HUMAN	2,3	1.574	0.2887	0.654982	0.49742	0.230559	0.190371	0.209245	0.210058	0.000618493
R.LQNRIS#EDVEER.L	S94	sp|P55081|MFAP1_HUMAN	2,3	2.067	0.4343	0.139432	1	0.0636404	0.0879771	0.0613604	0.0709926	0.000619371
K.LYEVAIDGKEEDLGS#PTGELTSK.I	S469	sp|Q8ND04|SMG8_HUMAN	3	2.496	0.3742	0.806983	1	0.282828	0.296476	0.252213	0.277172	0.000620604
K.AGM*SSNQSISS#PVLDAVPRT#PSRER.S	S1404:T1413	sp|Q9UQ35|SRRM2_HUMAN	3,4	3.731	0.3976	0.075089	0.49345	0.588494	0.541937	0.523605	0.551345	0.00063153
K.TNNHIGGGAFSVDS#PR.I	S402	sp|Q9Y2U8|MAN1_HUMAN	2,3	2.57	0.477	0.559487	0.99999	-3.34695	-3.10149	-3.12483	-3.19109	0.000637554
R.FIIGS#VSEDNSEDEISNLVK.L	S23	sp|Q13085|ACACA_HUMAN	2,3	1.702	0.3924	0.122476	0.99452	-0.923652	-0.929515	-0.860683	-0.904617	0.000641809
K.SSDRRNS#LEGYSR.S	S562	sp|Q8NDT2|RB15B_HUMAN	3	1.979	0.3211	0.007232	1	0.0585476	0.0320875	0.0527339	0.0477897	0.000641832
R.INKHNNQQALSHS#IEEGLK.I	S143	sp|Q99496|RING2_HUMAN	3,4	4.691	0.631	0.064438	1	-0.37154	-0.395065	-0.40695	-0.391185	0.000648435
R.AFSSRS#YTSGPGSR.I	S24	sp|P05787|K2C8_HUMAN	2,3	2.025	0.5067	0.02012	0.9963	0.243673	0.219235	0.262455	0.241788	0.000656161
K.GAGGS#PVGVEEGLVNVGTGQK.L	S1374	sp|Q7Z5J4|RAI1_HUMAN	2,3	3.632	0.6646	0.800033	1	-0.261682	-0.284454	-0.285669	-0.277268	0.000671679
R.GLLY#DSDEEDEERPARK.R	Y137	sp|P49736|MCM2_HUMAN	4	1.613	0.3627	0.573584	0.5	-0.827957	-0.775974	-0.843223	-0.815718	0.000675058
R.SIQEAPVS#EDLVIR.L	S186	sp|Q5JTV8|TOIP1_HUMAN	2	2.42	0.5827	0.111423	1	-0.814612	-0.749412	-0.766492	-0.776839	0.000683175
R.ERDHS#PTPSVFNS#DEERYR.Y	S492:S500	sp|Q6UN15|FIP1_HUMAN	3,4	2.384	0.2766	0.083588	0.98391	-1.04676	-1.12512	-1.0432	-1.07169	0.00068626
K.IKTELNS#SAESEQPLDKTGHVK.D	S154	sp|Q9Y5B6|GCFC1_HUMAN	4	1.841	0.2683	0.437579	0.33332	0.827951	0.740364	0.799324	0.789213	0.000690031
K.IKTELNSS#AESEQPLDKTGHVK.D	S155	sp|Q9Y5B6|GCFC1_HUMAN	4	2.406	0.3815	0.882862	0.49998	0.827951	0.740364	0.799324	0.789213	0.000690031
K.HIKEEPLS#EEEPCTSTAIASPEK.K	S502	sp|Q9Y2X3|NOP58_HUMAN	2,3,4	4.287	0.7511	0.156405	1	-1.86438	-1.78347	-1.94621	-1.86469	0.00069238
K.KSFSKEELM*SS#DLEETAGSTSIPK.R	S520	sp|O00567|NOP56_HUMAN	3	3.395	0.3624	0.387295	0.5	-2.09647	-1.96194	-2.13397	-2.06413	0.000695095
R.KVEGNFNPFAS#PQK.N	S215	sp|Q9H6K1|CF106_HUMAN	2,3	1.941	0.4364	0.055233	1	0.0936459	0.124689	0.120703	0.113013	0.000701698
R.SQESGY#YDRM*DYEDDRLR.D	Y213	sp|P43243|MATR3_HUMAN	3	1.98	0.3934	0.047879	0.33278	0.427976	0.459797	0.400001	0.429258	0.000713191
R.VGS#PLTLTDAQTR.V	S314	sp|Q99569|PKP4_HUMAN	2	2.129	0.5275	1.80878	1	0.8076	0.768354	0.861923	0.812626	0.000737493
K.ESLKEEDES#DDDNM*.-	S250	sp|P25788|PSA3_HUMAN	2	1.549	0.455	0.035613	1	-0.580599	-0.628017	-0.629643	-0.612753	0.000739597
K.VEM*YSGS#DDDDDFNKLPKK.A	S137	sp|O60841|IF2P_HUMAN	3	3.347	0.5901	0.006359	0.99676	-1.63087	-1.49223	-1.58475	-1.56929	0.000744731
K.LTTASQTNIKKS#PGKVK.E	S133	sp|Q9UMY1|NOL7_HUMAN	2,3,4	3.049	0.5902	0.002329	1	0.154736	0.125088	0.122025	0.133949	0.000753818
K.FVKDFQDYM*EPEEGCQGS#PQRR.G	S194	sp|O43237|DC1L2_HUMAN	4	1.813	0.2592	0.318889	1	-0.0139938	-0.0210118	0.00163923	-0.0111221	0.000754962
K.TKEVY#ELLDSPGKVLLQSK.D	Y22	sp|P22234|PUR6_HUMAN	3	2.782	0.5478	0.113319	0.99999	0.0181359	0.0283415	0.0450756	0.0305176	0.00076015
K.DTHEDHDTST#ENTDESNHDPQFEPIVSLPEQEIK.T	T15	sp|P43487|RANG_HUMAN	4	3.662	0.672	0.739892	0.24952	0.410826	0.363128	0.360162	0.378039	0.000761333
R.ILEPDDFLDDLDDEDYEEDT#PKR.R	T176	sp|Q92785|REQU_HUMAN	3	1.577	0.4572	0.096407	0.99331	-0.00133839	0.00706939		0.0028655	0.000762509
K.SKGDSDIS#DEEAAQQSK.K	S1017	sp|Q5T200|ZC3HD_HUMAN	3	2.442	0.4842	0.225959	1	-0.868809	-0.897807	-0.949831	-0.905483	0.00076587
K.GM*DS#EDDLRDEVEDAVQK.V	S224	sp|Q5T2D3|OTUD3_HUMAN	3	1.731	0.424	0.642626	1	-1.3263	-1.34126		-1.33378	0.000768574
K.IKEEVLSES#EAENQQAGAAALAPEIVIK.V	S779	sp|Q9UJX5|APC4_HUMAN	3	1.838	0.5724	0.237487	0.5	-1.39574	-1.52941	-1.46978	-1.46498	0.000773093
K.SDDTS#DDDFM*EEGGEEDGGSDGM*GGDGSEFLQR.D	S237	sp|O94992|HEXI1_HUMAN	3	3.174	0.5388	0.511436	0.9966	-1.18801		-1.20248	-1.19524	0.000773499
R.SLRLS#AQKDLEQK.E	S125	sp|Q9ULW0|TPX2_HUMAN	2,3	2.534	0.4128	0.020291	1	0.160222	0.137494	0.175969	0.157895	0.000794584
R.NM*GYLNSS#PLSR.R	S474	sp|Q9P2B7|K1430_HUMAN	2	2.368	0.6436	0.160167	0.99772	-0.0700255	-0.0782066	-0.0850962	-0.0777761	0.000794726
R.LAALKDEPQTVPDVPS#FGESPPLS#PIDM*DTQER.I	S251:S259	sp|P17535|JUND_HUMAN	4	2.048	0.3813	0.763808	0.49905	0.798523	0.880155	0.792157	0.823612	0.000795751
R.SEDM*PFS#PK.A	S265	sp|Q12888|TP53B_HUMAN	2	1.93	0.5769	0.155829	1	-0.154177	-0.167598	-0.156527	-0.159434	0.000801011
R.FLPS#PVVIKK.R	S737	sp|Q13618|CUL3_HUMAN	2,3	1.375	0.346	0.013582	1	0.0519012	0.0294427	0.0262012	0.0358484	0.000803173
K.TLLSESSSQSSKS#PSLSSK.Q	S1141	sp|Q9UPU5|UBP24_HUMAN	2,3	3.795	0.4922	0.037813	0.99999	0.183131	0.147979	0.150848	0.160653	0.000803375
R.HSENET#SDREDGLPK.G	T53	sp|Q96ST2|IWS1_HUMAN	3	1.558	0.3447	0.357322	0.5	-0.26773	-0.296105	-0.284401	-0.282745	0.000807746
K.TSSGTKPSVKPT#SATKSDSNLGGHSIR.C	T623	sp|Q14966|ZN638_HUMAN	3,4	5.853	0.4698	0.01389	0.49906	0.204312	0.175059	0.21633	0.198567	0.000812483
R.DNSNS#DS#EGEDRRPAGPPREPVRR.R	S90:S92	sp|Q8NCF5|NF2IP_HUMAN	4	1.76	0.3784	0.109918	0.99989	-1.29949	-1.42682	-1.37356	-1.36662	0.000816205
R.ASAPS#PNAQVACDHCLK.E	S100	sp|Q14258|TRI25_HUMAN	2,3	3.642	0.5995	0.151443	0.99999	-0.318912	-0.342226	-0.311141	-0.324093	0.000817992
R.RREEGPPPPSPDGAS#SDAEPEPPSGR.T	S27	sp|Q9NTJ3|SMC4_HUMAN	3,4	3.024	0.5665	0.310518	0.5	-2.11996	-2.17006	-2.32196	-2.20399	0.000826403
R.SVAVS#DEEEVEEEAERRKER.C	S743	sp|Q9Y6X9|MORC2_HUMAN	4	3.449	0.5564	0.000562	1	-0.617098	-0.67225	-0.623623	-0.637657	0.00083019
R.SHSDASVGSHSSTESEHGSSS#PRFPR.Q	S1371	sp|Q6XZF7|DNMBP_HUMAN	4	3.52	0.6528	0.064583	0.33333	0.285298	0.33803	0.313471	0.312266	0.000830722
K.HVSTSSDEGS#PSASTPM*INK.T	S246	sp|Q7L1W4|LRC8D_HUMAN	3	3.407	0.6161	0.212847	1	-2.37153	-2.2817	-2.15468	-2.2693	0.000835141
R.DRICS#DEEEDEEKGGRR.I	S493	sp|Q9NPG3|UBN1_HUMAN	3,4	3.28	0.6178	0.084799	1	-0.486475	-0.532516	-0.495949	-0.50498	0.000840582
K.KDEKKEESEES#DDDM*GFGLFD.-	S105	sp|P05387|RLA2_HUMAN	2,3,4	3.293	0.676	0.226875	1	-1.66875	-1.83057	-1.71649	-1.7386	0.000842666
K.VRLSS#PSIKDLPAGR.H	S1222	sp|P51610|HCFC1_HUMAN	3	1.52	0.2783	0.688363	0.4984	4.22116	3.90829	4.32463	4.15136	0.000851712
R.NESEDNKFSDDS#DDDFVQPR.K	S1028	sp|O15164|TIF1A_HUMAN	2,3	3.288	0.6372	0.071089	1	-1.99882	-1.88041	-1.81809	-1.89911	0.000856865
R.YM*AENPTAGVVQEEEEDNLEY#DSDGNPIAPTKK.I	Y183	sp|Q86XP3|DDX42_HUMAN	4	2.172	0.5645	0.173044	0.5	-0.328244	-0.312213	-0.34537	-0.328609	0.000862057
K.AM*TVEKAS#PVGDGNFR.N	S852	sp|Q86YS7|K0528_HUMAN	2,3	2.641	0.6516	0.016126	1	0.0207214	-0.00353485	0.00164968	0.00627875	0.000870217
R.SAPTAPT#PPPPPPPAT#PR.K	T817:T826	sp|Q14202|ZMYM3_HUMAN	2,3	2.547	0.4458	0.017613	0.99596	-0.548997		-0.53744	-0.543219	0.000870582
K.FKNGTLILS#PVDIKK.I	S280	sp|Q8NDD1|CA131_HUMAN	2,3	2.28	0.2908	0.309858	1	0.0581677	0.083347	0.0882932	0.0766026	0.0008744
K.AEAGAGS#ATEFQFR.G	S146,S146	sp|P46783|RS10_HUMAN,sp|Q9NQ39|RS10L_HUMAN	2,3	2.712	0.5896	0.293513	0.99999	-0.653093	-0.597299	-0.646908	-0.632433	0.000883153
R.QEQEKRS#PLGSVR.S	S1194	sp|Q92620|PRP16_HUMAN	3	2.091	0.3176	1.1919	1	-0.0599163	-0.0726717	-0.0557675	-0.0627852	0.00088524
R.ISS#KSPGHM*VILDQTK.G	S551	sp|Q9NWH9|SLTM_HUMAN	3,4	3.349	0.5557	0.325887	0.49918	0.110446	0.09084	0.126181	0.109156	0.00088589
K.SFS#KEELM*SSDLEETAGSTSIPKR.K	S513	sp|O00567|NOP56_HUMAN	3	1.619	0.4169	0.782826	0.24981	0.946611	1.03292	0.920684	0.966738	0.000893876
R.NVPQEES#LEDSDVDADFK.A	S56	sp|O00505|IMA3_HUMAN	2,3	2.854	0.6608	0.090067	1	-1.21379	-1.18821	-1.10508	-1.16902	0.000894971
R.NVPQEESLEDS#DVDADFK.A	S60	sp|O00505|IMA3_HUMAN	2,3	2.743	0.6486	0.000652	1	-1.21379	-1.18821	-1.10508	-1.16902	0.000894971
K.TLSKS#EHSLFQAK.G	S142	sp|Q8NEY1|NAV1_HUMAN	3	1.762	0.3439	0.65603	0.49887	-0.440232	-0.447871	-0.482706	-0.456936	0.000899272
K.TSDISS#PIGSHREEQEGR.E	S1273	sp|Q13129|RLF_HUMAN	3	2.096	0.4351	0.40371	0.5	0.63954	0.584864	0.56021	0.594871	0.000901911
R.AIPT#VNHSGTFSPQAPVPTTVPVVDVR.I	T527	sp|Q16513|PKN2_HUMAN	4	1.702	0.2996	1.04108	0.25	0.0906749	0.126193	0.105835	0.107568	0.000924186
K.RDPALNS#GVSQKPDPAK.T	S1449	sp|P11388|TOP2A_HUMAN	2,3,4	3.014	0.5563	0.039045	1	-0.398217	-0.359825	-0.381751	-0.379931	0.000924689
K.S#RLGDLYEEEM*R.E	S144	sp|P08670|VIME_HUMAN	3	1.78	0.4601	0.489828	1	0.328652	0.28749	0.278479	0.298207	0.000928411
R.AGLGS#PERPPKTSPGSPR.L	S58	sp|Q9H6F5|CCD86_HUMAN	3	3.175	0.4712	0.229096	1	-0.787299	-0.741449	-0.818369	-0.782372	0.000944144
R.S#RESS#PSHGLLK.L	S994:S998	sp|Q96JH7|VCIP1_HUMAN	2	1.438	0.3171	0.06217	0.49888	1.06882	0.943944	1.01977	1.01085	0.000957236
K.SGVFNVS#ELVR.V	S221	sp|O00712|NFIB_HUMAN	2	1.126	0.2411	0.475559	1	-0.184738	-0.187212	-0.202781	-0.191577	0.000957732
R.SRPTSEGS#DIESTEPQKQCSK.K	S261	sp|Q4G0J3|LARP7_HUMAN	3,4	3.229	0.5531	0.067716	0.99998	-1.05816	-0.965444	-0.97803	-1.00054	0.000972545
R.S#RS#RSPHEAGFCVYLK.G	S420:S422	sp|Q9NTZ6|RBM12_HUMAN	3	2.144	0.3766	0.02599	0.99324	-0.00134065	-0.00402902	0.0196694	0.00476659	0.000977858
R.TIQEVLEEQS#EDEDREAK.R	S141	sp|P18858|DNLI1_HUMAN	2,3	2.854	0.562	0.053134	1	-1.58991	-1.71168	-1.55312	-1.61824	0.000980746
R.TCEERPAEDGS#DEEDPDSM*EAPTR.I	S14	sp|Q9H6Y2|WDR55_HUMAN	2,3	4.032	0.6699	0.267562	1	-0.745816	-0.674742	-0.705001	-0.70852	0.000986264
R.DGEQS#PNVSLM*QR.M	S336	sp|Q58WW2|DCAF6_HUMAN	2	2.482	0.5427	0.088897	1	-1.02291	-1.07781	-0.974122	-1.02495	0.000986351
K.NM*S#VHLSPCFR.D	S110	sp|P62280|RS11_HUMAN	2,3	1.616	0.4166	0.032294	1	-0.340508	-0.338008	-0.309563	-0.32936	0.000991864
R.QAS#TLIDRPAPHFER.T	S529	sp|O43491|E41L2_HUMAN	3	1.974	0.3511	0.403428	0.9959	-0.0279073	-0.0197801		-0.0238437	0.0009934
R.AKS#PTPESSTIASYVTLR.K	S855	sp|Q9HAU0|PKHA5_HUMAN	2,3,4	2.94	0.6663	0.038542	1	-0.571057	-0.605052	-0.546892	-0.574334	0.00100653
R.S#RS#FDYNYRR.S	S131:S133	sp|O75494|SRS10_HUMAN	3	1.34	0.2813	0.83523	0.33332	-0.400427	-0.440905	-0.435568	-0.425633	0.00101597
K.IKEKGS#FS#DTGLGDGK.M	S377:S379	sp|Q9Y2W1|TR150_HUMAN	2,3	2.074	0.4976	0.355032	0.99616	-1.83684	-1.68875	-1.67228	-1.73262	0.0010164
K.M*LEEKS#PEKVK.A	S1600	sp|P78559|MAP1A_HUMAN	2,3	1.544	0.3883	0.561928	1	0.0740649	0.107203	0.0818822	0.0877165	0.00102399
K.DTEQKELDQDM*VT#EDEDDPGSHKR.G	T731	sp|Q9NRL2|BAZ1A_HUMAN	3,4	4.578	0.6453	0.219218	1	-1.06078	-1.07558	-0.976271	-1.03754	0.00103098
K.VPSALAPASQEPS#PAASAEADGK.L	S548	sp|O00429|DNM1L_HUMAN	3	2.711	0.4434	0.56852	1		-0.490888	-0.502406	-0.496647	0.00103149
R.RTS#TPVIM*EGVQEETDTR.D	S659	sp|Q8NFC6|BD1L1_HUMAN	3	4.447	0.655	0.410554	0.49952	2.39529	2.52584	2.24454	2.38856	0.0010325
R.RTST#PVIM*EGVQEETDTR.D	T660	sp|Q8NFC6|BD1L1_HUMAN	3	4.156	0.6165	0.018937	0.49927	2.39529	2.52584	2.24454	2.38856	0.0010325
K.FNDSEGDDT#EETEDYR.Q	T402	sp|Q9NYF8|BCLF1_HUMAN	3	1.743	0.226	1.50554	0.5	-0.521326	-0.560553	-0.576566	-0.552815	0.00103381
K.ETPAATEAPSST#PK.A	T196	sp|P80723|BASP1_HUMAN	2,3	2.685	0.7044	0.057383	0.99647	-0.443177	-0.403982	-0.406661	-0.41794	0.00106034
R.RPPS#PDVIVLS#DNEQPSS#PR.V	S100:S107:S114	sp|Q86YP4|P66A_HUMAN	2,3	3.113	0.5346	0.005559	0.99726	-0.879072	-0.808524	-0.891709	-0.859768	0.00106723
K.LNPY#PTPS#PPHPLYPGR.R	Y316:S320	sp|Q5JTD0|TJAP1_HUMAN	3	1.745	0.3966	0.176633	0.49886	-3.82598	-3.80155		-3.81376	0.00107324
K.LNPY#PT#PSPPHPLYPGR.R	Y316:T318	sp|Q5JTD0|TJAP1_HUMAN	3	1.72	0.3413	0.210147	0.33333	-3.82598	-3.80155		-3.81376	0.00107324
R.LLASQGS#QGAPLLS#TPKRER.M	S455:S462	sp|Q14807|KIF22_HUMAN	3	1.784	0.3184	0.521248	0.49999	-0.344595	-0.32475	-0.30993	-0.326425	0.00107542
R.HFRRDS#FDDR.G	S188	sp|P43243|MATR3_HUMAN	3	1.584	0.303	0.411451	1	0.16167	0.150946		0.156308	0.0010766
K.GSFS#DTGLGDGK.M	S379	sp|Q9Y2W1|TR150_HUMAN	2	1.622	0.4322	0.53042	0.99995	-1.75027	-1.87914	-1.69235	-1.77392	0.00107958
R.LLQDSSS#PVDLAK.L	S699	sp|Q15596|NCOA2_HUMAN	2	2.62	0.5346	0.071329	0.99727	-0.233367	-0.210893	-0.22947	-0.224577	0.00108372
R.LAALKDEPQTVPDVPSFGES#PPLS#PIDM*DTQER.I	S255:S259	sp|P17535|JUND_HUMAN	3,4	2.133	0.4327	0.194005	0.49926	0.480124	0.521029	0.445421	0.482191	0.00108383
R.KS#PRPAGPQLFLPDPDPQR.G	S152	sp|Q9BUH6|CI142_HUMAN	3	2.758	0.5307	0.021752	1	-0.345925	-0.316555	-0.315025	-0.325835	0.00108819
R.S#PQPDPVGT#PTIFKPQSK.R	S2223:T2231	sp|P46013|KI67_HUMAN	3	2.358	0.4826	1.41698	1	-0.523998	-0.565619	-0.512389	-0.534002	0.0010892
K.QKNDEKT#PQGAVPAYLLDR.E	T81	sp|O95478|NSA2_HUMAN	3,4	2.454	0.4279	0.378583	1	-0.36976	-0.408811	-0.378317	-0.385629	0.00110435
R.DNSNSDS#EGEDRRPAGPPREPVR.R	S92	sp|Q8NCF5|NF2IP_HUMAN	3,4	2.23	0.3543	0.190285	0.99998	-1.4935	-1.48716	-1.35509	-1.44525	0.00110663
R.QES#DPEDDDVKKPALQSSVVATSK.E	S100	sp|Q9H307|PININ_HUMAN	3,4	4.404	0.662	0.025167	1	-0.77597	-0.854064	-0.849282	-0.826439	0.00110993
R.ILS#QSTDSLNM*R.N	S172	sp|Q92974|ARHG2_HUMAN	2	2.091	0.5207	0.84868	1		0.0304357	0.0212693	0.0258525	0.00111423
K.VEAPS#LDVHM*DSPDINIEGPDVK.I	S4953	sp|Q09666|AHNK_HUMAN	2,3,4	2.648	0.5744	0.079956	0.99666	-0.280198	-0.310943	-0.288987	-0.293376	0.00111424
K.HSNSNSVDDT#IVALNM*R.A	T687	sp|P52948|NUP98_HUMAN	3	1.418	0.2045	0.535855	0.49901	-0.315062	-0.342385	-0.310161	-0.322536	0.00111777
R.DNSNS#DS#EGEDRRPAGPPREPVR.R	S90:S92	sp|Q8NCF5|NF2IP_HUMAN	4	1.718	0.2846	0.187468	0.99965	-1.39653	-1.3354	-1.48797	-1.40663	0.00113191
R.RRS#SDKFCS#PISSELAQNHEFYK.N	S442:S448	sp|Q8IVH2|FOXP4_HUMAN	4	4.562	0.3255	0.365079	0.49999	0.241078	0.250754	0.291573	0.261135	0.00113987
R.ERREEQTDTS#DGESVTHHIR.R	S51	sp|P36915|GNL1_HUMAN	3,4	3.957	0.5398	0.305614	0.9965	-1.4261	-1.51886	-1.36214	-1.4357	0.00114288
R.KRRQS#VGDFVSGALNK.F	S285	sp|Q6P4F7|RHGBA_HUMAN	4	2.085	0.2835	1.32394	1	6.42159	6.00367	5.69957	6.04161	0.00114902
K.ERY#SDFVVHEIGKDGR.I	Y134	sp|Q96PZ0|PUS7_HUMAN	3,4	2.301	0.4902	0.452774	0.5	0.295673	0.307765		0.301719	0.00115303
K.M*SLS#PSS#PRHEDQLEVTREPAR.R	S804:S807	sp|Q86XL3|ANKL2_HUMAN	3,4	2.914	0.4475	0.36335	0.49786	0.239074	0.194245	0.235492	0.222937	0.00115501
K.QNDTPKGPQPPT#VSPIR.S	T784	sp|P46087|NOP2_HUMAN	2,3	2.232	0.557	0.20072	0.99622	-0.493009	-0.463489	-0.443198	-0.466566	0.00115867
K.ATVTPS#PVKGK.G	S181	sp|Q9H1E3|NUCKS_HUMAN	2,3	1.886	0.4549	0.227872	1	-0.273537	-0.272081	-0.299382	-0.281667	0.00116039
R.RQVSAS#ELHTSGILGPETLR.D	S2718	sp|P58107|EPIPL_HUMAN	2,3,4	3.617	0.61	0.112663	0.99139	0.0763714	0.112792	0.0925345	0.0938994	0.00117059
K.T#PKT#PKGPSSVEDIK.A	T234:T237	sp|P06748|NPM_HUMAN	2,3	2.731	0.5318	0.030611	1	1.06768	0.932124	0.98105	0.993617	0.00119114
K.NRINEFEKS#FDR.K	S1613	sp|Q8WUY3|PRUN2_HUMAN	3	1.923	0.3734	0.943983	1	0.636599	0.590437	0.686707	0.637914	0.00119216
R.ECELS#PGVNR.D	S493	sp|Q9BXP5|SRRT_HUMAN	2	1.41	0.2206	0.689736	1	-0.0682901	-0.061181		-0.0647356	0.0012009
K.GLNVIGAS#DQSPLQS#PSNLRDNPFR.T	S930:S937	sp|Q9HAU0|PKHA5_HUMAN	3	2.461	0.5144	0.034261	0.4985	0.0548403	0.030202	0.0600501	0.0483641	0.00120537
K.QQVPSGES#AILDR.V	S277	sp|P09874|PARP1_HUMAN	2	2.045	0.5015	0.488875	0.99999	-1.02993	-1.06731	-0.956308	-1.01785	0.00121106
R.EVRKEEQRYS#GELSGIR.A	S462	sp|Q9NQZ2|SAS10_HUMAN	4	1.632	0.1648	0.929869	0.5		0.350271	0.337758	0.344015	0.00121185
R.IHQDSES#GDELSSSSTEQIR.A	S215	sp|Q8IWW6|RHG12_HUMAN	2,3	3.426	0.6128	0.00027	0.99999	-2.02733	-2.15537	-1.92038	-2.03436	0.00123295
K.KSFSKEELM*S#SDLEETAGSTSIPK.R	S519	sp|O00567|NOP56_HUMAN	3,4	3.952	0.5312	0.272362	0.99761	-1.79662	-1.99721	-1.826	-1.87327	0.00124198
R.ASRVPS#SDEEVVEEPQSR.R	S1620	sp|Q9C0C2|TB182_HUMAN	2,3	3.012	0.5248	0.044874	0.9953	1.26366	1.39612	1.44187	1.36721	0.00124684
R.S#GEGEVSGLM*R.K	S473	sp|Q13263|TIF1B_HUMAN	2	1.908	0.4991	0.1155	1	-0.40543	-0.422276	-0.378294	-0.402	0.00125245
R.TSFSVGS#DDELGPIR.K	S1179	sp|Q9NRY4|RHG35_HUMAN	2	2.922	0.5808	0.221494	1	-0.710597	-0.741036	-0.663355	-0.704996	0.001256
K.QITQEEDDS#DEEVAPENFFSLPEK.A	S267	sp|Q92733|PRCC_HUMAN	3	3.657	0.5974	0.181274	1	-0.999336	-0.939873	-0.893391	-0.9442	0.00125777
K.ISKLEVTEIVKPS#PK.R	S1179	sp|Q7Z6E9|RBBP6_HUMAN	2,3,4	2.876	0.5499	0.157663	1	0.0813171	0.070119	0.0477263	0.0663874	0.00125913
K.TQYNQVPSEDFERTPQS#PTLPPAK.V	S332	sp|P78310|CXAR_HUMAN	3	2.627	0.5561	0.092652	0.99383	-0.0652639	-0.0722479		-0.0687559	0.00126176
R.EVRS#PTKAPHLQLIEGK.K	S598	sp|O43491|E41L2_HUMAN	3,4	3.723	0.5123	0.139997	0.99624	-0.048766	-0.0582991	-0.0376572	-0.0482407	0.00127398
K.RTS#GHGS#RNSQLGIFSSSEK.I	S62:S66	sp|O14777|NDC80_HUMAN	3,4	2.289	0.351	0.244716	0.4979	0.222868	0.191612	0.175035	0.196505	0.00127402
R.ATS#PLVSLYPALECR.A	S508	sp|Q96G74|OTUD5_HUMAN	2,3	1.785	0.544	0.213236	0.5	-0.205003	-0.19379	-0.184193	-0.194329	0.00128418
R.AKSPT#PESSTIASYVTLR.K	T857	sp|Q9HAU0|PKHA5_HUMAN	3	2.486	0.4795	0.974168	0.49891	-0.636211	-0.600031	-0.671416	-0.635886	0.00130083
K.EGDELEDNGKNFYES#DDDQKEK.T	S276	sp|O00203|AP3B1_HUMAN	3	3.163	0.4762	0.311611	0.99473	-1.07915	-1.20463	-1.1096	-1.13113	0.00131104
-.S#DFDEFER.Q	S2	sp|P26368|U2AF2_HUMAN	2	1.676	0.3902	0.631114	1	-0.690022		-0.676631	-0.683327	0.00131179
R.EALAEAALES#PRPALVR.S	S280	sp|O14745|NHRF1_HUMAN	2,3,4	1.916	0.2952	0.103868	1	-0.0273012	-0.0447922	-0.0475163	-0.0398699	0.00132085
R.LIIS#TPNQR.N	S546	sp|Q9BZ95|NSD3_HUMAN	2	1.167	0.2018	0.415013	0.99786	0.0385916	0.0345352	0.0105723	0.0278997	0.00132716
R.LIIST#PNQR.N	T547	sp|Q9BZ95|NSD3_HUMAN	2	1.337	0.3037	1.19269	0.5	0.0385916	0.0345352	0.0105723	0.0278997	0.00132716
R.NSATFKS#FEDR.V	S166	sp|O43399|TPD54_HUMAN	2,3	2.546	0.5695	0.011703	1	0.0854219	0.118336	0.12064	0.108133	0.00133431
R.M*LPHAPGVQM*QAIPEDAIPEES#GDEDEDDPDKR.I	S393	sp|Q13547|HDAC1_HUMAN	3,4	3.93	0.6094	0.002228	1	-0.960848	-0.985651	-1.07235	-1.00628	0.0013452
R.SAS#SGAEGDVSSEREP.-	S196	sp|Q8TEA8|DTD1_HUMAN	2	1.979	0.5791	0.036105	0.49932	-1.36235	-1.50558	-1.35935	-1.4091	0.0013471
R.SRPQDTLGPKDPGLEPGPDSPGGS#SPPRR.Q	S1395	sp|Q92508|PIEZ1_HUMAN	4	2.863	0.5138	0.9675	0.5	-2.76286	-2.57115	-2.90691	-2.74697	0.0013556
R.SRPQDTLGPKDPGLEPGPDSPGGSS#PPRR.Q	S1396	sp|Q92508|PIEZ1_HUMAN	4	3.43	0.5676	0.521605	0.5	-2.76286	-2.57115	-2.90691	-2.74697	0.0013556
K.RRS#ARLS#AM*LVPVT#PEVKPK.R	S20:S24:T31	sp|P82970|HMGN5_HUMAN	4	2.86	0.449	0.548979	1	-0.606343	-0.561054	-0.627845	-0.598414	0.00135714
R.SLS#VHSGTTGSLKR.T	S193	sp|Q8WUJ0|STYX_HUMAN	3	2.591	0.5026	0.544992	0.5	0.640335	0.657372	0.563611	0.620439	0.00135853
R.IHS#KGHFQGGIQVK.N	S10	sp|Q9UBU7|DBF4A_HUMAN	4	2.026	0.2137	0.354582	1	0.175239	0.167978	0.213018	0.185412	0.00135878
R.LPSRS#ELPDYYLTIK.K	S691	sp|Q86U86|PB1_HUMAN	3	1.754	0.263	0.870763	0.5	-0.391195	-0.422295	-0.437529	-0.417006	0.00135881
R.KREEGS#DIEDEDM*EELLNDTR.L	S544	sp|Q8NHQ9|DDX55_HUMAN	3,4	3.223	0.5641	0.006656	1	-0.539167	-0.526359	-0.586031	-0.550519	0.00137158
K.KGESQT#DIEITREEDFTR.I	T254	sp|P49368|TCPG_HUMAN	3,4	1.662	0.3629	0.374942	0.5	-0.480584	-0.468707		-0.474645	0.001374
R.KLSSS#DAPAQDTGSSAAAVETDASR.T	S855	sp|Q7Z4S6|KI21A_HUMAN	3	3.232	0.6334	0.512428	0.33333	0.520901	0.460598	0.441629	0.474376	0.00138163
R.GLM*AGGRPEGQYS#EDEDT#DTDEYKEAK.A	S436:T441	sp|Q9NPQ8|RIC8A_HUMAN	3	4.155	0.3839	0.297227	0.996	-0.742724	-0.832604	-0.806008	-0.793779	0.0013842
K.EFEDDLVKESSSCGKDT#PSK.K	T77	sp|O43148|MCES_HUMAN	3,4	3.805	0.5724	0.22439	0.99998	0.0262743	0.00762194	-0.00180757	0.0106962	0.00139521
K.KSLDS#DESEDEEDDYQQKR.K	S60	sp|Q13442|HAP28_HUMAN	2,3,4	5.662	0.698	0.264503	1	-1.93877	-1.72275	-1.78518	-1.81556	0.00140062
R.TLSEYARPHVM*S#PTNR.N	S1266	sp|Q9P2R6|RERE_HUMAN	3	2.185	0.4568	0.193167	0.99553	0.11669	0.158864	0.130198	0.13525	0.00140109
R.SAEEGELAESKSS#QKESAVQR.S	S1678	sp|Q9C0C2|TB182_HUMAN	3	3.217	0.5362	0.078783	0.33333	0.165244		0.154027	0.159635	0.00141954
R.GSSGS#PAHAESYSSGGGGQQK.F	S19	sp|P15408|FOSL2_HUMAN	3	3.46	0.6457	0.033293	0.9972	0.0244022	0.0206041	0.0493262	0.0314442	0.00142499
R.GSSGSPAHAESY#SSGGGGQQK.F	Y26	sp|P15408|FOSL2_HUMAN	3	1.044	0.183	0.811642	0.1996	0.0244022	0.0206041	0.0493262	0.0314442	0.00142499
R.S#STVTEAPIAVVTSR.T	S331	sp|Q8TD19|NEK9_HUMAN	2,3	2.838	0.6459	0.404698	0.4991	-0.480852	-0.536757	-0.52659	-0.514733	0.00143012
R.RSS#LLSLM*TGKK.D	S435	sp|Q6WKZ4|RFIP1_HUMAN	2,3	2.507	0.5189	0.04773	0.99999	0.200803	0.251646	0.210922	0.221124	0.00146394
R.VRRPS#ESDKEDELDKVK.S	S627	sp|Q02952|AKA12_HUMAN	3,4	3.794	0.5875	0.074227	0.99699	0.539891	0.639065	0.599362	0.592773	0.00146605
R.RNS#S#S#PVSPASVPGQR.R	S657:S658:S659	sp|Q9H1B7|I2BPL_HUMAN	3	1.761	0.409	0.937229	0.25	0.480478	0.479442	0.408407	0.456109	0.00146666
R.RNSS#S#PVS#PASVPGQR.R	S658:S659:S662	sp|Q9H1B7|I2BPL_HUMAN	3	2.202	0.3656	0.371232	0.25	0.480478	0.479442	0.408407	0.456109	0.00146666
R.GVISY#QTLPR.N	Y436	sp|Q9HAU0|PKHA5_HUMAN	2	1.44	0.3299	0.723779	0.5	0.00316809	0.0121026	0.0320454	0.015772	0.00147805
R.DLPAQRGEES#S#EEEEKGYKGK.T	S159:S160	sp|Q9BW71|HIRP3_HUMAN	3,4	2.774	0.5415	0.150187	1	-0.672563	-0.623933	-0.599119	-0.631872	0.00147971
K.ETPAATEAPS#STPK.A	S194	sp|P80723|BASP1_HUMAN	2	1.976	0.5759	0.084508	0.33333	-0.457527	-0.428625	-0.407329	-0.43116	0.00149123
R.RPPS#PDVIVLSDNEQPS#SPR.V	S100:S113	sp|Q86YP4|P66A_HUMAN	2,3	3.069	0.585	0.129271	0.99716	0.924109	0.802572	0.814516	0.847066	0.00150311
K.S#PRSPQLSDFGLER.Y	S152	sp|Q8IX90|SKA3_HUMAN	3	1.7	0.4794	0.889647	0.99567	0.0113164	-0.0135267	0.0103222	0.00270395	0.00152259
K.SPRS#PQLSDFGLER.Y	S155	sp|Q8IX90|SKA3_HUMAN	3	2.337	0.4568	0.608003	0.5	0.0113164	-0.0135267	0.0103222	0.00270395	0.00152259
R.ARLS#S#ATANALYSSNLRDDTK.A	S1024:S1025	sp|Q6ZRV2|FA83H_HUMAN	3	4.225	0.5877	0.178379	0.99318	-0.495948	-0.537215	-0.479204	-0.504122	0.0015261
R.SVYFKPS#LTPSGEFRK.T	S386	sp|P49790|NU153_HUMAN	3,4	1.29	0.2305	0.430287	0.49909	0.1367	0.169209	0.125671	0.14386	0.00152702
R.DLHESSFS#LSGSQIDDHVPK.R	S534	sp|Q9BPU6|DPYL5_HUMAN	3,4	3.749	0.614	0.00993	0.49916	-0.221961	-0.229724	-0.205376	-0.219021	0.00152743
R.DVFLNGS#YNDYVR.E	S588	sp|Q96MU7|YTDC1_HUMAN	2	1.199	0.3837	0.713665	0.99602	0.0170952	-0.00774655	0.0175476	0.00896539	0.00153015
K.KAEAGAGS#ATEFQFR.G	S157,S157	sp|P46783|RS10_HUMAN,sp|Q9NQ39|RS10L_HUMAN	2,3	3.139	0.6014	0.014317	1	-0.63171	-0.711693	-0.685002	-0.676135	0.00153303
K.GGIDNPAIT#SDQELDDKKM*K.K	T1217	sp|Q13017|RHG05_HUMAN	3	3.435	0.5138	0.061373	0.99282	1.75801	1.6644	1.92157	1.78133	0.00153331
K.KGGEFDEFVNDDT#DDDLPISK.K	T925	sp|Q6PD62|CTR9_HUMAN	2,3,4	3.402	0.6913	0.009286	1	-0.802686	-0.827841	-0.734987	-0.788505	0.00153867
R.LRYHDEADQS#ALQR.M	S1253	sp|Q12789|TF3C1_HUMAN	3	2.82	0.4532	0.964373	1	0.485686	0.470969	0.406442	0.454366	0.00154713
K.FKIDSNIS#PKKDSK.E	S153	sp|Q9H501|ESF1_HUMAN	2,3,4	3.183	0.4398	0.06425	1	0.0957136	0.101829	0.134285	0.110609	0.00155039
R.NLRKS#REDLSAQPVQTK.F	S617	sp|Q07157|ZO1_HUMAN	2,3,4	2.579	0.4804	0.046316	1	-0.388062	-0.416965	-0.436803	-0.413943	0.00155622
K.SNKVYEHTSRFS#PK.K	S316	sp|P46100|ATRX_HUMAN	3,4	2.899	0.4353	0.047948	0.99555	0.0590898	0.0494753	0.0264412	0.0450021	0.00156009
K.LNEDKPKETKS#EETLDEGPPK.Y	S100	sp|Q00688|FKBP3_HUMAN	3,4	2.941	0.5066	0.035964	0.99503	-1.13152	-1.26998	-1.25949	-1.22033	0.00156452
K.KRKT#SIDPS#PESHEVM*ER.I	T1084:S1089	sp|Q562F6|SGOL2_HUMAN	4	2.378	0.27	0.326943	0.49996	-1.0813	-1.11472	-1.2186	-1.13821	0.0015657
K.LARVDS#EGDFS#ENDDAAGDFR.S	S323:S328	sp|O43823|AKAP8_HUMAN	3	2.967	0.5861	0.671801	1	-0.767038	-0.698822	-0.787186	-0.751015	0.00159425
R.HS#FTSLTM*ANK.S	S304	sp|Q7Z6J0|SH3R1_HUMAN	2	1.813	0.4543	0.102524	1	-0.276344	-0.300473	-0.310213	-0.295677	0.00159503
R.KPLTTSGFHHSEEGTS#SSGSKR.W	S576	sp|Q5SW79|CE170_HUMAN	3,4	4.021	0.523	0.021716	0.33332	0.184174	0.195938		0.190056	0.00159944
R.AEEM*KS#GLKDFK.T	S2175,S2175,S2175,S2175,S2175,S2175,S2175	sp|P49792|RBP2_HUMAN,sp|P0DJD0|RGPD1_HUMAN,sp|P0DJD1|RGPD2_HUMAN,sp|A6NKT7|RGPD3_HUMAN,sp|Q7Z3J3|RGPD4_HUMAN,sp|Q99666|RGPD5_HUMAN,sp|O14715|RGPD8_HUMAN	2,3	1.874	0.357	0.113873	1	0.277289	0.250611	0.313418	0.280439	0.00159963
R.YQDEVFGGFVTEPQEES#EEEVEEPEER.Q	S149	sp|Q13283|G3BP1_HUMAN	3	2.515	0.505	0.110279	0.99999	-0.658268	-0.698595	-0.744324	-0.700396	0.00160023
R.YQDEVFGGFVT#EPQEESEEEVEEPEER.Q	T143	sp|Q13283|G3BP1_HUMAN	3	2.369	0.4888	0.201855	0.5	-0.658268	-0.698595	-0.744324	-0.700396	0.00160023
K.M*EEQGLADAS#LLKK.V	S448	sp|Q9UBB4|ATX10_HUMAN	2,3	2.666	0.575	0.067769	1	-0.299439	-0.27024	-0.300257	-0.289979	0.0016004
R.RKT#SDFNTFLAQEGCTK.G	T199	sp|Q9UHD1|CHRD1_HUMAN	2,3,4	2.998	0.5732	0.06367	0.99628	0.0163304	0.0483094	0.0299366	0.0315255	0.00160133
R.S#LHSVSEERTDEM*THK.E	S2060	sp|Q8WYP5|ELYS_HUMAN	4	1.672	0.2225	0.761865	0.49875		-0.698729	-0.684723	-0.691726	0.00160251
R.KQSSS#EISLAVER.A	S458	sp|P48634|PRC2A_HUMAN	3	2.928	0.432	0.229555	0.33333	0.7419	0.721648	0.631046	0.698198	0.00160478
R.REEQTDTS#DGESVTHHIRR.L	S51	sp|P36915|GNL1_HUMAN	4	3.107	0.5233	0.422035	0.99999	-0.880273	-0.78703	-0.877014	-0.848105	0.00160654
K.NKDSGSDTASAIIPSTTPS#VDSDDESVVKDKK.K	S199	sp|Q6WKZ4|RFIP1_HUMAN	4	2.94	0.4054	2.38165	0.49406	-0.516011	-0.580697	-0.536243	-0.544317	0.00161786
K.IGGDAGTSLNS#NDYGYGGQK.R	S55	sp|Q96AE4|FUBP1_HUMAN	3	3.195	0.5734	0.140896	0.33333	-0.355399	-0.40054	-0.376156	-0.377365	0.00162613
R.RYEDDGIS#DDEIEGKR.T	S28	sp|Q9Y2K7|KDM2A_HUMAN	2,3,4	3.149	0.5892	0.186977	1	-1.33897	-1.42223	-1.52454	-1.42858	0.00163023
K.VAVVRT#PPKS#PSSAK.S	T548:S552	sp|P10636|TAU_HUMAN	2,3	1.837	0.4986	0.067335	0.99998	0.00896774	0.0224668	0.040143	0.0238592	0.00163056
K.DEKKEESEES#DDDM*GFGLFD.-	S105	sp|P05387|RLA2_HUMAN	3	1.707	0.4528	0.149147	0.5	-1.90721	-1.92818		-1.91769	0.0016352
R.LRVQS#PEPPAPERALS#PAELR.A	S1475:S1486	sp|Q14160|SCRIB_HUMAN	3	1.963	0.3678	0.573013	1	0.256022	0.199148	0.228679	0.22795	0.00163691
K.QLM*EQDASSS#PSAQVIGLK.N	S372	sp|Q9H4L5|OSBL3_HUMAN	2,3	3.42	0.6273	0.039512	0.9964	0.364734	0.37821		0.371472	0.00164575
K.RPPT#PCS#DPER.K	T84:S87	sp|Q9BW71|HIRP3_HUMAN	2,3	1.682	0.4582	0.017927	1	-0.647147	-0.595748	-0.673531	-0.638809	0.00165166
R.DYYSS#RSQSGGYSDR.S	S144	sp|Q14011|CIRBP_HUMAN	3	1.44	0.4237	0.62379	0.49863	0.917641	0.987341	1.07762	0.9942	0.00165328
R.LVHS#GSGCRSPSLGSDLTFATR.T	S387	sp|Q13425|SNTB2_HUMAN	3	1.164	0.1933	0.511668	0.98307	0.0624863	0.0463965	0.0827522	0.0638783	0.00165461
R.LVHSGS#GCRSPSLGSDLTFATR.T	S389	sp|Q13425|SNTB2_HUMAN	3	2.356	0.5395	0.146904	0.33265	0.0624863	0.0463965	0.0827522	0.0638783	0.00165461
R.TAQSGALRDVS#EELSR.Q	S72	sp|P40222|TXLNA_HUMAN	3	1.71	0.2364	0.432158	0.99996	2.48455	2.88086	2.72489	2.69676	0.00165864
R.FEGLS#PLQR.H	S81	sp|Q9Y3E2|BOLA1_HUMAN	2	1.438	0.4117	0.378008	1	-2.72194	-2.63485	-2.99723	-2.78467	0.00166447
K.VKSGT#PPRQGSITSPQANEQSVTPQRR.S	T848	sp|Q9UQ35|SRRM2_HUMAN	4	2.42	0.5227	0.149981	0.99984	0.0258617	0.0595271	0.0469337	0.0441075	0.00166803
K.ALSAAVADSLT#NSPR.D	T907	sp|Q14687|GSE1_HUMAN	2	3.309	0.5754	0.238439	0.99999	-2.7399	-3.06155	-3.11432	-2.97192	0.00166939
K.S#SPLKITLFLEEDKSLK.V	S517	sp|Q9NQW6|ANLN_HUMAN	3	3.263	0.4539	0.536777	0.5	0.144928	0.159854	0.114635	0.139805	0.00167015
R.DYDEEEQGYDS#EKEKKEEK.K	S434	sp|Q05519|SRS11_HUMAN	2,3,4	3.462	0.6781	0.019526	1	-0.714547	-0.809228	-0.750762	-0.758179	0.00167213
K.GQLTKS#PLAQM*EEERR.E	S334	sp|Q16181|SEPT7_HUMAN	2,3,4	2.628	0.4746	0.015714	1	0.257062	0.212063	0.268509	0.245878	0.00167445
R.LSTS#PDVIQGHQPR.D	S268	sp|Q9Y385|UB2J1_HUMAN	3	2.672	0.5423	0.633086	0.4993	0.0686725	0.0583587		0.0635156	0.00171191
K.KVRLS#ETDFK.V	S14	sp|Q15007|FL2D_HUMAN	2	1.873	0.4082	0.102392	0.9974	1.39435	1.20828	1.2305	1.27771	0.00171261
K.YGPADVEDTTGSGATDSKDDDDIDLFGS#DDEEESEEAK.R	S106	sp|P24534|EF1B_HUMAN	4	3.175	0.5326	0.240163	1	-1.00913	-1.05817	-0.929455	-0.998917	0.00171322
K.DSGSDEDFLM*EDDDDS#DYGSSK.K	S144	sp|Q9H1E3|NUCKS_HUMAN	2,3	4.711	0.7455	0.017672	0.99999	-1.13979	-1.10589	-1.2526	-1.16609	0.0017194
R.VGEQDSAPTQEKPTS#PGKAIEKR.A	S350	sp|Q9BX66|SRBS1_HUMAN	4	2.679	0.48	1.46171	0.49891	0.144813	0.156285		0.150549	0.00172123
R.RDDIEDGDSM*ISSATSDTGS#AKRK.S	S509	sp|Q86U86|PB1_HUMAN	4	3.004	0.3928	0.062309	0.99553	0.393409	0.320729	0.376717	0.363618	0.00173111
K.VQFDGT#NSAFKELK.F	T612	sp|Q8WWK9|CKAP2_HUMAN	2,3	1.754	0.2795	0.421704	0.5	0.135195	0.184478	0.158724	0.159465	0.00174611
K.TKFAS#DDEHDEHDENGATGPVK.R	S366	sp|P05455|LA_HUMAN	2,3,4	4.142	0.7052	0.003054	1	-1.07588	-1.17498	-1.03404	-1.09497	0.00174865
R.HVTLGPGQS#PLSR.E	S1181	sp|O15061|SYNEM_HUMAN	2,3	2.811	0.5634	0.052929	1	-0.168059	-0.183654	-0.185987	-0.179233	0.00174902
K.VQFDGTNS#AFK.E	S614	sp|Q8WWK9|CKAP2_HUMAN	2	1.954	0.5536	0.076054	0.99999	0.123447	0.170934	0.153942	0.149441	0.00175952
K.LPNSKQS#QDEPLR.S	S183	sp|Q13148|TADBP_HUMAN	3	2.138	0.4476	1.03887	0.99999	5.72074	6.01802	5.18947	5.64274	0.00176075
R.LAISEDHVAS#VKK.S	S61	sp|Q9HC35|EMAL4_HUMAN	2	2.391	0.4956	0.023192	1	-0.378745	-0.418608	-0.375272	-0.390875	0.00176545
R.ISQS#APVKQPPPLAPQS#PQGGVM*GGSNSNQQQQM*R.L	S276:S289	sp|P46937|YAP1_HUMAN	4	2.289	0.3613	0.252081	0.49764	0.782826	0.661378	0.758514	0.734239	0.00176659
K.ETSTEALM*KS#SPEER.E	S136	sp|Q86YP4|P66A_HUMAN	3	2.96	0.5774	0.053285	0.99427	0.0702589	0.0795134	0.043643	0.0644717	0.00177875
R.AGS#STPGDAPPAVAEVQGR.S	S2887	sp|Q7Z6Z7|HUWE1_HUMAN	2,3	2.874	0.5686	0.15759	0.99633	-1.86507	-2.01046	-2.14537	-2.00697	0.0018127
K.GFADIPTGKTS#PYILR.R	S3094	sp|P49454|CENPF_HUMAN	2	1.697	0.5586	1.52135	0.49889	0.0453228	0.0179073	0.0491159	0.0374487	0.00184883
R.FLS#DPAR.V	S26	sp|Q6P1Q9|MET2B_HUMAN	2	1.242	0.2889	0.136234	1	-0.557248	-0.533276	-0.604868	-0.565131	0.00186192
R.ENVEY#IEREESDGEYDEFGR.K	Y114	sp|O95218|ZRAB2_HUMAN	2,3	1.904	0.4328	0.040621	0.5	-1.10581	-1.25218	-1.12538	-1.16112	0.00186407
K.ELS#NSPLRENSFGS#PLEFR.N	S1318:S1329	sp|Q9UQ35|SRRM2_HUMAN	3	1.817	0.2405	0.400862	0.4935	0.0711051	0.0845782	0.0469319	0.0675384	0.00186488
K.ELSNS#PLRENSFGS#PLEFR.N	S1320:S1329	sp|Q9UQ35|SRRM2_HUMAN	3	1.808	0.2837	0.2384	0.16667	0.0711051	0.0845782	0.0469319	0.0675384	0.00186488
R.NLDNVS#PKDGSTPGPGEGSQLSNGGGGGPGR.K	S26	sp|P78563|RED1_HUMAN	3	4.749	0.6848	0.187207	0.99998	0.295919	0.306384	0.363481	0.321928	0.00186679
K.GTVPDDAVEALADS#LGKK.E	S440	sp|P20810|ICAL_HUMAN	3	1.533	0.2629	0.892132	1	-0.36689	-0.339118	-0.384097	-0.363369	0.00186684
K.SLKES#EQES#EEEILAQKK.E	S223:S227	sp|Q9BW71|HIRP3_HUMAN	2,3,4	3.009	0.6128	0.176764	1	-1.76983	-1.95374	-1.70848	-1.81068	0.00186691
R.LEIS#PDSS#PERAHYTHSDYQYSQR.S	S151:S155	sp|Q99959|PKP2_HUMAN	4	3.227	0.452	0.019701	0.49865	1.02544	1.16448	1.20796	1.13263	0.00187086
R.AKSELTLT#PDPAPPM*AHSPLHR.S	T404	sp|Q9NRA0|SPHK2_HUMAN	4	2.175	0.2703	0.844129	0.33333	-1.00862	-0.969021	-1.10517	-1.0276	0.00188424
K.GGPGSAVS#PYPTFNPSSDVAALHK.A	S37	sp|P04083|ANXA1_HUMAN	3	2.955	0.6068	0.48381	0.33333	-0.466846	-0.495752	-0.436257	-0.466285	0.00188445
K.GGPGSAVSPY#PTFNPSSDVAALHK.A	Y39	sp|P04083|ANXA1_HUMAN	3,4	2.965	0.5548	0.049825	0.97404	-0.466846	-0.495752	-0.436257	-0.466285	0.00188445
R.GLLYDS#DEEDEERPAR.K	S139	sp|P49736|MCM2_HUMAN	2,3,4	3.004	0.6685	0.000692	1	-0.760153	-0.8685	-0.807626	-0.812093	0.0018865
R.RRYEDDGIS#DDEIEGKR.T	S28	sp|Q9Y2K7|KDM2A_HUMAN	2,3,4	2.58	0.485	0.130628	1	-1.25801	-1.41572	-1.25806	-1.3106	0.00188807
K.SM*S#APVIFDR.S	S119	sp|O60749|SNX2_HUMAN	2	2.043	0.5573	0.019226	0.99999	-0.519287	-0.560847	-0.591207	-0.557114	0.00189044
R.VVLHRGEAGT#GTPVKGR.T	T149	sp|O14841|OPLA_HUMAN	3,4	2.295	0.5455	0.091723	0.5	0.0928331	0.0575921	0.0917465	0.0807239	0.00189302
R.VVLHRGEAGTGT#PVKGR.T	T151	sp|O14841|OPLA_HUMAN	3,4	2.229	0.5213	0.084688	0.99998	0.0928331	0.0575921	0.0917465	0.0807239	0.00189302
R.GS#PSSHLLGADHGLR.K	S764	sp|Q6NWY9|PR40B_HUMAN	3	3.08	0.4969	0.931104	0.99999	-0.462825	-0.425782	-0.483378	-0.457328	0.00189354
K.NKPGPNIES#GNEDDDASFKIK.T	S214	sp|O60841|IF2P_HUMAN	2,3,4	3.813	0.6772	0.005783	1	-0.876505	-1.00344	-0.933118	-0.937688	0.00189419
R.GSST#AKKEDINLSVR.K	T32	sp|Q15645|PCH2_HUMAN	3	3.045	0.5703	0.353401	0.49946	0.0359103	0.072456	0.0569899	0.0551187	0.00190088
R.KHSST#GDLLSLELQQAK.S	T984	sp|Q9HBD1|RC3H2_HUMAN	3	2.4	0.4713	1.85669	0.49931	-0.510673	-0.464692	-0.45286	-0.476075	0.00190339
R.QQSVAHQQSGS#ELALRR.S	S670	sp|O95235|KI20A_HUMAN	2,3	1.673	0.3449	0.211843	0.5	0.229552	0.17524	0.218899	0.207897	0.00191712
R.KTSS#DDES#EEDEDDLLQR.T	S206:S210	sp|Q9Y5J1|UTP18_HUMAN	2,3	3.264	0.6431	0.007759	0.99768	-0.357662	-0.404325	-0.393208	-0.385065	0.00191934
R.KLSLGQY#DNDAGGQLPFSK.C	Y780	sp|Q68CZ2|TENS3_HUMAN	3	2.544	0.6007	0.733535	0.5	0.00654244	0.0272737	0.0386935	0.0241699	0.00192275
R.RSTS#PIIGSPPVR.A	S179	sp|Q86TB9|PATL1_HUMAN	2,3	2.287	0.3979	0.078827	0.49925	-1.39857	-1.21712	-1.33846	-1.31805	0.00192386
K.GGEFDEFVNDDT#DDDLPISK.K	T925	sp|Q6PD62|CTR9_HUMAN	2,3	2.881	0.5962	0.028433	1	-0.750609		-0.765728	-0.758169	0.00193302
R.DS#PYQSRGSPHYFSPFRPY.-	S204	sp|Q13242|SRSF9_HUMAN	3	2.297	0.4275	0.239703	0.49775	-0.852491	-0.960544	-0.856747	-0.889928	0.00196992
R.GVS#QEKEAQISSAIVSSVQSK.I	S909	sp|Q12872|SFSWA_HUMAN	3	2.783	0.5278	0.514418	1	-0.898741	-1.00833	-0.894379	-0.933816	0.0019758
K.IRQEDENFNSLLQNGDILNSST#EEKFK.A	T716	sp|Q96RT1|LAP2_HUMAN	4	1.984	0.4012	0.191663	0.33333	0.282162	0.336565	0.354121	0.324283	0.00199192
K.LREVKLS#PEGQK.V	S86	sp|Q9C035|TRIM5_HUMAN	3	1.704	0.2911	0.006572	1	0.78819	0.677807	0.669266	0.711754	0.00199516
K.SM*KQS#PSAGVHTFCDR.Q	S227	sp|Q8N5D0|WDTC1_HUMAN	3	3.158	0.5324	0.142023	1	0.247741	0.275476	0.211897	0.245038	0.00199997
K.S#EDDSAKFDSNEEDSASVFSPSFGLK.Q	S1457	sp|Q02880|TOP2B_HUMAN	3	1.271	0.4611	0.264199	0.49818	-1.2221	-1.38616	-1.23445	-1.2809	0.00200106
K.SEDDS#AKFDSNEEDSASVFSPSFGLK.Q	S1461	sp|Q02880|TOP2B_HUMAN	3	1.321	0.3119	0.086819	0.33289	-1.2221	-1.38616	-1.23445	-1.2809	0.00200106
K.SEDDSAKFDS#NEEDSASVFSPSFGLK.Q	S1466	sp|Q02880|TOP2B_HUMAN	3	3.713	0.6739	0.079683	1	-1.2221	-1.38616	-1.23445	-1.2809	0.00200106
R.AKSPT#PESSTIASYVTLRK.T	T857	sp|Q9HAU0|PKHA5_HUMAN	3,4	3.533	0.6348	0.547882	0.5	-0.290786	-0.297214	-0.263752	-0.283917	0.00201334
K.IKLQT#PNT#FPKR.K	T607:T610	sp|Q14978|NOLC1_HUMAN	2,3	1.829	0.3278	0.012512	1	-0.55165	-0.62223	-0.619858	-0.597912	0.00201958
R.HKLSHS#DEKPFECPICNQR.F	S197	sp|Q14119|VEZF1_HUMAN	3,4	2.61	0.4969	0.104635	0.99999	0.25157	0.318209	0.268709	0.279496	0.0020377
R.KLS#GDQITLPTTVDYSSVPK.Q	S36	sp|O00559|RCAS1_HUMAN	2,3	3.469	0.6388	0.032022	1	0.0752947	0.0673594	0.106428	0.0830272	0.00203863
K.SSQSEGIFLGS#ESDEDSVR.T	S321	sp|Q9BYW2|SETD2_HUMAN	2	2.653	0.5398	0.369573	0.5	-0.974429	-0.938093	-1.07377	-0.995431	0.00203901
K.GAPHS#S#PARGTPAGTTPGASQAPK.A	S213:S214	sp|Q8IVT2|CS021_HUMAN	3	1.326	0.2956	0.226299	0.99125	-0.246977	-0.219619	-0.227422	-0.231339	0.00204318
K.GAPHS#SPARGT#PAGTTPGASQAPK.A	S213:T219	sp|Q8IVT2|CS021_HUMAN	3	2.059	0.4269	0.387388	0.33333	-0.246977	-0.219619	-0.227422	-0.231339	0.00204318
K.GAPHSS#PARGT#PAGTTPGASQAPK.A	S214:T219	sp|Q8IVT2|CS021_HUMAN	3	2.488	0.412	0.148926	0.33333	-0.246977	-0.219619	-0.227422	-0.231339	0.00204318
R.NESEDNKFS#DDSDDDFVQPR.K	S1025	sp|O15164|TIF1A_HUMAN	3	3.137	0.615	0.153288	1	-3.91295	-4.3649	-3.78074	-4.01953	0.00204595
R.SKEGHSLEM*ENENLVENGADS#DEDDNSFLK.Q	S686	sp|Q9UHB6|LIMA1_HUMAN	3,4	4.586	0.6852	0.359407	1	-1.36064	-1.46004	-1.2627	-1.36112	0.00205053
R.LKEEHGIELS#SPR.H	S1364	sp|O14647|CHD2_HUMAN	3	2.441	0.424	0.368299	0.99738	0.782757	0.769956	0.657028	0.73658	0.00205661
K.VSLLGPVTT#PEHQLLKT#PSSSSLSQR.V	T580:T588	sp|Q9H0H5|RGAP1_HUMAN	4	1.274	0.2543	1.37064	0.49998	-0.325181	-0.309339	-0.286432	-0.306984	0.00205903
K.IDEPSTPYHSM*M*GDDEDACSDTEAT#EAM*APDILAR.K	T92	sp|P41236|IPP2_HUMAN	4	2.897	0.5085	0.133361	0.33024	-0.908801	-0.938669	-1.03942	-0.962296	0.00208646
R.SCS#LVLEHQPDNIK.A	S296	sp|Q14318|FKBP8_HUMAN	2,3	2.911	0.5841	0.057205	0.99999	-0.660896	-0.687387	-0.600518	-0.6496	0.00208695
K.IAAPELHKGDSDS#EEDEPTK.K	S159	sp|Q92733|PRCC_HUMAN	3	1.658	0.3396	0.541209	0.99998	-2.3129	-2.06971	-2.0106	-2.13107	0.00209058
K.NRS#SGKTPETLVPTAPK.L	S1399	sp|Q14676|MDC1_HUMAN	3	2.797	0.4962	0.175556	0.5	-1.87099	-1.96675	-1.69398	-1.84391	0.00211589
K.NRSS#GKTPETLVPTAPK.L	S1400	sp|Q14676|MDC1_HUMAN	3	2.675	0.4695	1.23548	0.49887	-1.87099	-1.96675	-1.69398	-1.84391	0.00211589
R.DEQLS#PEEEEKRR.I	S120	sp|P15408|FOSL2_HUMAN	2,3,4	1.858	0.4499	0.000924	1	-0.00291828	0.0288888	0.0131684	0.0130463	0.00211689
K.AEEDEILNRS#PR.N	S583	sp|P27824|CALX_HUMAN	2,3	2.194	0.5036	0.008365	1	0.0576397	0.046088	0.0841709	0.0626328	0.00214841
R.APSS#PVAKPGPVK.T	S15	sp|Q9GZR2|REXO4_HUMAN	2,3	2.422	0.5002	0.006374	0.99598	-0.297778	-0.263678	-0.272664	-0.27804	0.00215748
R.VHVQFFDDS#PTR.G	S137	sp|P52701|MSH6_HUMAN	2,3	1.949	0.5432	0.107602	1	-0.173609	-0.157672	-0.172997	-0.168093	0.00216077
K.VEEESTGDPFGFDS#DDESLPVSSK.N	S77	sp|Q7Z5K2|WAPL_HUMAN	3	2.538	0.5044	0.133171	0.99998	-0.830948	-0.951937	-0.933209	-0.905365	0.00216251
K.VPEKPPT#PKES#PHFYR.K	T448:S452	sp|Q9HDC5|JPH1_HUMAN	4	1.428	0.2311	0.993152	1		-0.650576	-0.636011	-0.643293	0.00216476
R.LSSARPGGLGSSS#LYGLGASRPR.V	S38	sp|P08729|K2C7_HUMAN	3	2.915	0.5451	0.531613	0.49999	0.0407803	0.0198875	0.0554022	0.03869	0.00216486
R.NSVAGSNPAKPGLGS#PGRY#SPVHGSQLR.R	S914:Y918	sp|Q86XL3|ANKL2_HUMAN	4	3.365	0.4446	0.322529	0.49843	0.0736861	0.113954	0.110139	0.0992597	0.00217312
K.AS#LSRPLNYEPHKGK.L	S363	sp|Q9BXS6|NUSAP_HUMAN	4	2.169	0.2448	0.135417	0.98471	0.13124	0.183133	0.15012	0.154831	0.00217349
K.QITT#SPITVRK.N	T612	sp|O95835|LATS1_HUMAN	3	1.548	0.1854	0.451476	0.33333	0.648989	0.546346	0.547648	0.580995	0.00218304
R.GLSDHVS#LDGQELGTR.S	S362	sp|Q7L8J4|3BP5L_HUMAN	2,3	2.565	0.5476	0.099571	1	0.0925546	0.0929756	0.132182	0.105904	0.00218757
R.HSGGFLS#SPADFSQENK.A	S778	sp|Q7LBC6|KDM3B_HUMAN	3	2.13	0.4272	0.339879	0.5	-0.17003	-0.153667	-0.166165	-0.163287	0.00219091
R.HSGGFLSS#PADFSQENK.A	S779	sp|Q7LBC6|KDM3B_HUMAN	3	2.031	0.5258	0.041344	0.5	-0.17003	-0.153667	-0.166165	-0.163287	0.00219091
R.SLYASSPGGVYATRSS#AVR.L	S66	sp|P08670|VIME_HUMAN	2,3	2.553	0.6001	0.164921	0.99999	0.217337	0.16051	0.200614	0.19282	0.00220329
K.FLESAAADFS#DEDEDDDVDGREK.S	S245	sp|O43815|STRN_HUMAN	3	3.547	0.6166	0.27773	0.9945	-0.647987	-0.739719	-0.728382	-0.705363	0.00221081
K.TLS#DDLDEAAKEFQEK.H	S934	sp|Q9H0A0|NAT10_HUMAN	2,3	3.312	0.587	0.135822	0.9982	-0.482829	-0.54909	-0.496933	-0.509617	0.00221138
R.RLS#KSEDKESLTEDASK.T	S8	sp|Q9BXW9|FACD2_HUMAN	2,3,4	3.085	0.6518	0.014289	0.99999	0.140018	0.157677	0.193184	0.163626	0.00221147
K.AGM*SSNQSISS#PVLDAVPRT#PSR.E	S1404:T1413	sp|Q9UQ35|SRRM2_HUMAN	3	4.849	0.3256	0.179376	0.33333	0.140454	0.193757	0.157984	0.164065	0.00222425
R.KQSQIQNQQGEDS#GS#DPEDTY.-	S911:S913	sp|P18858|DNLI1_HUMAN	3	3.015	0.7018	0.233745	0.99999	-0.887058	-0.844613	-0.768128	-0.833266	0.00222585
K.AQGPAAS#AEEPKPVEAPAANSDQTVTVKE.-	S205	sp|P80723|BASP1_HUMAN	3	5.071	0.6888	0.445928	1	-1.00961	-1.15962	-1.14219	-1.10381	0.00223284
R.GVS#M*PNM*LEPK.I	S706	sp|O14639|ABLM1_HUMAN	2	1.347	0.2643	0.097083	1	0.510233	0.462236	0.410209	0.460893	0.00223492
R.DAGGPRPESPVPAGRAS#LEEPPDGPSAGQATGPGEGRR.S	S24	sp|Q9BVG9|PTSS2_HUMAN	4	1.673	0.2618	0.501794	0.99993	0.555018	0.448775	0.497788	0.500527	0.00223705
K.M*KVEM*M*SEAALNGNGDDLNNYDS#DDQEKQSK.K	S1364	sp|P30622|CLIP1_HUMAN	4	4.114	0.3979	0.087564	0.5	1.6143	1.35903	1.56274	1.51202	0.00224058
K.EKGSFS#DTGLGDGK.M	S379	sp|Q9Y2W1|TR150_HUMAN	3	1.907	0.4006	0.144358	0.5	0.340983	0.376242	0.428444	0.38189	0.00225424
K.TDS#DSDLQLYKEQGEGQGDR.S	S190	sp|Q01433|AMPD2_HUMAN	3	2.904	0.5809	0.585698	0.99477	-2.34166	-2.02642	-2.08315	-2.15041	0.00225775
R.EKQS#DDEVYAPGLDIESSLK.Q	S451	sp|Q15459|SF3A1_HUMAN	2,3	3.09	0.5809	0.023984	1	-1.70646	-1.95984	-1.73225	-1.79951	0.0022638
K.DLLLNTM*S#QEEK.A	S3821	sp|P78527|PRKDC_HUMAN	2	2.088	0.4853	0.179592	0.99654	-0.683977	-0.671761	-0.765303	-0.707014	0.00228076
K.FNDSEGDDT#EETEDYRQFR.K	T402	sp|Q9NYF8|BCLF1_HUMAN	3	2.982	0.6398	0.184297	0.5	-0.362914	-0.374701	-0.329008	-0.355541	0.00229482
K.QAAS#PLEPKELEELRDKNESLTM*R.L	S271	sp|Q14980|NUMA1_HUMAN	4	2.649	0.4326	1.14416	1	0.00577775	0.0138616	0.03787	0.0191698	0.00229672
R.EREES#EDELEEANGNNPIDIEVDQNK.E	S257	sp|Q9UKL0|RCOR1_HUMAN	3	4.621	0.7001	0.642142	1	-0.764446	-0.884073	-0.845231	-0.83125	0.00229946
K.GLFSDEEDS#EDLFSSQSASK.L	S544,S456	sp|Q641Q2|FA21A_HUMAN,sp|Q5SNT6|FA21B_HUMAN	3	1.917	0.4287	0.104354	0.5	-1.20554	-1.33833	-1.15696	-1.23361	0.00230116
R.SQLGAHHTT#PVGDGAAGTR.G	T18	sp|Q5BJD5|TM41B_HUMAN	2,3,4	3.426	0.5879	0.079263	0.997	-0.276079	-0.293882	-0.258193	-0.276051	0.00230226
R.LHPCTSSGPDS#PYPAK.G	S685	sp|Q96H55|MYO19_HUMAN	2,3	2.999	0.5298	0.159077	0.99999	-0.546771	-0.53297		-0.53987	0.00232434
K.EAGENAPVLS#DDELVSM*SVR.E	S25	sp|O60675|MAFK_HUMAN	2,3	1.759	0.4128	0.440482	1	-1.14642	-1.12764		-1.13703	0.00232907
R.LRLS#PS#PTSQR.S	S390:S392	sp|P02545|LMNA_HUMAN	2,3	1.763	0.4816	0.056006	1	-0.0774915	-0.0737372	-0.0595521	-0.0702603	0.00233837
R.DIEIS#T#EEEKDTGDLKDSSLLK.T	S337:T338	sp|Q4G0J3|LARP7_HUMAN	3,4	3.731	0.6537	0.008144	1	-1.18171	-1.37263	-1.24324	-1.26586	0.00234609
K.LHST#PRPLNIIK.Q	T929	sp|Q9UHF7|TRPS1_HUMAN	3	1.498	0.2363	0.191428	0.5	0.660444	0.540088	0.575776	0.592103	0.00234782
K.KGAT#PGKALVAT#PGKK.G	T113:T121	sp|P19338|NUCL_HUMAN	2,3,4	3.084	0.5551	0.01284	1	0.0435062	0.00892269	0.0249994	0.0258094	0.00235668
K.FLNRS#PEES#FDIKEVK.K	S423:S427	sp|Q96S38|KS6C1_HUMAN	3	2.08	0.3654	0.405934	1	0.0215602	-0.00373549	0.0272808	0.0150352	0.0023643
K.EADDDEEVDDNIPEM*PS#PKK.M	S714	sp|P26358|DNMT1_HUMAN	2,3	3.447	0.6877	0.041951	1	-0.351395	-0.401794	-0.386756	-0.379982	0.00237829
R.LFLDHDKTLQTDSIDSFETQRT#PR.K	T356	sp|P06400|RB_HUMAN	3,4	5.462	0.5833	0.252301	0.99383	0.240334	0.255068	0.308711	0.268038	0.00238332
K.TKLPS#SVEVK.K	S517	sp|Q5VWG9|TAF3_HUMAN	2,3	1.761	0.2666	0.069698	0.5	0.270481	0.33555	0.269416	0.291815	0.00238432
K.GLFSDEEDS#EDLFSSQSASNLK.G	S544	sp|Q9Y4E1|FA21C_HUMAN	3	1.872	0.4155	0.194389	0.5	-0.854136	-0.907715	-0.991494	-0.917782	0.00238553
R.KALDS#NSLENDDLSAPGREPGHFNPESR.E	S766	sp|Q32MZ4|LRRF1_HUMAN	3,4	3.009	0.5105	0.023822	0.5	-0.28588	-0.253006	-0.260085	-0.266324	0.0023947
R.KET#PPPLVPPAAR.E	T5	sp|Q9BQA1|MEP50_HUMAN	2,3	2.828	0.617	0.01266	1	-0.258661	-0.242196	-0.227668	-0.242842	0.00239491
R.SST#PLHS#PS#PIRVHTVVDRPQQPM*THR.E	T285:S289:S291	sp|O95817|BAG3_HUMAN	4	1.553	0.1919	0.147331	0.0993	0.158308	0.14611		0.152209	0.00240556
K.QKLEEDAEM*KS#LEEK.I	S225	sp|P05455|LA_HUMAN	2,3	2.386	0.436	0.217252	1	-0.517518	-0.449179	-0.487119	-0.484605	0.00242227
R.RS#PTVEPSTLPR.E	S1224	sp|Q9BY89|K1671_HUMAN	2,3	2.512	0.4333	0.340776	0.99763	-4.00893	-4.49744	-4.73064	-4.41234	0.00244178
K.ETPAATEAPSS#TPK.A	S195	sp|P80723|BASP1_HUMAN	2	2.147	0.6025	0.119579	0.49905	-0.443177	-0.386718	-0.406661	-0.412186	0.00244301
R.GLLYDS#DEEDEERPARK.R	S139	sp|P49736|MCM2_HUMAN	2,3,4	1.988	0.4992	0.074038	0.99677	-0.805551	-0.933626	-0.84665	-0.861943	0.0024473
K.KKLGAGEGGEASVS#PEKTSTTSK.G	S1378	sp|Q13428|TCOF_HUMAN	3,4	4.865	0.7099	0.043885	1	0.0109098	0.046155	0.0267382	0.0279343	0.00245037
K.ELVSSSS#SGSDSDSEVDKK.L	S12	sp|P53999|TCP4_HUMAN	2,3	3.361	0.4049	0.007603	0.33305	3.47469	3.68635	3.08605	3.4157	0.00245537
K.GVPVISVKTS#GSK.E	S580	sp|Q15424|SAFB1_HUMAN	2,3	1.774	0.4262	0.051079	0.49924	0.264125	0.299289	0.34252	0.301978	0.0024697
R.DHS#PTPS#VFNSDEERYR.Y	S492:S496	sp|Q6UN15|FIP1_HUMAN	3	1.341	0.2379	0.675413	0.49817	-1.088	-1.26216	-1.12971	-1.15996	0.00247137
R.GGREGFES#DTDSEFTFK.M	S276	sp|Q8WWI1|LMO7_HUMAN	2,3	2.656	0.5313	0.509164	0.9976	-1.50827	-1.74928	-1.54954	-1.60237	0.00247806
R.ASNLENS#TYDLYTIPKDADSQNPDAPEGK.R	S389	sp|P53621|COPA_HUMAN	3	1.174	0.3024	0.366677	0.16667	-0.381469	-0.435995	-0.396162	-0.404542	0.00248497
R.DGKFS#PIQEKS#PK.Q	S655:S661	sp|O43683|BUB1_HUMAN	2,3	2.333	0.5405	0.121368	1	0.159854	0.108038	0.139463	0.135785	0.00249255
R.M*SFSS#LKR.K	S13	sp|P35240|MERL_HUMAN	2	1.714	0.4691	0.003215	0.99999	0.0254851	0.0484108	0.0634505	0.0457822	0.00249391
R.GRPDLSTLTHS#IVR.R	S27	sp|Q9BW71|HIRP3_HUMAN	3	2.884	0.5954	0.208628	1	-0.378527	-0.331661	-0.369053	-0.359747	0.00250819
R.NVPHEDICEDS#DIDGDYR.V	S60	sp|O00629|IMA4_HUMAN	3	2.381	0.5517	0.913691	1	-1.53635	-1.77756	-1.77225	-1.69539	0.00251027
R.TLS#KDDVNYK.M	S11	sp|P48651|PTSS1_HUMAN	2,3	1.716	0.3689	0.423249	0.99999	-0.4121	-0.366827	-0.365495	-0.381474	0.00251982
R.SGS#PS#DNSGAEEM*EVSLAKPK.H	S124:S126	sp|P31749|AKT1_HUMAN	3	2.885	0.4887	0.093264	0.16667	-0.78506	-0.863665	-0.743739	-0.797488	0.00252803
K.GSS#LKIEER.A	S643	sp|Q05682|CALD1_HUMAN	2	1.38	0.2188	0.895282	0.99766	3.44925	4.13149	3.77121	3.78398	0.0025318
R.KFVKDFQDYM*EPEEGCQGS#PQRR.G	S194	sp|O43237|DC1L2_HUMAN	4	2.884	0.4185	0.761678	1	0.0999617	0.0756747	0.0567211	0.0774525	0.00253377
K.ALKAS#APAPGHH.-	S51	sp|P56378|68MP_HUMAN	3	1.442	0.3752	0.046402	1	-0.890733	-0.857576	-0.993573	-0.913961	0.00253387
R.HGS#GPNIILTGDS#SPGFSK.E	S613:S623	sp|Q53ET0|CRTC2_HUMAN	3	2.578	0.4845	2.06938	0.49999	-0.522652	-0.452322	-0.492051	-0.489008	0.00254002
K.NGTGGLFQGKT#PLR.K	T59	sp|Q9ULW0|TPX2_HUMAN	2,3	2.688	0.4754	0.072303	1	0.0477958	0.0257364	0.0640478	0.04586	0.00254052
R.LLPEGEETLES#DDEKDEHTSK.K	S158	sp|Q8N6N3|CA052_HUMAN	2,3,4	2.482	0.4972	0.020306	0.99998	-0.949423	-1.09726	-1.08553	-1.04407	0.00254109
R.DRHDDYY#RERSR.E	Y521	sp|Q16630|CPSF6_HUMAN	4	2.535	0.3499	0.07746	0.499	0.0452843	0.0863696	0.0733203	0.0683247	0.00254538
R.S#PILEEKDIPPLEFPK.S	S216	sp|Q12830|BPTF_HUMAN	2,3	2.399	0.5261	0.018799	1	-0.342559	-0.298831	-0.322323	-0.321238	0.0025464
R.VASS#PAPPEGPSHPREPST#PHRYR.E	S1940:T1955	sp|O14578|CTRO_HUMAN	3,4	2.356	0.369	0.222943	0.24998	0.0563926	0.0255532	0.0613694	0.0477717	0.0025512
R.S#PSKPLPEVTDEYKNDVK.N	S92	sp|P05455|LA_HUMAN	2,3,4	4.061	0.6073	0.01064	1	-0.443549	-0.421836	-0.38509	-0.416825	0.00256816
K.DLS#LEEIQK.K	S46,S80	sp|P16949|STMN1_HUMAN,sp|Q93045|STMN2_HUMAN	2	2.027	0.3666	0.154712	1	-0.322352	-0.306197	-0.350364	-0.326304	0.0025696
R.S#RS#PLELEPEAK.K	S24:S26	sp|Q92466|DDB2_HUMAN	2,3	2.129	0.4617	0.027302	1	-0.869744	-0.936255	-0.801207	-0.869069	0.00256987
R.AKQDFLKTDS#DSDLQLYKEQGEGQGDR.S	S190	sp|Q01433|AMPD2_HUMAN	3,4	3.666	0.6558	0.151798	0.99758	-1.26148	-1.17717	-1.07432	-1.17099	0.00257556
R.YPLFEGQETGKKET#IEE.-	T736	sp|P41250|SYG_HUMAN	2,3	1.589	0.3121	0.326949	0.99997	-0.632184	-0.554918	-0.634549	-0.607217	0.00257699
R.KDVGRPNFEEGGPTS#VGRK.H	S189	sp|Q6Y7W6|PERQ2_HUMAN	4	1.548	0.1854	1.23347	0.5	-0.0154651	-0.0247077		-0.0200864	0.00258562
R.VALS#DDETKETENM*R.K	S307	sp|Q15054|DPOD3_HUMAN	2,3	2.974	0.6009	0.016153	1	-1.01158	-1.18718	-1.10084	-1.09987	0.00259121
K.DKS#TTPGGTGIKPFLER.F	S362	sp|Q9NQW6|ANLN_HUMAN	2,3,4	2.532	0.6028	0.03109	0.99306	0.0842819	0.0442029	0.0757111	0.0680653	0.00259678
R.AKSPTPESST#IASYVTLR.K	T862	sp|Q9HAU0|PKHA5_HUMAN	3	2.113	0.3912	0.03658	0.2	-0.511057	-0.577806	-0.508784	-0.532549	0.00259867
R.S#PDEVTLTSIVPTR.D	S319	sp|Q9UKS6|PACN3_HUMAN	2	2.547	0.6488	0.520707	1	-0.264314	-0.241161	-0.23335	-0.246275	0.00260043
R.CVPAPGAGAS#GGTSPSATQPNPAVFIFEHK.A	S102	sp|O60343|TBCD4_HUMAN	3	3.482	0.686	0.03145	0.33333	-0.389561	-0.369771	-0.424855	-0.394729	0.00260056
R.CVPAPGAGASGGTSPS#ATQPNPAVFIFEHK.A	S108	sp|O60343|TBCD4_HUMAN	3	1.64	0.4884	0.757031	0.2	-0.389561	-0.369771	-0.424855	-0.394729	0.00260056
K.RPESPS#EISPIK.G	S223	sp|Q7Z5K2|WAPL_HUMAN	3	1.746	0.3746	0.844134	0.99998	-1.2345	-1.14959	-1.0503	-1.1448	0.0026187
K.KLTS#DEEGEPSGK.R	S630	sp|Q8WVC0|LEO1_HUMAN	2,3	2.202	0.5414	0.062048	0.99652	-0.727594	-0.844558	-0.760372	-0.777508	0.00263077
K.KLT#SDEEGEPSGK.R	T629	sp|Q8WVC0|LEO1_HUMAN	2,3	1.888	0.4402	0.103239	0.5	-0.727594	-0.844558	-0.760372	-0.777508	0.00263077
K.TLS#KSEHSLFQAK.G	S140	sp|Q8NEY1|NAV1_HUMAN	2,3	2.129	0.3591	0.71388	0.99014	-0.485985	-0.54903	-0.482706	-0.505907	0.00266429
R.KVGIS#SGKEIGALLQQLR.E	S399	sp|Q96Q11|TRNT1_HUMAN	3,4	3.332	0.5491	0.508016	0.5	0.00877719	0.0297708	0.0447231	0.027757	0.00266562
R.KVGISS#GKEIGALLQQLR.E	S400	sp|Q96Q11|TRNT1_HUMAN	3,4	3.489	0.585	0.368234	0.9975	0.00877719	0.0297708	0.0447231	0.027757	0.00266562
K.SFS#KEELM*SSDLEETAGSTSIPK.R	S513	sp|O00567|NOP56_HUMAN	3	2.422	0.5295	0.113805	0.49847	0.836297	0.681451	0.728228	0.748659	0.00267073
K.TLSVAAAFNEDEDS#EPEEM*PPEAK.M	S119	sp|Q8WW12|PCNP_HUMAN	2,3	2.416	0.4966	0.0427	1	-1.04358	-1.08284	-0.925297	-1.01724	0.00268474
K.RHS#YAGEQPETVPYLLLNR.A	S388	sp|Q5T0W9|FA83B_HUMAN	3,4	4.049	0.6809	0.662307	0.5	-0.0413088	-0.0599754	-0.0614975	-0.0542606	0.00270214
K.RHSY#AGEQPETVPYLLLNR.A	Y389	sp|Q5T0W9|FA83B_HUMAN	2,3,4	4.005	0.6989	0.468602	0.99684	-0.0413088	-0.0599754	-0.0614975	-0.0542606	0.00270214
K.GNRES#DGFREEK.N	S450	sp|Q9NYF8|BCLF1_HUMAN	2,3	2.039	0.4912	0.100297	1	0.0612627	0.0563821	0.0248638	0.0475029	0.00272066
K.ASTSDYQVISDRQT#PKKDESLVSK.A	T308	sp|Q8NFH5|NUP53_HUMAN	3,4	3.893	0.6507	0.068645	0.99998	0.191151	0.13805	0.188812	0.172671	0.0027233
R.ARGS#PGLIPGGALALAFR.G	S139	sp|Q3MIP1|IPIL2_HUMAN	2,3	3.133	0.6705	0.027373	1	-0.0280912	-0.00236573	-0.0262415	-0.0188995	0.00272513
K.RKAS#GPPVSELITK.A	S36,S36	sp|P16403|H12_HUMAN,sp|P16402|H13_HUMAN	3	1.883	0.1976	1.14895	1	0.0207708	0.0315483	0.0576091	0.0366427	0.00275032
K.VQSGM*GLILQGY#ES#GSEEEGEIHEK.A	Y140:S142	sp|Q13523|PRP4B_HUMAN	3	3.688	0.5073	0.153571	0.98559	-0.668438	-0.617615	-0.721932	-0.669328	0.00276229
K.LSVPT#SDEEDEVPAPKPR.G	T108	sp|Q8NE71|ABCF1_HUMAN	2,3,4	3.574	0.6625	0.064255	0.5	-0.634108	-0.625298	-0.718289	-0.659231	0.00276912
K.ILEGDNGM*DS#DM*EEEADDGSK.M	S203	sp|Q9H8G2|CAAP1_HUMAN	2,3	2.881	0.6262	0.064006	1	-1.01329	-1.03163	-0.885242	-0.97672	0.00278007
K.NPEDKSPQLSLSPRPAS#PK.A	S1017	sp|O95785|WIZ_HUMAN	3	3.506	0.5501	0.138916	0.99998	-0.709945	-0.667363	-0.779775	-0.719028	0.00278444
R.S#LELNGAVEPSEGAPR.A	S206	sp|Q9NRL3|STRN4_HUMAN	2,3	2.951	0.5829	0.052676	1	-1.50923	-1.29884	-1.51096	-1.43968	0.00279558
K.LT#GIKHELQANCYEEVKDR.C	T129	sp|P23528|COF1_HUMAN	4	2.002	0.4401	0.202404	1	-1.98957	-1.94393	-1.68925	-1.87425	0.00280275
K.NTLPTKETIEQEKRSEIS#.-	S44	sp|P63313|TYB10_HUMAN	2,3	2.142	0.5397	0.124205	0.99998	-0.878849	-0.938851	-0.798044	-0.871914	0.00280647
K.FQALS#M*QSSPNGQFVAPSDIQLK.C	S620	sp|Q9UBW7|ZMYM2_HUMAN	3	1.713	0.5686	0.457136	0.33333	-0.669405		-0.685282	-0.677343	0.00281111
K.GGIDNPAITS#DQELDDKKM*K.K	S1218	sp|Q13017|RHG05_HUMAN	3	2.87	0.5105	0.634349	0.5	-1.18547	-1.27128	-1.07493	-1.17723	0.0028144
R.ASPS#PQPSSQPLQIHR.Q	S146	sp|Q9HC35|EMAL4_HUMAN	3	2.694	0.5323	0.386082	0.9974	-3.08009	-2.58057	-2.88759	-2.84942	0.00281951
K.S#LESINSR.L	S10	sp|P62888|RL30_HUMAN	2	1.584	0.3927	0.385376	1	-0.921717	-0.858785	-0.783384	-0.854628	0.00281986
K.WLREAEEES#DHN.-	S1596	sp|Q04637|IF4G1_HUMAN	2,3	1.722	0.5273	0.126896	1	-1.01887	-1.08866	-0.922638	-1.01006	0.00282264
R.HLNDDDVTGS#VKSER.R	S17	sp|O75379|VAMP4_HUMAN	3	2.146	0.384	0.301057	0.99998	0.209659	0.207036	0.153146	0.189947	0.00282337
K.SAFS#INHVSR.Q	S103	sp|O94901|SUN1_HUMAN	2,3	1.653	0.4634	0.445216	0.99999	-0.611641	-0.673067	-0.577599	-0.620769	0.00282413
R.LSPERS#SDSESNENEPHLPHGVSQR.R	S212	sp|Q9BQ52|RNZ2_HUMAN	4	3.794	0.5833	0.345058	0.4989	-1.06416	-1.18246	-1.2582	-1.16827	0.00282483
R.LSPERSS#DSESNENEPHLPHGVSQR.R	S213	sp|Q9BQ52|RNZ2_HUMAN	4	3.697	0.6281	0.096442	0.4991	-1.06416	-1.18246	-1.2582	-1.16827	0.00282483
R.LSPERSSDSES#NENEPHLPHGVSQR.R	S217	sp|Q9BQ52|RNZ2_HUMAN	4	3.518	0.5367	0.246359	0.98064	-1.06416	-1.18246	-1.2582	-1.16827	0.00282483
K.VLDNYLTS#PLPEEVDETSAEDEGVSQR.K	S146	sp|O00299|CLIC1_HUMAN	3	1.059	0.1841	0.695759	0.2	-1.40574	-1.1864	-1.30498	-1.29904	0.00282794
K.LS#GFSFKK.N	S167	sp|P29966|MARCS_HUMAN	2	1.187	0.2531	0.515716	1	0.0691822	0.115559	0.0855423	0.0900944	0.00283147
R.KGAILSEEELAAM*S#PTAAAVAK.I	S379	sp|P12270|TPR_HUMAN	2,3	5.408	0.6803	0.10043	1	-0.309832	-0.312138	-0.274962	-0.298978	0.00283706
K.VAERRS#S#PLLR.R	S278:S279,S278:S279,S278:S279	sp|P56524|HDAC4_HUMAN,sp|Q9UQL6|HDAC5_HUMAN,sp|Q9UKV0|HDAC9_HUMAN	2,3	1.385	0.2101	0.474909	1	-0.165988	-0.149939	-0.15539	-0.157106	0.00284045
R.EREES#EDELEEANGNNPIDIEVDQNKESKK.E	S257	sp|Q9UKL0|RCOR1_HUMAN	4	3.14	0.4968	0.103606	1	-0.531089	-0.609482	-0.539098	-0.55989	0.00284135
K.KET#ES#EAEDNLDDLEK.H	T872:S874	sp|Q8IYB3|SRRM1_HUMAN	2,3	3.278	0.6179	0.093038	1	-1.32651	-1.4414	-1.2153	-1.32774	0.00286064
R.LM*DIS#PFLPEK.G	S1399	sp|Q9Y4B5|SOGA2_HUMAN	2	1.601	0.4134	0.084712	1	1.03155	0.988959	1.20054	1.07368	0.00286072
R.TQS#APLPQNAQALQHLVIQQQHQQFLEK.H	S467	sp|P56524|HDAC4_HUMAN	3,4	3.526	0.5621	0.886779	0.99643	-0.20164	-0.207107	-0.183594	-0.197447	0.00286209
K.KTES#PIKLSPATPSR.K	S725	sp|Q9Y6X9|MORC2_HUMAN	3	3.629	0.531	0.50395	0.99779	-0.440402	-0.432213	-0.495242	-0.455952	0.00288114
R.SSLGQSAS#ETEEDTVSVSKK.E	S309	sp|Q13435|SF3B2_HUMAN	2,3	3.762	0.645	0.067763	0.99999	-0.639811	-0.598661	-0.546882	-0.595118	0.00288607
R.HNGS#LSPGLEARDPLEAR.E	S1383	sp|Q9C0C2|TB182_HUMAN	3,4	1.84	0.4109	0.275697	0.99997	0.077816	0.0362934	0.0539325	0.056014	0.00289248
R.HNGSLS#PGLEARDPLEAR.E	S1385	sp|Q9C0C2|TB182_HUMAN	3,4	2.277	0.5375	0.293466	0.99999	0.077816	0.0362934	0.0539325	0.056014	0.00289248
R.GAEAFGDS#EEDGEDVFEVEK.I	S51	sp|Q99549|MPP8_HUMAN	2,3	3.503	0.5323	0.024736	1	-0.379088	-0.386888	-0.433624	-0.399867	0.00289543
R.TDKSSAS#APDVDDPEAFPALA.-	S394	sp|Q8NC51|PAIRB_HUMAN	2	1.062	0.2298	0.042868	0.49569	-0.841084	-0.714664	-0.780751	-0.778833	0.00289651
R.SLYASSPGGVY#ATRSSAVR.L	Y61	sp|P08670|VIME_HUMAN	3	1.971	0.3871	0.803714	0.24999	0.319503	0.248555	0.32162	0.296559	0.0028998
R.S#KTFNPGAGLPTDKK.K	S178	sp|P09661|RU2A_HUMAN	2	2.314	0.5471	0.156399	1	-0.769106	-0.842461	-0.716453	-0.776007	0.00292725
K.T#PPAPSPFDLPELK.H	T1181	sp|O95239|KIF4A_HUMAN	2	1.633	0.5228	0.011035	1	-0.250909	-0.286883	-0.278322	-0.272038	0.00293556
K.VAPVINNGS#PTILGK.R	S576	sp|Q13330|MTA1_HUMAN	2,3	3.035	0.5978	0.321858	1	0.00846187	0.0308136	0.0454612	0.0282456	0.00295141
R.SPS#M*PCSVIRPILK.R	S323	sp|P30305|MPIP2_HUMAN	3	2.328	0.4075	0.465618	0.99762	0.0824079	0.0832647	0.125168	0.0969468	0.00295291
R.AGLGSPERPPKTS#PGS#PR.L	S66:S69	sp|Q9H6F5|CCD86_HUMAN	3	2.12	0.3482	0.195491	0.5	-0.307878	-0.268588	-0.281592	-0.286019	0.0029593
R.AGLGSPERPPKT#S#PGSPR.L	T65:S66	sp|Q9H6F5|CCD86_HUMAN	3	2.43	0.3498	0.142189	0.99351	-0.307878	-0.268588	-0.281592	-0.286019	0.0029593
R.RQS#LELQKCEEILHK.I	S1342	sp|Q9UIG0|BAZ1B_HUMAN	3,4	3.028	0.4817	0.224322	1	0.00976985	0.00556961	-0.0200348	-0.00156512	0.00296687
R.KVVDYSQFQES#DDADEDYGRDSGPPTK.K	S19	sp|Q9H1E3|NUCKS_HUMAN	3	4.936	0.6792	0.012985	0.99999	-0.668108	-0.723712	-0.786361	-0.72606	0.00297434
R.GQEEISGALPVAS#PASSRTDLVK.S	S198	sp|Q9UBK8|MTRR_HUMAN	3	3.277	0.5386	0.157821	1	0.111545	0.149645	0.0987324	0.119974	0.00297484
R.RLS#SSESEESYLSK.N	S1245	sp|Q96T23|RSF1_HUMAN	2,3	2.867	0.4971	0.375713	0.99771	1.46393	1.18765	1.33541	1.329	0.00298216
R.KAAVLS#DS#EDEEKASAK.K	S398:S400	sp|Q96ST2|IWS1_HUMAN	3	3.141	0.4895	0.028702	1	-1.0413	-1.22351	-1.2007	-1.15517	0.00298721
K.TKDLGHNDKSS#TPGLK.S	S311	sp|Q04726|TLE3_HUMAN	3,4	3.08	0.525	0.011598	0.49922	0.223824	0.233303	0.169718	0.208948	0.00298815
R.DLPAQRGEES#S#EEEEKGYK.G	S159:S160	sp|Q9BW71|HIRP3_HUMAN	2,3	1.743	0.5221	0.280923	1	-0.6977	-0.74474	-0.820401	-0.75428	0.00298928
-.SETAPAETAT#PAPVEKS#PAKK.K	T11:S18	sp|P16401|H15_HUMAN	3	1.832	0.4067	0.550485	0.5	-0.505321	-0.510134	-0.442912	-0.486122	0.0029939
-.SETAPAET#ATPAPVEKS#PAKK.K	T9:S18	sp|P16401|H15_HUMAN	3	1.896	0.3866	0.264146	0.49997	-0.505321	-0.510134	-0.442912	-0.486122	0.0029939
K.VLAGETLS#VNDPPDVLDR.Q	S190	sp|Q12906|ILF3_HUMAN	2,3	2.023	0.5101	0.32243	0.5	-0.310086	-0.358488	-0.338831	-0.335802	0.0029984
R.VNPVTSLS#ENYTCSDSEESSEKDKLAIPK.R	S402	sp|Q14432|PDE3A_HUMAN	3	1.917	0.3307	0.630804	0.24916	-1.21501	-1.19395		-1.20448	0.00300073
R.AIPGDQHPES#PVHTEPM*GIQGR.G	S793	sp|Q14676|MDC1_HUMAN	3,4	2.933	0.5377	0.030877	1	-0.443637	-0.463269	-0.398851	-0.435253	0.00300188
R.KQAREES#EES#EAEPVQR.T	S196:S199	sp|Q9BW71|HIRP3_HUMAN	2,3	2.659	0.4539	0.00348	1	-0.757213	-0.892862	-0.812345	-0.820807	0.00300357
R.NTETSKS#PEKDVPM*VEKK.S	S829	sp|O14617|AP3D1_HUMAN	2,3,4	4.345	0.6605	0.005889	0.99665	0.10882	0.0814176	0.0620597	0.0840991	0.00300659
R.AAAAAATAPPS#PGPAQPGPR.A	S161	sp|Q6SPF0|SAMD1_HUMAN	2,3	2.749	0.5452	0.069384	0.99998	-0.458082	-0.48075	-0.413095	-0.450642	0.00301376
K.VSLKGNRES#DGFREEK.N	S450	sp|Q9NYF8|BCLF1_HUMAN	2,3,4	2.147	0.4161	0.023108	1	0.177337	0.13628	0.197186	0.170268	0.00302884
K.LIS#PQNLSVR.N	S1330	sp|Q7Z333|SETX_HUMAN	2	1.791	0.4997	0.134289	1	-2.06463	-2.44156	-2.41101	-2.30573	0.00303091
K.KET#ES#EAEDNLDDLEKHLR.E	T872:S874	sp|Q8IYB3|SRRM1_HUMAN	3,4	4.291	0.5884	0.661209	1	-1.02796	-1.22246	-1.12948	-1.12663	0.00303096
R.DM*GAQGGRPS#LIAR.I	S332	sp|Q9HC52|CBX8_HUMAN	2,3	2.529	0.5316	0.021117	1	0.367234	0.318766	0.277826	0.321275	0.00304848
R.KKGQEADLEAGGEEVPEANGS#AGKR.S	S244	sp|Q9NX58|LYAR_HUMAN	3,4	5.503	0.6233	0.165165	1	-0.0678998	-0.0742223	-0.053891	-0.0653377	0.00305177
K.AGM*SSNQSIS#SPVLDAVPR.T	S1403	sp|Q9UQ35|SRRM2_HUMAN	2,3	2.563	0.6215	0.184171	0.5	-1.4694	-1.28033	-1.51994	-1.42323	0.00307673
K.AGM*SSNQSISS#PVLDAVPR.T	S1404	sp|Q9UQ35|SRRM2_HUMAN	2,3	3.1	0.693	0.223737	0.99675	-1.4694	-1.28033	-1.51994	-1.42323	0.00307673
R.S#AEDELAM*R.G	S124	sp|Q13868|EXOS2_HUMAN	2	2.024	0.5292	0.056429	1	-0.314432	-0.363648	-0.334486	-0.337522	0.00308909
R.GTDDS#PKDSQEDLQER.H	S121,S127,S121	sp|Q969E4|TCAL3_HUMAN,sp|Q5H9L2|TCAL5_HUMAN,sp|Q6IPX3|TCAL6_HUMAN	3	3.497	0.5364	0.127554	1	0.176661	0.119339	0.139158	0.145053	0.00310271
R.AHT#PTPGIYM*GRPTHSGGGGGGGGGGGGGGGGR.R	T202	sp|Q13595|TRA2A_HUMAN	3,4	6.607	0.6956	0.055285	0.99999	-0.835237	-0.85503	-0.975532	-0.8886	0.00312224
R.GPVSGT#EPEPVY#SM*EAADYR.E	T440:Y446	sp|Q14247|SRC8_HUMAN	2,3	2.23	0.4677	0.403101	0.49999	0.874798	0.804994	1.00151	0.893768	0.00312805
R.AKQDFLKTDS#DSDLQLYK.E	S190	sp|Q01433|AMPD2_HUMAN	2,3	2.835	0.5266	0.228416	0.99999	-1.195	-1.27534	-1.42266	-1.29767	0.00314032
R.AKQDFLKT#DSDSDLQLYK.E	T188	sp|Q01433|AMPD2_HUMAN	3	1.931	0.3267	0.586453	0.4987	-1.195	-1.27534	-1.42266	-1.29767	0.00314032
K.SSS#PIRLPEM*SGGQTNR.T	S1714	sp|Q9Y2I7|FYV1_HUMAN	3	3.626	0.6343	0.263142	0.99999	-2.84598	-2.38987	-2.49163	-2.57583	0.00314324
R.SLSS#LM*GER.R	S18	sp|Q96QE2|MYCT_HUMAN	2	1.521	0.3721	1.4065	0.99674		-0.0982418	-0.0923185	-0.0952801	0.00316009
R.DHS#PTPSVFNS#DEERYR.Y	S492:S500	sp|Q6UN15|FIP1_HUMAN	2,3	1.95	0.52	0.585934	0.99061	-1.06178	-1.26815	-1.16886	-1.16626	0.00316634
R.ARSS#PKSNDSDLQEYELEVKR.V	S254	sp|Q53EP0|FND3B_HUMAN	4	3.914	0.6436	0.000545	0.5	0.285838	0.28123	0.36049	0.309186	0.00318309
K.LVES#PKEGKGSKPS#PLSVK.N	S338:S348	sp|Q96S94|CCNL2_HUMAN	3,4	2.868	0.5414	0.061879	0.99998	0.197699	0.248258	0.272229	0.239396	0.00319141
K.FNDS#EGDDT#EETEDYRQFR.K	S397:T402	sp|Q9NYF8|BCLF1_HUMAN	2,3	3.223	0.6044	0.004588	1	-1.63092	-1.926	-1.67094	-1.74262	0.00320335
R.RHQDGLPYIDDS#PSS#SPHLSSK.G	S459:S462	sp|P11274|BCR_HUMAN	3	3.08	0.2435	0.264172	0.33333	0.351035	0.263915	0.328507	0.314486	0.00322072
R.SNS#IKRNPNAPVVRR.G	S161	sp|Q9HAU0|PKHA5_HUMAN	4	2.385	0.426	0.159027	0.99507	0.214508	0.200775		0.207641	0.00322471
R.DPFRDS#PLSSR.L	S24	sp|Q9UJY1|HSPB8_HUMAN	2,3	2.188	0.4305	0.044509	1	-0.247047	-0.278202	-0.281709	-0.268986	0.00323923
R.VM*TIPYQPMPAS#SPVICAGGQDR.C	S189	sp|Q15365|PCBP1_HUMAN	3	2.947	0.6603	1.07147	0.5	-0.361102	-0.348744		-0.354923	0.00326512
R.TS#IIEAQYLR.Y	S438	sp|Q14690|RRP5_HUMAN	2	1.675	0.398	1.21189	0.5	0.532394	0.607841	0.680091	0.606775	0.00328331
R.T#SIIEAQYLR.Y	T437	sp|Q14690|RRP5_HUMAN	2	1.776	0.464	1.2041	0.5	0.532394	0.607841	0.680091	0.606775	0.00328331
R.GQHGPAERTPS#EIQFHQVK.F	S328	sp|Q12851|M4K2_HUMAN	4	2.668	0.3208	0.256062	0.9946	-0.515849	-0.466384	-0.548346	-0.510193	0.00328519
R.RQSS#GSATNVASTPDNR.G	S647	sp|Q7Z460|CLAP1_HUMAN	3	2.413	0.5459	0.031594	0.49893	-0.0437719	-0.0214577	-0.0453644	-0.0368647	0.00330177
R.RQSSGS#ATNVASTPDNR.G	S649	sp|Q7Z460|CLAP1_HUMAN	3	1.536	0.4199	0.323679	0.25	-0.0437719	-0.0214577	-0.0453644	-0.0368647	0.00330177
K.AIISS#SDDS#SDEDKLKIADEGHPR.N	S1016:S1020	sp|Q6PD62|CTR9_HUMAN	4	3.882	0.1811	0.470778	0.16604	1.36699	1.66846	1.41982	1.48509	0.00330498
K.AIISSS#DDS#SDEDKLKIADEGHPR.N	S1017:S1020	sp|Q6PD62|CTR9_HUMAN	4	3.246	0.1858	0.102981	0.1	1.36699	1.66846	1.41982	1.48509	0.00330498
R.RTPS#DDEEDNLFAPPK.L	S333,S333	sp|Q641Q2|FA21A_HUMAN,sp|Q9Y4E1|FA21C_HUMAN	3	2.228	0.4479	0.613151	0.99772	-0.678031	-0.802829	-0.724782	-0.735214	0.00330615
K.YSLVAKQES#VVR.R	S330	sp|Q9NQS7|INCE_HUMAN	2	2.191	0.5551	0.012609	1	0.125338	0.0999252	0.156238	0.127167	0.00330904
R.RLPDAHS#DYARYSGSYNDYLR.A	S643	sp|Q96PK6|RBM14_HUMAN	4	1.799	0.3079	0.009653	0.98333	0.0853316	0.139023	0.116744	0.113699	0.00331025
K.NGVAAEVS#PAKEENPRR.A	S125	sp|Q9BW71|HIRP3_HUMAN	2,3,4	2.558	0.5704	0.094868	1	-0.152609	-0.16621	-0.151172	-0.156664	0.00332002
K.SETDKETS#LVKQTLAK.L	S739	sp|Q5SW79|CE170_HUMAN	3	2.469	0.5152	0.066622	0.5	0.0513108	0.0978467	0.0711044	0.0734206	0.00332187
R.ERERDHSPT#PS#VFNSDEERYR.Y	T494:S496	sp|Q6UN15|FIP1_HUMAN	4	1.68	0.3155	0.282481	0.33098	-0.823797	-0.983717	-0.899808	-0.902441	0.00335688
R.SASS#GAEGDVSSEREP.-	S197	sp|Q8TEA8|DTD1_HUMAN	2	1.021	0.3937	0.224596	0.33333	-1.24303	-1.44832	-1.23625	-1.3092	0.00336024
K.NPEDKSPQLSLS#PRPASPK.A	S1012	sp|O95785|WIZ_HUMAN	3	2.733	0.4215	1.45468	0.5	-0.697224	-0.725436	-0.820982	-0.747881	0.00336933
K.KHIKEEPLS#EEEPCTSTAIASPEKK.K	S502	sp|Q9Y2X3|NOP58_HUMAN	4	4.554	0.6335	0.202982	1	-1.63649	-1.46361	-1.76709	-1.6224	0.00337626
R.NPQNS#SQSADGLR.C	S58	sp|Q01081|U2AF1_HUMAN	2	2.002	0.506	0.891837	0.5	0.426899	0.416103	0.329143	0.390715	0.00337789
R.NPQNSS#QSADGLR.C	S59	sp|Q01081|U2AF1_HUMAN	2	1.978	0.4585	0.036888	0.9956	0.426899	0.416103	0.329143	0.390715	0.00337789
K.S#FSKEELM*SSDLEETAGSTSIPK.R	S511	sp|O00567|NOP56_HUMAN	3	4.178	0.6381	0.89432	0.5	0.864602	0.775354	0.681628	0.773861	0.00337957
R.ALS#DREEEEEDDEEEEEEVEAAAQRR.L	S496	sp|Q8N3E9|PLCD3_HUMAN	3,4	2.08	0.4726	0.069471	1	-0.634254	-0.729945	-0.629142	-0.664447	0.00338298
K.DVTVLS#VAEEQDLLKQER.L	S1667	sp|Q14966|ZN638_HUMAN	3	2.988	0.5917	0.315801	0.99999	0.160346	0.220998	0.16545	0.182265	0.00339671
K.TPSHLSSNSQRT#PIRR.D	T235	sp|P49454|CENPF_HUMAN	3,4	2.836	0.3544	0.412241	0.98775	0.0457276	0.0293025	0.0715877	0.0488726	0.00340582
K.GNDT#PLALESTNTEKETSLEETK.I	T1722	sp|Q7Z6Z7|HUWE1_HUMAN	3	3.348	0.4591	1.21135	1	0.219617	0.199991	0.152534	0.190714	0.00340908
K.QPLLLS#EDEEDTKR.V	S39	sp|Q99613|EIF3C_HUMAN	2,3	2.6	0.5625	0.021809	1	-0.906398	-1.04751	-0.893931	-0.949278	0.0034114
R.EDVEVAES#PLRVLAET#PDSFEK.H	S517:T525	sp|Q99567|NUP88_HUMAN	3	2.248	0.4282	0.01474	1	-0.224388	-0.257373	-0.248397	-0.243386	0.00341161
K.KST#PKEETVNDPEEAGHR.S	T538	sp|O00567|NOP56_HUMAN	3,4	4.682	0.6232	0.060544	0.99777	0.0514164	0.0969712	0.0651136	0.0711671	0.00341593
R.YQPLASTAS#DNDFVT#PEPR.R	S1333:T1339	sp|Q15021|CND1_HUMAN	2,3	2.912	0.5939	0.092428	0.99998	-1.36272	-1.63813	-1.56788	-1.52291	0.00341782
R.YQPLAST#ASDNDFVT#PEPR.R	T1331:T1339	sp|Q15021|CND1_HUMAN	2,3	2.216	0.5162	0.14534	0.49893	-1.36272	-1.63813	-1.56788	-1.52291	0.00341782
K.QKFNDS#EGDDTEETEDYR.Q	S397	sp|Q9NYF8|BCLF1_HUMAN	2,3	3.296	0.6356	0.02356	1	-0.401591	-0.345027	-0.364581	-0.3704	0.00342446
R.RNS#LTGEEGQLAR.V	S112	sp|Q9BX95|SGPP1_HUMAN	2,3	2.982	0.6287	0.280666	1	0.00741784	0.0366232	0.0446845	0.0295752	0.00342986
K.ATNES#EDEIPQLVPIGKK.T	S361	sp|O76021|RL1D1_HUMAN	2,3,4	2.516	0.5973	0.023252	0.99999	-1.07632	-1.27977	-1.12228	-1.15946	0.00343291
R.RLS#AGLYR.Q	S395	sp|Q13506|NAB1_HUMAN	2	1.239	0.2542	0.738389	1	0.41888	0.355807	0.317113	0.363933	0.0034337
R.KLFIGGLS#FETTDESLR.S	S22,S22	sp|Q32P51|RA1L2_HUMAN,sp|P09651|ROA1_HUMAN	2,3	3.002	0.5763	0.110699	1	-0.337115	-0.328556	-0.291894	-0.319188	0.0034389
R.VRVDST#AKVAEIEHAEKEK.M	T261	sp|P78371|TCPB_HUMAN	4	1.991	0.3596	1.47655	0.5	0.0554811	0.102047	0.0922759	0.0832679	0.00344466
R.TLEEVVM*AEEEDEGTDRPGS#PA.-	S402	sp|A6NKF1|SAC31_HUMAN	2,3	2.086	0.4523	0.10848	1	-0.402771	-0.354501	-0.351548	-0.369607	0.00345755
R.IQPQPPDEDGDHS#DKEDEQPQVVVLK.K	S50	sp|Q96AT1|K1143_HUMAN	3,4	3.371	0.6157	0.033543	1	-1.13073	-1.36376	-1.26741	-1.25397	0.00348508
K.KLSVPT#SDEEDEVPAPKPR.G	T108	sp|Q8NE71|ABCF1_HUMAN	2,3,4	4.004	0.7035	0.009263	0.5	-0.506212	-0.593814	-0.580797	-0.560274	0.00348728
R.VSS#PLPSPS#AM*TDAANSQAAAK.L	S334:S340	sp|Q8WXI9|P66B_HUMAN	3	2.976	0.247	0.021716	0.25	-0.717218	-0.829449	-0.711597	-0.752755	0.00349465
R.SRDRQS#LDGFYSHGM*GAEGR.E	S1507	sp|Q12802|AKP13_HUMAN	4	2.082	0.4265	0.379686	0.99143	0.597022	0.591178	0.731609	0.639936	0.00349478
K.AIS#PEGEDRFYR.R	S1820	sp|A7KAX9|RHG32_HUMAN	3	2.011	0.364	0.855048	1	-2.79932	-2.42311	-2.94032	-2.72091	0.00349552
R.LGSLSARS#DSEATISR.S	S1165	sp|Q5SW79|CE170_HUMAN	2,3	3.124	0.5737	0.015213	1	0.111415	0.170624	0.133914	0.138651	0.00349753
R.NVY#SSSRYDDYDRYR.R	Y105	sp|O75494|SRS10_HUMAN	3	1.456	0.3558	0.271911	0.2	-0.489902	-0.421212	-0.434519	-0.448545	0.00349874
K.S#FGSPNRAYTHQVVTR.W	S161	sp|P50613|CDK7_HUMAN	3	2.245	0.5777	0.391929	0.99572	2.72533	2.32679	2.23013	2.42742	0.00350727
K.SSGGREDLESS#GLQRR.N	S80	sp|Q9UK76|HN1_HUMAN	2,3	1.46	0.2753	0.289103	0.99512	0.0836099	0.133898	0.0935403	0.103683	0.00351194
R.SLRLS#AQKDLEQKEK.H	S125	sp|Q9ULW0|TPX2_HUMAN	2,3,4	2.929	0.5563	0.011457	1	0.288814	0.223662	0.304504	0.272326	0.00351501
R.ILIPS#DIESSK.S	S463	sp|P30414|NKTR_HUMAN	2	1.882	0.5167	0.44835	1	-1.3032	-1.47441	-1.57779	-1.4518	0.00355931
K.SKDHFGLEGDEESTM*LEDS#VSPK.K	S423	sp|Q9Y490|TLN1_HUMAN	3	1.789	0.2096	0.330441	0.5	-0.0547607	-0.0374926	-0.0286925	-0.0403153	0.00355989
R.ENVEY#IEREESDGEYDEFGRKK.K	Y114	sp|O95218|ZRAB2_HUMAN	3,4	2.243	0.4459	0.185414	0.99618	-0.909873	-1.09116	-1.0426	-1.01454	0.0035668
R.S#YLTPVRDEESESQR.K	S668	sp|O14974|MYPT1_HUMAN	3	2.169	0.5178	0.019927	0.99717	0.939279	0.864406	0.738068	0.847251	0.00358371
R.GDGPDVQELGLPNPEEVKTPEEDEGQS#QP.-	S144	sp|O75459|GAGB1_HUMAN	3	4.228	0.54	0.003341	1	-0.605434	-0.533099	-0.631169	-0.589901	0.00358826
K.NALPPVLTTVNGQS#PPEHSAPAK.V	S143	sp|Q6PKG0|LARP1_HUMAN	2,3,4	4.299	0.7012	0.019219	1	-0.296731	-0.345455	-0.31727	-0.319818	0.00359657
K.DGVLTLANNVT#PAKDVPPLSETEAT#PVPIKDM*EIAQTQK.G	T571:T585	sp|P27816|MAP4_HUMAN	4	3.269	0.348	0.413649	0.33333	0.359129	0.415266	0.474651	0.416349	0.00359811
R.GEFS#AS#PM*LK.S	S1122:S1124	sp|Q9UQ35|SRRM2_HUMAN	2	1.265	0.3146	0.489114	1	-0.390758	-0.365782	-0.42869	-0.395077	0.00360401
K.RTIQEVLEEQS#EDEDREAKR.K	S141	sp|P18858|DNLI1_HUMAN	4	3.083	0.4966	0.135901	1	-1.53237	-1.55838		-1.54538	0.00360441
K.EANANGSS#PEPVKAVEAR.S	S742	sp|Q3KQU3|MA7D1_HUMAN	3	3.3	0.6128	0.014876	0.99708	-0.60333	-0.719938	-0.668155	-0.663808	0.00360589
R.LSSARPGGLGSSSLY#GLGASRPR.V	Y40	sp|P08729|K2C7_HUMAN	3	1.612	0.1824	0.323872	0.99408	-0.025541	0.00256573	0.00375934	-0.00640531	0.0036356
R.RAS#DTSLTQGIVAFR.Q	S587	sp|Q9H0K1|SIK2_HUMAN	2,3	2.554	0.5491	0.07955	0.99489	0.206881	0.139483	0.172693	0.173019	0.00363916
R.SEDRRS#S#EEREAGEI.-	S383:S384	sp|Q9Y383|LC7L2_HUMAN	2,3	1.833	0.5271	0.004912	1	-0.666784	-0.747354	-0.628624	-0.680921	0.00366407
R.EGPGRDHAPS#IPTS#PFGDSLESSTELRR.H	S618:S622	sp|Q9Y4B5|SOGA2_HUMAN	4	3.19	0.3528	1.75339	0.49998	0.231967	0.267367	0.188749	0.229361	0.00366581
K.NTLETS#SLNFK.V	S194	sp|Q14151|SAFB2_HUMAN	2	2.158	0.5039	0.016115	0.99405	0.313908	0.292398	0.228576	0.278294	0.00368657
K.NRVPS#AGDVEK.A	S186	sp|Q15785|TOM34_HUMAN	2,3	2.053	0.4413	0.002892	1	-0.194982	-0.188034	-0.172114	-0.185043	0.00369291
K.S#KGPSAAGEQEPDKESGASVDEVAR.Q	S45	sp|P50579|AMPM2_HUMAN	3	3.359	0.6265	0.108626	1	-0.998313	-1.19818	-1.16207	-1.11952	0.00369966
K.RLS#SGEDTTELRK.K	S914	sp|Q9P2N5|RBM27_HUMAN	3	2.304	0.4358	0.36794	0.5	0.105332	0.101949	0.153369	0.120217	0.00370122
K.RLSS#GEDTTELRK.K	S915	sp|Q9P2N5|RBM27_HUMAN	3	2.168	0.4802	0.476299	0.5	0.105332	0.101949	0.153369	0.120217	0.00370122
K.AM*HT#PKPAVGEEKDINTFLGT#PVQK.L	T1784:T1801	sp|P46013|KI67_HUMAN	4	3.246	0.4452	0.855178	1	0.0915671	0.04404	0.0717485	0.0691185	0.00371731
R.IACEEEFS#DS#EEEGEGGRKNSSNFKK.A	S421:S423	sp|Q13547|HDAC1_HUMAN	3,4	2.515	0.3831	0.011648	1	-0.754372	-0.649683	-0.646498	-0.683518	0.00372873
R.GLGLS#PDLVVCR.C	S210	sp|P17812|PYRG1_HUMAN	2	1.919	0.5333	0.505704	1	-0.0401787	-0.0107141	-0.0278045	-0.0262324	0.00373608
R.SKT#FNPGAGLPTDKKK.G	T180	sp|P09661|RU2A_HUMAN	3,4	3.578	0.6128	0.171643	0.99709	-0.350244	-0.408863	-0.366958	-0.375355	0.00373708
K.LLGT#RKSFDHLISDTK.A	T2540	sp|P21359|NF1_HUMAN	4	1.645	0.2292	0.726181	0.5	0.261387	0.246492		0.253939	0.00374706
K.GS#TPYKGDDEGIFISR.V	S748	sp|Q14160|SCRIB_HUMAN	2,3	2.304	0.451	0.085289	0.5	-0.00191044	-0.0191764	-0.0331362	-0.0180743	0.0037882
R.KRKS#ELEFETLK.T	S262	sp|Q5JSH3|WDR44_HUMAN	3,4	2.482	0.4424	0.019284	1	-0.224835	-0.228561	-0.255794	-0.236397	0.00379688
K.VEM*YS#GSDDDDDFNKLPKK.A	S135	sp|O60841|IF2P_HUMAN	3,4	3.151	0.5297	0.028109	0.49925	-1.77159	-1.45059	-1.63234	-1.61817	0.00379882
K.VVEAVNS#DSDSEFGIPK.K	S1522	sp|Q02880|TOP2B_HUMAN	2	2.906	0.6311	0.016221	0.99999	-0.652072	-0.590581	-0.70742	-0.650024	0.0038011
K.VVEAVNSDS#DSEFGIPK.K	S1524	sp|Q02880|TOP2B_HUMAN	2	3.283	0.6378	0.329842	0.99998	-0.652072	-0.590581	-0.70742	-0.650024	0.0038011
K.VKLNFDM*TAS#PK.I	S406	sp|Q9ULU4|PKCB1_HUMAN	2,3	2.329	0.4697	0.006413	1	0.00798324	0.0386949	0.0038139	0.0168307	0.0038199
R.RIDIS#PSTLRK.H	S658	sp|Q9NYF8|BCLF1_HUMAN	3	1.952	0.4147	0.022245	1	-0.00357774	-0.0223488	-0.0342981	-0.0200749	0.00382473
K.EM*LAS#DDEEDVSSKVEK.A	S80	sp|Q0ZGT2|NEXN_HUMAN	2,3	3.823	0.6154	0.012052	1	-0.743739	-0.881827	-0.765992	-0.797186	0.00383197
K.SKELVSSSSSGSDSDS#EVDKKLK.R	S19	sp|P53999|TCP4_HUMAN	3,4	4.612	0.6485	0.129667	0.99999	1.26293	1.57021	1.32391	1.38568	0.00383426
K.AEQGS#EEEGEGEEEEEEGGESKADDPYAHLSK.K	S228	sp|Q8NE71|ABCF1_HUMAN	3,4	4.67	0.702	0.163568	1	-0.950791	-0.875737	-1.05811	-0.961546	0.00384111
R.VPHLEEVM*S#PVT#TPTDEDVGHR.I	S581:T584	sp|Q3KR37|GRM1B_HUMAN	3,4	3.12	0.5423	0.081859	0.5	0.561106	0.548967	0.691703	0.600592	0.00385659
K.FAS#DDEHDEHDENGATGPVKR.A	S366	sp|P05455|LA_HUMAN	2,3,4	5.339	0.7056	0.017199	1	-0.93664	-1.12722	-0.992331	-1.01873	0.00386117
K.VQIPVSRPDPEPVS#DNEEDSYDEEIHDPR.S	S125	sp|Q07157|ZO1_HUMAN	3,4	1.75	0.358	0.039384	0.99223	-1.19903	-1.03837	-1.2582	-1.1652	0.00386722
K.VIPS#PFKHADIVTTTTHK.T	S266	sp|P34897|GLYM_HUMAN	3,4	2.923	0.5704	0.561576	1	0.121603	0.12633	0.0755845	0.107839	0.00387133
K.SNDRNS#M*DIQCEVDALLER.Q	S160	sp|Q02241|KIF23_HUMAN	3	3.565	0.6331	0.115469	1	0.00639152	0.00462325	-0.0240467	-0.00434399	0.00388256
R.SQS#PAASDCSSSSSSASLPSSGR.S	S173	sp|O95817|BAG3_HUMAN	2,3	3.211	0.5418	0.019485	0.998	-0.290078	-0.3347	-0.297262	-0.307347	0.0039036
K.VFNLYLS#K.Q	S515	sp|Q6ZN18|AEBP2_HUMAN	2	0.611	0.2062	0.555856	0.5	-1.52488	-1.47533	-1.25817	-1.41946	0.00391295
R.RIHAESLLLDS#PAVAK.S	S410	sp|Q9H4L5|OSBL3_HUMAN	3	3.365	0.5037	0.200565	1	0.0395281	0.00460203	0.0399796	0.0280366	0.00392166
R.ENVEYIEREES#DGEYDEFGR.K	S120	sp|O95218|ZRAB2_HUMAN	2,3,4	2.091	0.4873	0.034035	0.99538	-1.10093	-1.33136	-1.16899	-1.20043	0.00392489
R.DGAS#PFISSTTEGENFEQTPLRR.T	S52	sp|Q6IQ26|DEN5A_HUMAN	3	2.282	0.5031	0.326966	1	-0.66506	-0.778787	-0.667221	-0.703689	0.00392748
R.NLALDEAGQRST#M*.-	T285	sp|Q53TN4|CYBR1_HUMAN	2	3.234	0.645	0.022743	0.99727	0.0512438	0.0684932	0.0241201	0.0479524	0.00398704
K.VEM*YSGS#DDDDDFNKLPK.K	S137	sp|O60841|IF2P_HUMAN	2,3	3.812	0.6255	0.031149	0.99999	-1.6466	-1.37257	-1.64606	-1.55508	0.00398985
R.FVAFS#GEGQSLR.K	S294	sp|Q92890|UFD1_HUMAN	2	1.993	0.5238	0.20788	1	-0.583796	-0.567522		-0.575659	0.00400329
R.ERS#PALKSPLQSVVVR.R	S248	sp|Q9Y2W1|TR150_HUMAN	2,3,4	3.457	0.6136	0.06223	1	-1.55246	-1.37663	-1.27255	-1.40055	0.00400712
K.SKPVFSESLS#D.-	S96	sp|O60220|TIM8A_HUMAN	2	1.438	0.2844	0.353275	1	-1.05909	-0.937683	-0.8759	-0.957558	0.00401251
R.KPVTVSPTTPT#S#PTEGEAS.-	T515:S516	sp|Q9Y6G9|DC1L1_HUMAN	2	1.181	0.21	0.336962	0.32519	-0.901135	-0.855567	-0.745813	-0.834172	0.00401647
R.RDS#PTYDPYK.R	S294	sp|Q8N2M8|CLASR_HUMAN	2,3	1.771	0.4105	0.997799	0.99998	-0.623099	-0.66365	-0.74681	-0.677853	0.00403083
R.SS#LSGDEEDELFK.G	S1162	sp|Q5T1M5|FKB15_HUMAN	2	2.315	0.4951	0.052072	0.5	0.487242	0.396565	0.370815	0.418207	0.00403597
R.HEHPPNPPVSPGKT#VNDVNSNNNM*SYR.N	T677	sp|Q6VMQ6|MCAF1_HUMAN	4	5.399	0.6646	0.7644	0.5	-2.41859	-2.3817		-2.40014	0.00404181
R.AKQQGDHS#LKEHELLEQQKR.A	S171	sp|Q13435|SF3B2_HUMAN	4	3	0.4307	0.223437	1	-0.258901	-0.225561	-0.232998	-0.239153	0.00406398
K.DKPGKECADAAS#PALSLAELR.T	S702	sp|P23508|CRCM_HUMAN	3	2.648	0.5128	0.173044	1	-0.371808	-0.332641	-0.39208	-0.36551	0.00406711
K.TLLSESSSQSS#KSPSLSSK.Q	S1139	sp|Q9UPU5|UBP24_HUMAN	3	2.503	0.3963	2.0365	0.49748	0.57666	0.473894	0.442872	0.497809	0.00407002
K.EFEDDLVKESSS#CGKDTPSKK.R	S72	sp|O43148|MCES_HUMAN	4	1.843	0.2914	0.39805	0.24912	0.122665	0.0684148	0.0918949	0.0943248	0.00407295
R.VGM*GS#SYNGQDEVDIK.S	S183	sp|Q9C0B1|FTO_HUMAN	2	2.978	0.5887	0.038234	0.49928	-0.421122	-0.412587	-0.359214	-0.397641	0.00407434
R.VGM*GSS#YNGQDEVDIK.S	S184	sp|Q9C0B1|FTO_HUMAN	2	2.827	0.5886	0.638684	0.99382	-0.421122	-0.412587	-0.359214	-0.397641	0.00407434
K.AKKAEQGS#EEEGEGEEEEEEGGESK.A	S228	sp|Q8NE71|ABCF1_HUMAN	3,4	2.373	0.4109	0.050849	1	-0.440264	-0.396566	-0.372978	-0.403269	0.0040757
R.SCFESS#PDPELKSRT#PSR.H	S876:T885	sp|Q9UQ35|SRRM2_HUMAN	3	2.06	0.4117	0.973084	0.24911	0.237467	0.176633	0.25345	0.222516	0.00408248
R.RRSS#LNGKGESSLTALER.I	S1000	sp|Q69YH5|CDCA2_HUMAN	3,4	2.843	0.4763	0.314383	0.5	0.0732678		0.0855776	0.0794227	0.00408443
R.KVIEHCSNFKEENM*DTS#R.-	S765	sp|Q7Z7L7|ZER1_HUMAN	3	2.566	0.4992	0.108431	0.5	0.205099	0.190184	0.136973	0.177419	0.00408613
R.KVIEHCSNFKEENM*DT#SR.-	T764	sp|Q7Z7L7|ZER1_HUMAN	3	2.794	0.5005	0.097251	0.5	0.205099	0.190184	0.136973	0.177419	0.00408613
K.IKEKGS#FSDTGLGDGK.M	S377	sp|Q9Y2W1|TR150_HUMAN	2,3	3.196	0.6546	0.058169	0.99999	0.255275	0.192977	0.182715	0.210323	0.00408708
R.SNS#FNNPLGNR.A	S464	sp|O95835|LATS1_HUMAN	2	2.139	0.5105	1.06572	0.99999	-1.90179	-1.55111	-1.81175	-1.75489	0.0040892
R.YHGHSM*S#DPGVS#YRTREEIQEVR.S	S293:S298,S293:S298	sp|P08559|ODPA_HUMAN,sp|P29803|ODPAT_HUMAN	4	1.96	0.3759	0.193737	0.16667	0.205643	0.246279	0.292231	0.248051	0.00410146
K.ALKDLYCHKS#D.-	S340	sp|P16220|CREB1_HUMAN	3	2.113	0.4647	0.061821	1	-0.987443	-1.12844	-0.933119	-1.01633	0.0041129
R.SS#LLSLM*TGKK.D	S435	sp|Q6WKZ4|RFIP1_HUMAN	2	1.553	0.3606	0.300343	0.5	0.137221	0.100869	0.163364	0.133818	0.00411868
K.TKFAS#DDEHDEHDENGATGPVKR.A	S366	sp|P05455|LA_HUMAN	2,3,4	5.167	0.7164	0.036308	1	-0.88903	-1.07494	-0.942269	-0.968746	0.00412843
R.SRINS#SGESGDESDEFLQSR.K	S182	sp|O60841|IF2P_HUMAN	2,3	3.84	0.6526	0.07166	0.99757	0.733245	0.737871	0.914926	0.795347	0.00415386
K.KKLGVSVS#PSR.A	S534	sp|Q86VM9|ZCH18_HUMAN	2,3	2.506	0.4462	0.153026	1	0.150907	0.219365	0.213217	0.194496	0.00415641
K.GYVLGETSNLPS#PGK.L	S268	sp|Q9H040|SPRTN_HUMAN	2	2.086	0.6112	0.12486	1	-1.43582	-1.18297	-1.246	-1.28826	0.00415977
R.RRS#PSPYYSR.Y	S260,S260	sp|Q13595|TRA2A_HUMAN,sp|P62995|TRA2B_HUMAN	3	2.651	0.4251	0.010431	1	0.739978	0.771189	0.595977	0.702381	0.00417025
R.S#RS#FDYNYR.R	S131:S133	sp|O75494|SRS10_HUMAN	2,3	1.731	0.4616	0.173968	1	-0.39672	-0.46334	-0.404616	-0.421558	0.0041715
R.RPS#ESDKEDELDKVK.S	S627	sp|Q02952|AKA12_HUMAN	2,3,4	3.053	0.6198	0.106952	0.99998	0.387892	0.51619	0.432216	0.445433	0.00417999
R.RPSES#DKEDELDKVK.S	S629	sp|Q02952|AKA12_HUMAN	2,3,4	3.243	0.612	0.025613	0.99998	0.387892	0.51619	0.432216	0.445433	0.00417999
K.LTLTS#DESTLIEDGGAR.S	S348	sp|Q9NRX5|SERC1_HUMAN	2,3	2.561	0.5959	0.189726	1	0.280554	0.296392		0.288473	0.00418077
R.GGKDPLSS#PGGPGSR.R	S198	sp|Q32P44|EMAL3_HUMAN	2,3	2.184	0.4987	0.740426	0.99655	0.00584562	-0.0174331	-0.0263231	-0.0126369	0.0041838
R.S#LSRPSSLIEQEK.Q	S2561	sp|Q12802|AKP13_HUMAN	2	1.931	0.2558	3.09033	0.99696	0.0300643	0.0753301	0.0643905	0.056595	0.00418424
R.ALLSLRS#PK.A	S247	sp|Q9UNF1|MAGD2_HUMAN	2,3	1.786	0.3157	0.130592	1	0.0394065	0.0313806	0.0742664	0.0483512	0.00419452
K.TAQS#PAM*VGS#PIRS#PK.T	S291:S297:S301	sp|Q5VWG9|TAF3_HUMAN	3	1.157	0.1634	0.041227	0.49805		0.24292	0.258217	0.250568	0.004196
K.TVT#PAKAVTT#PGKK.G	T99:T106	sp|P19338|NUCL_HUMAN	3	2.117	0.4761	0.089322	0.49832	0.220756	0.147842	0.199623	0.189407	0.00420347
R.GSGREEDDELLGNDDS#DKTELLAGQKK.S	S61	sp|Q9Y548|YIPF1_HUMAN	4	2.616	0.4553	1.19547	1	0.0339278	0.0794498	0.0475871	0.0536549	0.00420523
K.KDSNELSDS#AGEEDSADLKR.A	S779	sp|Q9Y6X9|MORC2_HUMAN	2,3,4	4.854	0.6487	0.061787	1	-0.674753	-0.817957	-0.739099	-0.743936	0.00421621
K.RLS#EDSSRHQLLQK.W	S36	sp|Q9NYP9|MS18A_HUMAN	4	2.397	0.2274	0.042318	1	0.269504	0.186137	0.236885	0.230842	0.00421853
R.TYS#DEANQM*R.V	S307	sp|Q9BXF6|RFIP5_HUMAN	2	1.467	0.4604	0.139354	0.99999	-0.00357264	0.0135744	0.035283	0.0150949	0.00422406
R.SLS#SPTVTLSAPLEGAK.D	S448	sp|Q96PU5|NED4L_HUMAN	2	2.678	0.5903	0.324547	0.995	-0.4954	-0.537498	-0.594286	-0.542395	0.00422551
K.GLFS#DEEDSEDLFSSQSASNLK.G	S539	sp|Q9Y4E1|FA21C_HUMAN	3	1.292	0.4358	0.408599	0.49999	-0.854136	-0.986182	-0.819976	-0.886765	0.00423462
K.LST#PSTGGSVDIISVK.E	T1763	sp|Q12830|BPTF_HUMAN	2	3.021	0.5856	0.128363	0.99715	-2.06452	-1.97685	-1.67833	-1.90657	0.00423582
R.AALAPAKES#PR.K	S906	sp|Q13428|TCOF_HUMAN	2,3	1.951	0.4357	0.013751	1	-0.162409	-0.147343	-0.162538	-0.15743	0.00424396
R.HVFIHT#GEKPFQCSQCDM*R.F	T194	sp|Q9UQR1|ZN148_HUMAN	3,4	2.365	0.5543	0.0424	1	0.0945645	0.0447071	0.0667585	0.0686767	0.00424659
R.QRS#PIALPVK.Q	S211	sp|Q8TF01|PNISR_HUMAN	3	1.587	0.2388	0.273941	1	-0.335238	-0.345865	-0.391524	-0.357542	0.00424796
K.GLGSS#PDLELLLR.S	S336	sp|Q9NQQ7|S35C2_HUMAN	2	2.28	0.404	0.46465	0.5	0.234948	0.189318	0.158971	0.194412	0.00425414
K.DIFPYS#ENKEK.Y	S62	sp|O75475|PSIP1_HUMAN	2	1.725	0.416	0.312228	0.99759	-0.734779	-0.811975	-0.668982	-0.738578	0.00427096
R.ASAVSELS#PRERS#PALKSPLQSVVVR.R	S243:S248	sp|Q9Y2W1|TR150_HUMAN	4	3.236	0.532	0.214682	0.33333	-0.959215	-1.09029	-0.896452	-0.981986	0.0042774
R.RES#FLYR.S	S145,S133,S119,S190	sp|P27815|PDE4A_HUMAN,sp|Q07343|PDE4B_HUMAN,sp|Q08493|PDE4C_HUMAN,sp|Q08499|PDE4D_HUMAN	2,3	1.565	0.3053	0.141411	1	0.853153	0.860914	0.674934	0.796334	0.00427818
R.S#PSGSAFGSQENLR.W	S1430	sp|Q96N67|DOCK7_HUMAN	2	2.304	0.514	0.486192	0.99632	0.173138	0.107994	0.138857	0.139996	0.0042987
K.KGGEFDEFVNDDT#DDDLPISKK.K	T925	sp|Q6PD62|CTR9_HUMAN	3,4	3.797	0.6718	0.089552	1	-0.426845	-0.45228	-0.507634	-0.462253	0.00431032
R.ERDHS#PTPS#VFNSDEERYR.Y	S492:S496	sp|Q6UN15|FIP1_HUMAN	3	2.139	0.3782	0.230803	0.49753	-1.09238	-1.22531	-0.9998	-1.10583	0.00431585
R.ARHDS#PDLAPNVTYS#LPR.T	S271:S281	sp|Q9BRD0|BUD13_HUMAN	3,4	2.816	0.5497	0.09748	0.99518	0.155769	0.101653	0.160662	0.139362	0.00437312
R.ARHDS#PDLAPNVT#YSLPR.T	S271:T279	sp|Q9BRD0|BUD13_HUMAN	3,4	2.646	0.5359	0.210526	0.33333	0.155769	0.101653	0.160662	0.139362	0.00437312
R.NSVAGSNPAKPGLGS#PGRYS#PVHGSQLR.R	S914:S919	sp|Q86XL3|ANKL2_HUMAN	4	3.889	0.4366	1.00686	0.49992	0.0736861	0.113305	0.0622799	0.0830904	0.00437994
R.SGS#FGKLR.D	S545	sp|Q9H0B6|KLC2_HUMAN	2	1.232	0.2594	0.432256	0.99687	0.33439	0.325673	0.242893	0.300986	0.00438712
R.SRERS#PSPLR.G	S30	sp|Q9Y2V2|CHSP1_HUMAN	3	1.714	0.217	0.444618	0.99511		-0.286085	-0.297965	-0.292025	0.00439255
R.TS#PTPPESATTVK.S	S810	sp|Q5M775|CYTSB_HUMAN	2	1.511	0.4619	0.073109	0.5	0.50367	0.373993	0.468715	0.448793	0.00439262
R.YSS#SGSPANSFHFK.E	S71	sp|O00418|EF2K_HUMAN	2,3	2.232	0.5349	0.472145	0.33274	0.0579123	0.0143824	0.0336265	0.0353071	0.00439616
R.YSSS#GSPANSFHFK.E	S72	sp|O00418|EF2K_HUMAN	2,3	2.071	0.5675	0.207886	0.49895	0.0579123	0.0143824	0.0336265	0.0353071	0.00439616
K.IDS#IPHLNNSTPLVDPSVYGYGVQK.R	S35	sp|Q96I24|FUBP3_HUMAN	3	1.022	0.3043	0.995094	0.33333	-0.476786	-0.433172	-0.399304	-0.436421	0.00439763
K.IDSIPHLNNST#PLVDPSVYGYGVQK.R	T43	sp|Q96I24|FUBP3_HUMAN	3	2.292	0.6344	0.382201	0.5	-0.476786	-0.433172	-0.399304	-0.436421	0.00439763
K.QRINFS#DLDQR.S	S110	sp|Q15154|PCM1_HUMAN	3	1.845	0.4379	0.317748	1	-0.0287088	-0.0383017		-0.0335052	0.00440869
K.YM*LTHQELAS#DGEIETK.L	S867	sp|Q02241|KIF23_HUMAN	2,3	2.983	0.6041	0.055885	1	-1.38905	-1.36349	-1.14076	-1.29777	0.00440965
-.M*RS#PVRDLAR.N	S3	sp|Q9NRA2|S17A5_HUMAN	3	2.06	0.2816	0.012633	1	0.0603699	0.01889	0.0564129	0.0452243	0.00442183
R.ARQPLSEASNQQPLS#GGEEK.S	S54	sp|Q9NQW6|ANLN_HUMAN	3	4.401	0.58	0.036437	1	-1.49421	-1.82363	-1.55861	-1.62548	0.00442837
R.S#SM*SGLHLVK.Q	S77	sp|Q13085|ACACA_HUMAN	2,3	2.039	0.2756	0.205257	0.49916	-0.578115	-0.484761	-0.566025	-0.542967	0.00442952
R.THT#GEKPFSCPHCSR.A	T203	sp|O95863|SNAI1_HUMAN	3,4	3.383	0.4849	0.457061	0.9971	0.174154	0.188563		0.181358	0.0044299
R.AGGASPAAS#STAQPPTQHR.L	S457	sp|Q8IU81|I2BP1_HUMAN	3	2.23	0.3951	0.319165	0.49999	-0.613344	-0.527719	-0.633722	-0.591595	0.00443476
R.AGGASPAASST#AQPPTQHR.L	T459	sp|Q8IU81|I2BP1_HUMAN	3	1.91	0.4099	0.246079	0.25	-0.613344	-0.527719	-0.633722	-0.591595	0.00443476
K.YADEEIPRS#PFK.V	S1505	sp|O75369|FLNB_HUMAN	2,3	2.651	0.5853	0.007343	1	-0.325201	-0.305893	-0.276374	-0.302489	0.00444768
R.APS#SPVAKPGPVK.T	S14	sp|Q9GZR2|REXO4_HUMAN	2,3	1.776	0.5068	0.092509	0.99679	-0.244482	-0.235967	-0.272664	-0.251038	0.00444892
R.AHFNAM*FQPS#SPTR.R	S892	sp|Q8WUA4|TF3C2_HUMAN	2,3	2.713	0.6199	0.001403	0.49942	-0.240758	-0.270521	-0.280208	-0.263829	0.00446156
R.EAKDCDPGS#PRRCDIIIISGR.K	S944	sp|Q00341|VIGLN_HUMAN	4	1.615	0.3505	0.048246	1	0.195103	0.180551		0.187827	0.00447081
K.LM*HSNS#LNNSNIPR.F	S346	sp|P27815|PDE4A_HUMAN	3	1.717	0.3058	0.4966	0.99578	2.80384	2.49366	2.19317	2.49689	0.00449513
-.TVS#GPGTPEPRPAT#PGASSVEQLRK.E	S4:T15	sp|Q9H3U1|UN45A_HUMAN	3	1.365	0.2369	0.585469	0.98558	-1.5589	-1.5297		-1.5443	0.00451867
R.SSLYFPRS#PSANEK.S	S681	sp|O94868|FCSD2_HUMAN	3	1.666	0.3313	1.61391	0.99624	-1.75281	-1.74324	-1.4387	-1.64492	0.00451972
K.M*DTVDIANNS#TLGKPK.R	S490	sp|Q13342|LY10_HUMAN	3	3.111	0.4712	1.23422	0.99623	0.346959	0.335274	0.2508	0.311011	0.00454709
K.SDVYYFS#PSGKK.F	S181	sp|Q9UBB5|MBD2_HUMAN	2,3	2.17	0.6049	0.026044	0.99999	0.339406	0.265974	0.245325	0.283568	0.0045641
K.STLEPHSTLS#PQEDHSNRK.S	S1133	sp|Q5VT06|CE350_HUMAN	4	2.004	0.3388	0.146225	0.33333	-0.595943	-0.518968	-0.499369	-0.538093	0.00458977
R.DKVIPLYGRGS#TGQQDPR.E	S96	sp|Q96GF1|RN185_HUMAN	3	1.629	0.2069	0.18656	0.33333	1.10418	1.30331	1.01141	1.13963	0.00459314
R.LLSM*PGAQGAAAAGSEPPPATTS#PEGQPK.V	S173	sp|Q96KQ7|EHMT2_HUMAN	3	3.149	0.5872	0.408137	0.98455	-0.644393	-0.538521	-0.559956	-0.580956	0.00459561
R.LLSM*PGAQGAAAAGSEPPPAT#TSPEGQPK.V	T171	sp|Q96KQ7|EHMT2_HUMAN	3	3.426	0.5248	0.141641	0.33333	-0.644393	-0.538521	-0.559956	-0.580956	0.00459561
R.LLSM*PGAQGAAAAGSEPPPATT#SPEGQPK.V	T172	sp|Q96KQ7|EHMT2_HUMAN	3	3.285	0.5528	0.183757	0.49819	-0.644393	-0.538521	-0.559956	-0.580956	0.00459561
K.SVVS#DLEADDVK.G	S1377	sp|P11388|TOP2A_HUMAN	2	2.218	0.6163	0.18568	1	-1.6489	-2.01338	-1.70136	-1.78788	0.00460058
K.TPLSQSM*SVLPTS#KPEK.V	S241	sp|Q6WKZ4|RFIP1_HUMAN	3	2.307	0.2609	0.505533	0.5	0.0105467	-0.00031308		0.00511683	0.00460476
R.LLPEGEET#LESDDEKDEHTSK.K	T155	sp|Q8N6N3|CA052_HUMAN	3,4	2.733	0.5148	0.044204	0.5	-0.951343	-1.13376	-1.16193	-1.08234	0.00460739
K.AAVLS#DS#EDEEKASAK.K	S398:S400	sp|Q96ST2|IWS1_HUMAN	3	2.281	0.4581	0.108788	1	-0.98682	-1.13688	-1.22008	-1.11459	0.00461684
R.KRS#RS#IEDDEEGHLICQSGDVLR.A	S136:S138	sp|Q9HAZ1|CLK4_HUMAN	4	2.503	0.3472	0.285956	1	0.130447	0.190935	0.130952	0.150778	0.00462605
K.RPES#PSEISPIKGSVR.T	S221	sp|Q7Z5K2|WAPL_HUMAN	3	3.397	0.6013	0.190565	0.99811	-0.837525	-0.707716	-0.858803	-0.801348	0.00463861
R.SLEES#QGKIAQLEGK.L	S205	sp|O75330|HMMR_HUMAN	2,3	2.102	0.5162	0.100056	1	0.658806	0.574255	0.762245	0.665102	0.00464461
K.ANS#PEKPPEAGAAHKPR.A	S212	sp|Q9UFC0|LRWD1_HUMAN	3,4	4.395	0.6353	0.138071	1		-0.386624	-0.400706	-0.393665	0.00466425
R.HRSS#ISGSLPSSGSLQAVSSR.F	S357	sp|Q9BXF6|RFIP5_HUMAN	3	3.921	0.6034	0.692362	0.25	0.248963	0.176274	0.25385	0.226362	0.00467284
K.EIPEDVDM*EEEKES#EDS#DEENDFTEK.V	S779:S782	sp|Q8IWA0|WDR75_HUMAN	3	2.665	0.4263	0.026405	1	-0.371933	-0.353587	-0.31355	-0.346357	0.00468459
R.VKVDGPRS#PSYGRS#R.S	S199:S205	sp|Q07955|SRSF1_HUMAN	3	1.417	0.2844	0.281532	0.33106	0.204477	0.257343	0.17463	0.21215	0.00468639
R.RRT#EEGPTLSYGR.D	T150	sp|P43243|MATR3_HUMAN	2,3	3.514	0.6081	0.043465	1	0.405416	0.339895	0.291412	0.345575	0.00468879
K.NVLLNS#LQKEDKSPETGTAGGSSTASYSAGR.G	S2468	sp|Q8NFC6|BD1L1_HUMAN	4	1.822	0.4462	0.081541	0.19969	0.204234	0.159597	0.240965	0.201599	0.00470157
R.RQVSASELHTS#GILGPETLR.D	S2723	sp|P58107|EPIPL_HUMAN	4	1.538	0.2237	0.241487	0.25	0.125501	0.0777789	0.0743564	0.0925453	0.00472055
K.TS#PVKSNTPAAHLEIKPDELAK.K	S195	sp|Q9NUQ6|SPS2L_HUMAN	4	2.598	0.529	0.297325	0.5	-1.19978	-1.30754	-1.48748	-1.3316	0.00472436
R.GLLAQGLRPES#PPPAGPLLNGAPAGESPQPK.A	S665	sp|Q96TA1|NIBL1_HUMAN	3,4	2.746	0.5871	0.288905	1	-0.563046	-0.622168	-0.686475	-0.623896	0.00472999
K.GLGHPPS#SPLLKK.T	S982	sp|O95785|WIZ_HUMAN	2,3	2.151	0.457	0.177056	0.5	0.0314727	-0.0027625	-0.00190085	0.00893645	0.00473241
R.GEFSAS#PM*LK.S	S1124	sp|Q9UQ35|SRRM2_HUMAN	2	1.849	0.5634	0.015811	1	0.00492439	-0.0178683	-0.0284941	-0.0138127	0.00473412
K.SVAEGLS#GSLVQEPFQLATEKR.A	S652	sp|Q9ULW0|TPX2_HUMAN	2,3	2.711	0.5614	0.092169	0.99574	0.0381111	0.0352353	3.44557e-05	0.0244603	0.00473804
R.KT#GSYGALAEITASKEGQK.E	T443	sp|O14974|MYPT1_HUMAN	3	2.458	0.4955	0.209324	0.9945	-0.539508	-0.523059		-0.531283	0.00474271
K.GNAEGS#SDEEGKLVIDEPAKEKNEK.G	S132	sp|P51858|HDGF_HUMAN	3,4	4.283	0.6484	0.580051	0.5	-0.671348	-0.586981	-0.556161	-0.60483	0.00475076
K.GNAEGSS#DEEGKLVIDEPAKEKNEK.G	S133	sp|P51858|HDGF_HUMAN	3,4	4.113	0.5924	0.524609	0.5	-0.671348	-0.586981	-0.556161	-0.60483	0.00475076
R.RPPSPDVIVLSDNEQPS#SPR.V	S113	sp|Q86YP4|P66A_HUMAN	3	3.955	0.5965	1.75696	0.99999	0.734565	0.934551	0.950128	0.873082	0.00477518
R.TKPSEDSLSGQKGDS#VSKLPK.G	S645	sp|P51116|FXR2_HUMAN	3	2.223	0.3005	0.322568	0.97954	3.05582	2.3897	2.62162	2.68905	0.00478435
K.TKECS#VEKGTGDSLRESK.V	S456	sp|Q05519|SRS11_HUMAN	3,4	2.83	0.5449	0.060442	1	-0.838344	-0.983203	-0.812058	-0.877868	0.00479059
K.RKADTTT#PTTSAITASR.S	T250	sp|Q15059|BRD3_HUMAN	3	2.761	0.5067	1.39061	0.99549	0.194687	0.261468	0.182806	0.212987	0.00479378
R.ATQCLVKS#PEVK.L	S1123	sp|O43379|WDR62_HUMAN	2,3	2.67	0.4948	0.082859	1	0.120061	0.18984	0.173745	0.161215	0.00481007
R.SRINSS#GESGDESDEFLQSR.K	S183	sp|O60841|IF2P_HUMAN	3	3.932	0.6821	0.064309	0.5	0.771969	0.845144	1.00823	0.875114	0.00481483
R.THS#LSNADGQYDPYTDSR.F	S1591	sp|Q8IVL1|NAV2_HUMAN	2,3	4.07	0.731	0.001604	1	0.627149	0.572316	0.756091	0.651852	0.00482518
K.NKPGPNIES#GNEDDDASFK.I	S214	sp|O60841|IF2P_HUMAN	2,3	3.452	0.6515	0.027879	1	-1.12999	-1.13536	-0.933288	-1.06621	0.00483527
K.DAPS#LEEVEGHVADGSATEM*GTTKK.A	S189	sp|Q15003|CND2_HUMAN	3,4	2.767	0.5103	0.268678	1	-0.399645	-0.403497	-0.469208	-0.424117	0.00484524
K.LSSERPS#SDGEGVVENGITTCNGK.E	S282	sp|Q8N556|AFAP1_HUMAN	3	3.644	0.5648	0.184328	0.49914	-0.716923	-0.653681	-0.801878	-0.724161	0.00484943
K.LSSERPSS#DGEGVVENGITTCNGK.E	S283	sp|Q8N556|AFAP1_HUMAN	3	4.11	0.6879	0.259459	0.5	-0.716923	-0.653681	-0.801878	-0.724161	0.00484943
K.KPATPAEDDEDDDIDLFGS#DNEEEDKEAAQLR.E	S162	sp|P29692|EF1D_HUMAN	3,4	3.472	0.6331	0.37556	1	-1.37661	-1.62225	-1.32092	-1.43993	0.00485041
R.REEQTDTS#DGESVTHHIR.R	S51	sp|P36915|GNL1_HUMAN	2,3,4	4.983	0.6415	0.043355	0.99769	-0.93347	-1.15839	-1.08494	-1.05893	0.00487132
R.ALS#SDSILSPAPDAR.A	S394	sp|Q8IVT2|CS021_HUMAN	2,3	2.838	0.6416	0.090191	0.99999	0.121716	0.0664725	0.11376	0.10065	0.00487549
R.TM*LLLSRS#PEAQPK.T	S825	sp|P55265|DSRAD_HUMAN	2,3	2.808	0.5634	0.005567	0.99999	-0.0409464	-0.0445666	-0.0169925	-0.0341685	0.00488572
K.DDDDIDLFGS#DDEEESEEAKR.L	S106	sp|P24534|EF1B_HUMAN	3	2.94	0.619	0.586324	1	-0.794369	-0.976429	-0.853941	-0.874913	0.00489909
R.RKS#ELPQDVYTIK.A	S573	sp|Q14738|2A5D_HUMAN	2,3,4	2.418	0.502	0.091142	1	-0.0306991	-0.034021	-0.00439896	-0.0230397	0.00489926
R.AKT#QTPPVS#PAPQPTEER.L	T399:S405	sp|Q14247|SRC8_HUMAN	3	1.969	0.4027	0.281108	0.49879	-0.339168	-0.320792	-0.286139	-0.315367	0.00490874
R.AKT#QT#PPVSPAPQPTEER.L	T399:T401	sp|Q14247|SRC8_HUMAN	3	2.293	0.3772	0.118734	0.4989	-0.339168	-0.320792	-0.286139	-0.315367	0.00490874
R.AKTQT#PPVS#PAPQPTEER.L	T401:S405	sp|Q14247|SRC8_HUMAN	3	2.203	0.3777	0.137836	0.49999	-0.339168	-0.320792	-0.286139	-0.315367	0.00490874
K.LTTTGQVTS#PVKGASFVTSTNPR.K	S210	sp|P49916|DNLI3_HUMAN	3	4.707	0.6673	0.328788	0.5	-0.0292851	-0.0160665	0.00505872	-0.013431	0.00493586
K.NVSGISFT#ENM*GSSQQK.N	T1112	sp|P49792|RBP2_HUMAN	3	1.704	0.2752	2.00052	0.33333	-0.306038	-0.318675		-0.312356	0.00493791
K.EPLDPDPSHS#PSDKVGR.A	S120	sp|Q8NFQ8|TOIP2_HUMAN	3	1.325	0.2083	0.255005	0.99995	-2.01449	-2.53095	-2.40026	-2.31523	0.00494048
R.ASSSS#M*KIPLNKFPGFAKPGTEQYLLAK.Q	S200	sp|Q9Y5X1|SNX9_HUMAN	4	3.698	0.5587	1.79253	0.33333	0.144826	0.180038	0.109865	0.14491	0.00494368
K.TDHGAEIVYKS#PVVS#GDTSPR.H	S713:S717	sp|P10636|TAU_HUMAN	3	3.507	0.3869	0.036614	0.99587	-0.47786	-0.441877	-0.395766	-0.438501	0.00495362
K.SNSLSEQLAINTS#PDAVKAK.L	S356	sp|Q5T1M5|FKB15_HUMAN	3	2.956	0.5257	0.720197	0.99605	-1.6689	-1.62085	-1.99068	-1.76014	0.0049538
K.SM*VDASEEKT#PEQIM*QEK.Q	T68	sp|Q9H3R5|CENPH_HUMAN	3	2.996	0.5781	0.574463	0.9972	-1.02254	-0.833516	-0.99697	-0.95101	0.00495415
K.AAPEASS#PPASPLQHLLPGK.A	S692	sp|Q96TA1|NIBL1_HUMAN	3	3.611	0.5895	0.020693	0.99727	-0.484437	-0.410799	-0.488794	-0.461343	0.00495488
K.KLSVPT#S#DEEDEVPAPKPR.G	T108:S109	sp|Q8NE71|ABCF1_HUMAN	2,3,4	4.037	0.7104	0.053407	1	-1.98285	-2.30478	-2.50357	-2.26373	0.00496061
K.SLSGS#PLKVK.N	S349	sp|Q9UIG0|BAZ1B_HUMAN	2	1.509	0.3889	0.372058	0.99999	0.171207	0.207921	0.131777	0.170302	0.00496234
K.IKDDGPSQSES#ATETAM*TLPSESR.V	S379	sp|Q9H9A6|LRC40_HUMAN	3	2.575	0.4889	1.22388	0.98623	-0.267924	-0.250054	-0.293896	-0.270625	0.00496374
K.IKDDGPSQSESAT#ETAM*TLPSESR.V	T381	sp|Q9H9A6|LRC40_HUMAN	3	2.425	0.4342	1.02639	0.25	-0.267924	-0.250054	-0.293896	-0.270625	0.00496374
K.HAQDSDPRS#PTLGIAR.T	S68	sp|Q99618|CDCA3_HUMAN	2,3,4	2.407	0.6217	0.015718	0.99999	0.0850691	0.126536	0.148835	0.120147	0.00498552
K.AT#NESEDEIPQLVPIGKK.T	T358	sp|O76021|RL1D1_HUMAN	2	0.749	0.2003	0.074311	0.5	-1.0619	-1.29803	-1.09701	-1.15231	0.00498605
K.AAVLS#DS#EDEEKASAKK.S	S398:S400	sp|Q96ST2|IWS1_HUMAN	3	2.514	0.4695	0.008061	1	-0.882525	-1.06059	-1.08357	-1.00889	0.00499682
K.LM*EVCKEKDFS#PEALKK.A	S183	sp|O15372|EIF3H_HUMAN	3,4	2.412	0.4522	0.075707	1	0.113152	0.0571173	0.0970794	0.0891163	0.0050011
R.ENVEYIEREES#DGEYDEFGRKK.K	S120	sp|O95218|ZRAB2_HUMAN	4	2.981	0.4646	0.582116	0.99638	-0.867984	-1.07954	-0.969977	-0.972502	0.00501586
K.KGVEPSPS#PIKPGDIKR.G	S247	sp|Q92890|UFD1_HUMAN	4	3.752	0.6314	0.016244	1	0.210295	0.141974	0.14794	0.166736	0.00501594
R.AAHVPENS#DTEQDVLTVKPVRK.V	S1370	sp|Q9H2Y7|ZN106_HUMAN	4	3.906	0.6943	0.299064	0.99998	-0.710409	-0.858293	-0.728205	-0.765636	0.00503167
R.KNS#ITEISDNEDDLLEYHRR.Q	S578	sp|Q86UU1|PHLB1_HUMAN	3,4	3.36	0.5955	0.404163	0.99998	0.911449	1.20531	1.07245	1.06307	0.00506485
K.GLAAEDSGGDS#KDLSEVSETTESTDVK.D	S209	sp|P41227|NAA10_HUMAN	3	2.867	0.556	0.858726	0.5		-0.851647	-0.830178	-0.840913	0.00508577
R.KLS#AEELER.K	S337	sp|Q9NXE8|CWC25_HUMAN	2	1.557	0.3271	0.081548	1	-0.22708	-0.248904	-0.266283	-0.247423	0.00509559
R.DDPYRPAKPVPT#PK.K	T150	sp|O14730|RIOK3_HUMAN	3	1.953	0.3409	0.609113	1	0.714767	0.771938	0.938812	0.808506	0.00511629
K.IKS#S#PSPEVVKPK.I	S638:S639	sp|Q15652|JHD2C_HUMAN	3	1.47	0.2129	1.25188	0.33333	-1.26273	-1.18956	-1.01121	-1.1545	0.00512084
K.IACKS#PPPESVDTPTSTK.Q	S1131	sp|P46013|KI67_HUMAN	2,3	3.298	0.5028	0.06698	1	-0.231454	-0.200707	-0.226781	-0.219647	0.00513323
R.TRPGS#FQSLSDALS#DTPAK.S	S121:S130	sp|Q9H9C1|SPE39_HUMAN	3	2.342	0.4556	0.245656	0.49559	-0.791634	-0.682779	-0.844429	-0.772947	0.00513427
K.NKDSGSDTASAIIPSTTPSVDS#DDESVVK.D	S202	sp|Q6WKZ4|RFIP1_HUMAN	3	4.517	0.576	0.865906	1	-0.701876	-0.68053	-0.82498	-0.735795	0.00514841
K.NITY#EELR.N	Y199	sp|Q9NX40|OCAD1_HUMAN	2	1.543	0.2605	0.392504	0.99748	-0.490008	-0.595418	-0.524963	-0.536796	0.00515272
R.SCFES#SPDPELKS#RTPSR.H	S875:S883	sp|Q9UQ35|SRRM2_HUMAN	2,3,4	2.14	0.4159	0.101581	0.49839	0.161559	0.14268	0.217942	0.17406	0.005155
K.DLFDLNS#SEEDDTEGFSER.G	S672	sp|Q9Y3T9|NOC2L_HUMAN	2,3	2.761	0.6465	0.007607	0.99768	1.02457	1.11183	0.838402	0.991603	0.00516195
R.DPS#ASPGDAGEQAIR.Q	S288	sp|P18206|VINC_HUMAN	2	1.802	0.4634	0.049257	0.5	-0.321755	-0.376068	-0.325194	-0.341006	0.00516232
R.DPSAS#PGDAGEQAIR.Q	S290	sp|P18206|VINC_HUMAN	2	1.826	0.5296	0.175324	0.99553	-0.321755	-0.376068	-0.325194	-0.341006	0.00516232
R.ETVSEESNVLCLSKS#PNKHNR.L	S595	sp|P13639|EF2_HUMAN	4	2.421	0.3598	1.24857	0.9914	0.0248949	0.0532564	0.00915424	0.0291018	0.00516438
R.TDLSTTVAT#PSS#GLKKRPISR.L	T3213:S3216	sp|Q03164|MLL1_HUMAN	3	1.787	0.2059	0.4036	0.06666	0.373792	0.518523	0.4577	0.450005	0.00516778
R.KAEDS#DS#EPEPEDNVR.L	S499:S501	sp|Q9H0D6|XRN2_HUMAN	2,3	2.047	0.5017	0.00689	1	-0.685884	-0.561376	-0.601853	-0.616371	0.00517702
R.KTS#IDPSPESHEVM*ER.I	S1085	sp|Q562F6|SGOL2_HUMAN	3	3.845	0.6539	0.094632	0.99999	0.102728	0.162628	0.166186	0.143848	0.00517825
R.LFRPPS#PAPAAPGAR.L	S37	sp|Q86U90|YRDC_HUMAN	2,3	2.395	0.5238	0.049457	1	-0.36999	-0.435183	-0.440346	-0.415173	0.00518812
R.HKRS#YEDDDDM*DLQPNK.Q	S167	sp|Q9BTE3|MCMBP_HUMAN	3	4.182	0.6247	0.09838	0.5	-0.725438	-0.876831	-0.884804	-0.829024	0.00518964
R.KTAEISSTALRSS#PIM*R.K	S1172	sp|O43314|VIP2_HUMAN	2,3	2.058	0.3714	0.158635	0.49896	0.26478	0.179925	0.20081	0.215172	0.00519579
R.YNERIS#GLGLTPEQK.Q	S100	sp|O95831|AIFM1_HUMAN	3	2.185	0.4222	0.379737	0.5	-0.680212	-0.667559	-0.805338	-0.717703	0.00520611
R.DSQVKSEVQQPVHPKPLS#PDSR.A	S362	sp|Q9UHB6|LIMA1_HUMAN	3,4	3.839	0.6046	0.11322	1	0.0784896	0.0815179	0.034193	0.0647335	0.00520705
R.KLS#LSEGK.V	S130	sp|Q49A26|GLYR1_HUMAN	2	1.577	0.3605	0.009796	0.99999	0.0251659	0.066212	0.0712862	0.0542214	0.00521098
R.DAVGFRDQT#PAPKT#PNR.S	T2051:T2056	sp|Q9BYW2|SETD2_HUMAN	3	1.939	0.4206	0.119237	1	1.72758	1.69015		1.70886	0.00521121
K.EKKS#LTPAVPVESKPDKPSGK.S	S133	sp|P20810|ICAL_HUMAN	3,4	3.59	0.5752	0.124064	0.99618	-0.758997	-0.944974	-0.852175	-0.852048	0.00522863
R.AFAAVPTSHPPEDAPAQPPT#PGPAAS#PEQLSFR.E	T1342:S1348	sp|Q14160|SCRIB_HUMAN	3,4	3.579	0.4457	0.000394	1	-0.264629	-0.312282	-0.281072	-0.285995	0.00523225
K.VVDYSQFQES#DDADEDYGRDSGPPTKK.I	S19	sp|Q9H1E3|NUCKS_HUMAN	3,4	4.889	0.6793	0.016181	1	-0.574966	-0.585024	-0.690296	-0.616762	0.0052323
R.DQPAFTPSGILTPHALGSRNS#PGSQVASNPR.Q	S448	sp|Q9H0D6|XRN2_HUMAN	4	2.725	0.4908	0.69473	0.99575	0.0619464	0.0846753	0.120199	0.0889402	0.00523653
K.EHISAENM*S#LETLR.N	S320	sp|Q13426|XRCC4_HUMAN	3	1.95	0.483	0.180682	0.99999	0.126431	0.136534	0.0763995	0.113122	0.00523995
K.IQIAPDS#GGLPER.S	S140	sp|Q96AE4|FUBP1_HUMAN	2	2.18	0.4769	0.324301	1	-0.346671	-0.322447	-0.29057	-0.319896	0.00524182
K.SKFS#PQKEAS#PAAK.T	S158:S164	sp|Q9NS91|RAD18_HUMAN	3	1.435	0.2683	0.941862	0.99999	-0.0658972	-0.0581929	-0.0408458	-0.0549786	0.00524511
R.SKT#FNPGAGLPTDK.K	T180	sp|P09661|RU2A_HUMAN	3	3.354	0.5862	0.045541	0.99787	-0.595821	-0.671268	-0.547084	-0.604724	0.00526226
R.KTEVVM*NS#QQTPVGT#PK.D	S138:T145	sp|O75781|PALM_HUMAN	3	1.586	0.2661	0.161207	0.49999	0.300223	0.296372	0.209881	0.268825	0.00528355
R.KTEVVM*NSQQT#PVGT#PK.D	T141:T145	sp|O75781|PALM_HUMAN	3	2.272	0.5585	0.24835	1	0.300223	0.296372	0.209881	0.268825	0.00528355
K.INPDNYGM*DLNS#DDSTDDEAHPR.K	S828	sp|Q9NQS7|INCE_HUMAN	3	3.145	0.6022	0.689418	0.99558	0.997055	1.25599	0.986756	1.07993	0.00529396
K.QKPM*NVGLSET#QNGGM*SQEAVGNIK.V	T68	sp|Q9NVP1|DDX18_HUMAN	3	1.436	0.2577	0.439179	0.33333	-0.522115	-0.598602	-0.642001	-0.587573	0.00530732
R.LGGLRPES#PESLTS#VSR.T	S18:S24	sp|Q9H6F5|CCD86_HUMAN	2,3	2.471	0.4917	0.110245	0.5	0.075661	0.0831538	0.131863	0.0968926	0.00533522
R.INEFEKS#FDR.K	S1613	sp|Q8WUY3|PRUN2_HUMAN	2	1.489	0.3331	0.012912	1	0.640379	0.542688	0.738248	0.640439	0.00534664
R.SM*S#AAFCSLLAPER.Q	S351	sp|Q13671|RIN1_HUMAN	2,3	2.37	0.6196	0.016637	0.99771	-0.198593	-0.231067	-0.217639	-0.215767	0.00535041
R.HILAHS#GYKPYGEK.Q	S212	sp|Q96BR6|ZN669_HUMAN	3,4	2.733	0.5067	0.028081	0.99997	0.110254	0.140602	0.0765283	0.109128	0.00537052
R.VRRPSES#DKEDELDKVK.S	S629	sp|Q02952|AKA12_HUMAN	3	2.483	0.4776	0.063213	0.5	0.462162	0.630628	0.590764	0.561185	0.00537544
R.NRGS#GFGHNGVDGNGVGQSQAGSGSTPSEPHPVLEK.L	S359	sp|Q9Y5A9|YTHD2_HUMAN	4	5.01	0.6385	0.498837	1	0.0494398		0.0619648	0.0557023	0.00537714
K.GLLLT#VNTSSQNGRPGR.T	T481	sp|Q9H6R7|CB044_HUMAN	3	1.748	0.2929	0.826854	0.9999	-0.0305708	-0.0404138		-0.0354923	0.00537933
K.TKEVYELLDS#PGKVLLQSKDQITAGNAAR.K	S27	sp|P22234|PUR6_HUMAN	4	6.653	0.6971	1.79883	1	0.174837	0.170871	0.246837	0.197515	0.00538266
K.GGIDNPAITS#DQELDDKK.M	S1218	sp|Q13017|RHG05_HUMAN	2,3	3.285	0.6469	0.089494	0.99999	-1.37369	-1.46217	-1.16018	-1.33201	0.00538832
K.RLS#LPADIRIPDGYLEK.L	S146	sp|Q00537|CDK17_HUMAN	3	2.353	0.3685	1.66136	1	0.00814881	0.0337236	0.0540856	0.031986	0.00538939
R.SRDTSLS#GFKDLFSM*KPDQSNVR.R	S999	sp|Q9Y666|S12A7_HUMAN	4	1.86	0.3177	1.73854	0.33117	0.0392184	0.0919268	0.0794849	0.0702101	0.0054237
K.DLAGS#IIGK.G	S401	sp|P61978|HNRPK_HUMAN	2	1.281	0.2994	0.425779	1	-0.316162	-0.269624	-0.27821	-0.287999	0.00542847
R.QGNFFAS#PM*LK.-	S628	sp|Q9H0H5|RGAP1_HUMAN	2	1.837	0.5602	0.003439	1	0.0395399	0.000273971	0.00618153	0.0153318	0.00545162
K.NKDSGSDTASAIIPSTTPSVDS#DDESVVKDK.K	S202	sp|Q6WKZ4|RFIP1_HUMAN	3,4	4.022	0.5375	0.564598	0.99997	-0.557202	-0.622089	-0.505874	-0.561722	0.00545238
R.TICTFDSSGFESM*S#PIKETVSSR.Q	S936	sp|Q69YH5|CDCA2_HUMAN	3	2.688	0.593	0.237814	0.5	0.170306	0.114769	0.187795	0.157623	0.00545495
R.LTRYS#QGDDDGSSSSGGSSVAGSQSTLFK.D	S12	sp|Q9UH99|SUN2_HUMAN	3	2.774	0.5094	0.933314	0.98964	0.0667934	0.119424	0.0702776	0.0854982	0.00545628
R.S#SLGSLQT#PEAVTTRK.G	S386:T393	sp|Q7Z2W4|ZCCHV_HUMAN	2,3	2.393	0.4881	0.037574	0.5	0.0337577	0.0852305	0.0522578	0.057082	0.0054621
R.SS#LGSLQT#PEAVTTRK.G	S387:T393	sp|Q7Z2W4|ZCCHV_HUMAN	2,3	2.3	0.4692	0.043808	0.5	0.0337577	0.0852305	0.0522578	0.057082	0.0054621
R.DFSASYFSGEQEVT#PSR.S	T253	sp|P49454|CENPF_HUMAN	2,3	3.747	0.6936	0.036748	1	-0.00935175	-0.037917	-0.00657584	-0.0179482	0.00548849
K.GNAEGS#SDEEGKLVIDEPAKEK.N	S132	sp|P51858|HDGF_HUMAN	3,4	3.207	0.6696	0.078392	0.99721	-0.91747	-0.90723	-0.746517	-0.857073	0.00549003
K.LITSEEERS#PAKR.G	S1678	sp|Q12888|TP53B_HUMAN	2,3,4	1.944	0.4119	0.002229	1	0.858542	1.08342	0.839057	0.927005	0.00549606
K.QKS#DAEEDGGTVS#QEEEDRKPK.A	S554:S564	sp|P27824|CALX_HUMAN	4	2.59	0.3896	0.619887	0.49718	-0.653048	-0.71225	-0.574383	-0.64656	0.00549629
R.ENQECPRS#LEEDLETLK.S	S578	sp|P48681|NEST_HUMAN	3	1.809	0.2709	0.531829	1	-0.295666	-0.290332	-0.340146	-0.308715	0.00550709
R.APLSRGRDS#YGGPPR.R	S189	sp|Q96E39|RMXL1_HUMAN	3	2.268	0.4519	0.700342	0.99691	0.0988153	0.165703	0.116956	0.127158	0.00551584
K.LGGAVPFAPPEVS#PEQAK.T	S93	sp|Q6ZSR9|YJ005_HUMAN	2,3	2.44	0.5184	0.14008	1	-0.30812	-0.362169	-0.313879	-0.328056	0.00551731
K.M*ILIQDGS#QNTNVDKPLR.I	S274	sp|Q92945|FUBP2_HUMAN	2,3	3.342	0.651	0.018376	1	-0.696499	-0.582581	-0.714701	-0.664593	0.005522
R.KKYVDAETS#L.-	S1213	sp|Q9Y6M7|S4A7_HUMAN	2	2.043	0.4929	0.421231	0.99999	0.419009	0.326638	0.300588	0.348745	0.00552859
R.QALDS#EEEEEDVAAKETLLR.L	S385	sp|Q8NC44|F134A_HUMAN	3	4.915	0.5819	0.266499	1	-0.987104	-0.962774	-0.796553	-0.915477	0.00553004
R.RDS#PRKNQIVFDNR.S	S516	sp|Q8N8S7|ENAH_HUMAN	3,4	2.252	0.5379	0.175145	1	0.16243	0.144008	0.221763	0.176067	0.00553177
R.TEAQDLCRAS#PEPPGPESSSR.W	S672	sp|Q9C0C2|TB182_HUMAN	2,3	3.518	0.5804	0.004092	1	-0.360557	-0.424687	-0.362917	-0.38272	0.00553884
K.NM*QTS#GRLSNVAPPCILR.K	S172	sp|Q9UPY8|MARE3_HUMAN	3	2.259	0.3586	1.09888	0.33333	0.977901	1.05667	1.28493	1.1065	0.00553894
K.NM*QTSGRLS#NVAPPCILR.K	S176	sp|Q9UPY8|MARE3_HUMAN	3	2.226	0.4094	0.033512	0.99993	0.977901	1.05667	1.28493	1.1065	0.00553894
K.NM*QT#SGRLSNVAPPCILR.K	T171	sp|Q9UPY8|MARE3_HUMAN	3	1.611	0.1707	0.102638	0.33333	0.977901	1.05667	1.28493	1.1065	0.00553894
R.KKS#T#PKEETVNDPEEAGHR.S	S537:T538	sp|O00567|NOP56_HUMAN	3,4	3.028	0.5945	0.042656	0.99455	0.182802	0.167823	0.110898	0.153841	0.00554543
K.LPVDSVFNKFEDEDS#DDVPR.K	S703	sp|P49756|RBM25_HUMAN	3	1.679	0.3109	0.082238	0.99998	-0.184735	-0.193943		-0.189339	0.00556391
R.DVS#GLRDVK.M	S578	sp|Q9BZE4|NOG1_HUMAN	2	1.219	0.2116	0.369319	1	0.150918	0.0895897	0.149765	0.130091	0.00556511
R.REEQT#DTS#DGESVTHHIR.R	T48:S51	sp|P36915|GNL1_HUMAN	3,4	4.027	0.4947	0.020214	0.5	-1.78329	-1.74698		-1.76513	0.0055688
R.REEQT#DT#SDGESVTHHIR.R	T48:T50	sp|P36915|GNL1_HUMAN	3,4	3.137	0.4466	0.634905	0.5	-1.78329	-1.74698		-1.76513	0.0055688
R.NLTM*S#PLHKR.R	S1606	sp|O14686|MLL2_HUMAN	3	1.865	0.3861	0.279758	0.99694	0.281883	0.344567	0.405601	0.344017	0.00557217
R.SQLDDHPES#DDEENFIDANDDEDM*EK.F	S629	sp|Q03701|CEBPZ_HUMAN	3	4.442	0.7346	0.368275	1	-0.610999	-0.749394	-0.736094	-0.698829	0.0055816
R.LAALKDEPQTVPDVPS#FGES#PPLSPIDM*DTQER.I	S251:S255	sp|P17535|JUND_HUMAN	3	2.046	0.2918	0.630677	0.33332	0.161726	0.161902	0.0986838	0.140771	0.0055867
K.LGFSSPYEGVLNKS#PK.T	S1935	sp|Q13459|MYO9B_HUMAN	3	2.267	0.5254	0.630941	1	0.0963116	0.163017	0.114472	0.1246	0.00559534
R.AHTLLS#PPSANNATFAR.V	S15	sp|P49005|DPOD2_HUMAN	2,3	2.993	0.6128	0.003994	1	-1.40037	-1.11631	-1.35679	-1.29115	0.00560119
R.TPVKPS#SVEEEDSFFR.Q	S679	sp|Q9UHB7|AFF4_HUMAN	3	2.574	0.4639	0.472951	0.5	-0.490437	-0.579052	-0.600543	-0.556677	0.00560554
R.TPVKPSS#VEEEDSFFR.Q	S680	sp|Q9UHB7|AFF4_HUMAN	3	2.113	0.452	0.381489	0.5	-0.490437	-0.579052	-0.600543	-0.556677	0.00560554
K.IEDTEIIS#PVAERPEDR.S	S927	sp|P42702|LIFR_HUMAN	3	1.855	0.2884	2.28791	1	1.52479	1.31693	1.7479	1.52987	0.00561223
R.SVENQES#VEIINDLK.V	S1884	sp|Q8WYP5|ELYS_HUMAN	2,3	2.623	0.5642	0.380459	1	-0.245411	-0.2106	-0.238358	-0.231457	0.00562789
K.DT#HEDHDTSTENTDESNHDPQFEPIVSLPEQEIK.T	T7	sp|P43487|RANG_HUMAN	3	0.916	0.3275	0.123174	0.16667	0.519347	0.435135	0.370365	0.441616	0.00563639
R.LTPVRPAAAS#PIVSGAR.R	S558	sp|Q9Y2K7|KDM2A_HUMAN	2,3	2.092	0.3898	0.008824	0.99997	-0.204897	-0.238301	-0.215857	-0.219685	0.0056416
R.STAPSAAASASASAAAS#SPAGGGAEALELLEHCGVCR.E	S49	sp|Q13263|TIF1B_HUMAN	3,4	3.708	0.6181	0.069728	0.5	-0.159153	-0.160071	-0.177509	-0.165578	0.00564703
R.SGGLQTPECLS#REGS#PIPHDPEFGSK.L	S441:S445	sp|P85037|FOXK1_HUMAN	3,4	3.313	0.5189	0.54062	0.9874	-0.535523	-0.540026	-0.642723	-0.572757	0.00565028
K.STSAPQM*SPGS#SDNQSSSPQPAQQK.L	S470	sp|Q14157|UBP2L_HUMAN	3	2.614	0.4258	0.140594	0.33147	-0.316552	-0.335647	-0.37879	-0.343663	0.00565689
R.GQTTLPFRPVT#QEEDDDQR.-	T1083	sp|Q96SB8|SMC6_HUMAN	3	2.244	0.2966	0.717823	0.99997	0.226616	0.180655	0.14285	0.183374	0.00565736
R.VGQFGQHYQSSASSSSSSSFPS#PQR.F	S249	sp|Q9UGU0|TCF20_HUMAN	3	3.575	0.5908	0.129264	1	0.477857	0.367273	0.51363	0.45292	0.00565845
K.KDDINLLPS#KSSVTK.I	S356	sp|Q9ULW0|TPX2_HUMAN	2,3	2.926	0.5472	0.059494	0.33333	-0.222326	-0.196345	-0.227001	-0.215224	0.00566053
K.KDDINLLPSKS#SVTK.I	S358	sp|Q9ULW0|TPX2_HUMAN	2,3	2.746	0.4581	0.050659	0.49845	-0.222326	-0.196345	-0.227001	-0.215224	0.00566053
K.KDDINLLPSKSS#VTK.I	S359	sp|Q9ULW0|TPX2_HUMAN	2,3	2.927	0.5798	0.396026	0.5	-0.222326	-0.196345	-0.227001	-0.215224	0.00566053
K.KKVQFDGTNS#AFK.E	S614	sp|Q8WWK9|CKAP2_HUMAN	2,3	2.367	0.5231	0.248029	0.99762	0.155414	0.101611	0.17241	0.143145	0.00566485
K.AVDLGPPKPSDQETGEQVSSPSSHPALHTTTEDS#AGVQTEF.-	S739	sp|Q96TA1|NIBL1_HUMAN	4	3.172	0.4054	0.74378	0.125	-0.220162	-0.249718	-0.257628	-0.242503	0.00566703
R.LGS#GYFSSNGKLEEVK.T	S614	sp|Q69YH5|CDCA2_HUMAN	3	2.855	0.4802	0.277252	1	0.212834	0.305966	0.226728	0.248509	0.00568008
K.KIKNENT#EGSPQEDGVELEGLKQR.L	T1244	sp|P11388|TOP2A_HUMAN	4	2.18	0.3	0.498375	0.5	0.176487	0.110616	0.118193	0.135099	0.00569433
R.ATT#PPNQGRPDS#PVYANLQELK.I	T231:S240	sp|Q8IWW6|RHG12_HUMAN	3	3.09	0.5971	0.056483	0.99687	-0.421748	-0.464785	-0.381229	-0.422587	0.00569663
R.FRDQDLASCDRDRS#SR.D	S353	sp|Q9Y383|LC7L2_HUMAN	3,4	2.199	0.3956	0.10835	0.9965	-0.541584	-0.567089	-0.462359	-0.523677	0.0057019
R.NLVS#PAYCTQESREEIPGGEAR.T	S97	sp|Q9NUQ3|TXLNG_HUMAN	3	2.477	0.5208	0.232379	0.99999	-1.01128	-0.882909	-0.806664	-0.900283	0.00571317
R.DAELQDQEFGKRDS#LGTYSSR.D	S872	sp|Q9C0C2|TB182_HUMAN	2,3,4	3.347	0.5761	0.028835	1	0.194331	0.184875	0.269445	0.216217	0.00572982
K.TTKTPEDGDYS#YEIIEK.T	S1939	sp|P46821|MAP1B_HUMAN	2,3	2.703	0.528	0.284876	0.99544	0.176826	0.223182	0.139757	0.179922	0.00574422
K.DHVFLCEGEEPKS#DLK.A	S125	sp|Q9H910|HN1L_HUMAN	2,3	2.899	0.5701	0.070729	1	0.00790995	-0.0291041	-0.00822217	-0.00980544	0.00574783
R.DRRDS#GVGASLTRPNR.R	S572	sp|Q9Y3M8|STA13_HUMAN	3,4	1.927	0.3337	0.287106	1	0.178545	0.205619	0.269583	0.217916	0.00578242
K.AALLAQY#ADVTDEEDEADEKDDSGATTM*NIGSDK.L	Y135	sp|Q96MW1|CCD43_HUMAN	4	2.356	0.4809	0.763089	0.99998	-0.445439	-0.530757	-0.541818	-0.506005	0.00579224
R.S#TSFRGGM*GSGGLATGIAGGLAGM*GGIQNEKETM*QSLNDR.L	S51	sp|P05783|K1C18_HUMAN	4	3.525	0.4797	0.671823	0.24953	0.289109	0.417358	0.371881	0.359449	0.00579461
K.SRSFTS#SYAISAANHVK.A	S495	sp|Q14432|PDE3A_HUMAN	3	1.155	0.2147	0.807014	0.16667	0.0736408	0.086983		0.0803119	0.00580607
K.SSPLKIT#LFLEEDKSLK.V	T523	sp|Q9NQW6|ANLN_HUMAN	3	1.991	0.4385	0.423282	0.33333	0.144928	0.159854		0.152391	0.00581298
K.LGASNS#PGQPNSVKR.K	S677	sp|P49756|RBM25_HUMAN	2,3	2.34	0.6026	0.376703	0.99772	0.0598827	0.0120595	0.0325884	0.0348435	0.00581315
K.SGGGT#GEEPGSQGLNGEAGPEDSTR.E	T177	sp|O15355|PPM1G_HUMAN	3	2.168	0.4636	0.615612	0.49898	0.0861994	0.128901	0.0679313	0.0943437	0.0058179
K.SGGS#GHAVAEPASPEQELDQNKGK.G	S299	sp|P46013|KI67_HUMAN	3	3.153	0.6153	1.62605	0.5	0.759236	0.962923	1.0228	0.914986	0.00582163
R.KLS#LSEGKVK.K	S130	sp|Q49A26|GLYR1_HUMAN	2,3	2.155	0.3605	0.073915	0.99695	0.0305492	0.0309797	-0.00732291	0.0180686	0.00583179
K.GST#PYKGDDEGIFISR.V	T749	sp|Q14160|SCRIB_HUMAN	3	2.85	0.5196	0.545953	0.99654	-0.0314747	-0.0496481	-0.0180772	-0.0330666	0.00583352
K.NKLEGDS#DVDSELEDRVDGVK.S	S1970	sp|Q92614|MY18A_HUMAN	3	3.056	0.5713	0.173243	1	0.401234	0.553113	0.536604	0.496984	0.00585139
R.RTS#FSFQK.E	S510	sp|Q9BPZ7|SIN1_HUMAN	2	1.474	0.2503	0.458457	0.99662	0.0744503	0.0771229	0.0287869	0.06012	0.00587007
R.RTSFS#FQK.E	S512	sp|Q9BPZ7|SIN1_HUMAN	2	1.474	0.2576	1.97468	0.49903	0.0744503	0.0771229	0.0287869	0.06012	0.00587007
R.RNGSPT#PAGSLGGGAVATAGGPGSR.L	T12	sp|Q6P1L5|F117B_HUMAN	3	3.477	0.549	0.862594	0.49999	0.622509	0.847954	0.7088	0.726421	0.00587012
K.SIKS#DVPVYLKR.L	S359	sp|Q5SW79|CE170_HUMAN	3	2.539	0.538	0.002438	1	-0.960961	-0.825962	-0.769245	-0.852056	0.00587733
R.DVVM*LDNLPDLPPALVPS#PPKR.A	S72	sp|Q9BWH6|RPAP1_HUMAN	3,4	3.962	0.6186	0.044118	1	-0.457933	-0.471417	-0.388445	-0.439265	0.00588417
R.RLS#S#LRASTSK.S	S235:S236	sp|P62753|RS6_HUMAN	2	1.91	0.5411	0.087593	1	-0.764129	-0.615476	-0.662515	-0.680706	0.00588871
R.SGSS#QELDVKPS#ASPQER.S	S1542:S1550	sp|Q9UQ35|SRRM2_HUMAN	3	1.699	0.2519	0.430132	0.49704	0.577583	0.631606	0.45362	0.55427	0.00590274
R.SSM*S#GLHLVK.Q	S80	sp|Q13085|ACACA_HUMAN	2,3	2.287	0.4237	0.009857	1	-0.690295	-0.557895	-0.599969	-0.616053	0.00591709
K.ENSKREEEEQQEGGFAS#PR.T	S639	sp|Q96T88|UHRF1_HUMAN	3,4	3.853	0.549	0.120955	1	0.0325288	0.0561935	0.00845229	0.0323915	0.005934
R.TFVLAGSADS#PELGK.L	S1435	sp|O15061|SYNEM_HUMAN	2	3.05	0.5754	0.271955	1	-0.267822	-0.319955	-0.289803	-0.292527	0.00594624
R.RLSKS#EDKESLTEDASK.T	S10	sp|Q9BXW9|FACD2_HUMAN	3,4	2.517	0.4783	0.333149	0.5	0.230815	0.193712	0.292912	0.239146	0.00595238
K.M*DGKES#KGSPVFLPR.K	S420	sp|Q9NYV4|CDK12_HUMAN	2,3	1.98	0.444	0.00191	0.99999	0.108258	0.13758	0.183204	0.143014	0.00596206
K.M*DGKESKGS#PVFLPR.K	S423	sp|Q9NYV4|CDK12_HUMAN	3	2.005	0.4209	0.324932	0.99601	0.108258	0.13758	0.183204	0.143014	0.00596206
K.KS#FSKEELM*SSDLEETAGSTSIPK.R	S511	sp|O00567|NOP56_HUMAN	3	1.601	0.5228	0.283484	0.25		-1.96194	-1.92098	-1.94146	0.00597107
K.ALELPLAASSIPRPRT#PS#PESHR.S	T638:S640	sp|Q66K74|MAP1S_HUMAN	4	2.219	0.1636	1.40735	0.95249	-0.412889	-0.468658	-0.508324	-0.463291	0.0059742
R.RST#SPIIGSPPVR.A	T178	sp|Q86TB9|PATL1_HUMAN	2	2.19	0.5005	0.631063	0.99649	-1.49636	-1.18474	-1.45859	-1.37989	0.00598715
K.SLDS#DES#EDEEDDYQQK.R	S60:S63	sp|Q13442|HAP28_HUMAN	2,3	2.562	0.5691	0.066332	0.99991	-0.835892	-0.962247	-0.765389	-0.854509	0.00599032
R.ENYSSYSSFS#SPHM*KPAPVGSR.G	S161	sp|Q5BKZ1|ZN326_HUMAN	3	2.183	0.5277	0.72265	0.24951	0.0120636	0.0498982	0.0591454	0.0403691	0.00599697
R.ENYSSYSSFSS#PHM*KPAPVGSR.G	S162	sp|Q5BKZ1|ZN326_HUMAN	3	3.289	0.6171	0.205244	0.49819	0.0120636	0.0498982	0.0591454	0.0403691	0.00599697
K.GSY#VSIHSSGFR.D	Y38,Y38	sp|O00148|DX39A_HUMAN,sp|Q13838|DX39B_HUMAN	2,3	2.191	0.4094	0.068787	0.99343	-0.467818	-0.439052	-0.382002	-0.429624	0.00600232
R.LTPSPDIIVLSDNEAS#SPR.S	S134	sp|Q8WXI9|P66B_HUMAN	3	1.771	0.3298	0.003037	0.5	0.665214	0.83441	0.621346	0.70699	0.0060126
R.LTPSPDIIVLSDNEASS#PR.S	S135	sp|Q8WXI9|P66B_HUMAN	3	2.226	0.5067	0.441712	0.99308	0.665214	0.83441	0.621346	0.70699	0.0060126
K.NVSGISFTENM*GSS#QQK.N	S1118	sp|P49792|RBP2_HUMAN	2,3	2.521	0.4685	2.71579	0.5	0.596561	0.670335	0.814302	0.693733	0.00601349
R.VFCVEEEDS#ESSLQKR.R	S392	sp|Q14684|RRP1B_HUMAN	2,3	2.85	0.5883	0.00278	1	-1.26322	-1.62184	-1.45566	-1.44691	0.00601466
R.KVTAEADSS#SPTGILATSESK.S	S493	sp|A0MZ66|SHOT1_HUMAN	3	2.757	0.4581	0.696902	0.5	0.110678	0.0606016	0.0585937	0.0766245	0.0060251
K.LIVQS#PIDPK.N	S132	sp|Q9NX01|TXN4B_HUMAN	2	1.618	0.4289	0.615842	1	-0.512243	-0.54301	-0.629976	-0.561743	0.00602639
K.AGPNASIIS#LKSDKKR.K	S987	sp|Q9H0A0|NAT10_HUMAN	4	2.192	0.2609	0.513118	0.49999	0.159208	0.216404	0.135741	0.170451	0.00603097
K.KPPAPDPFARSS#PR.T	S1362	sp|O75116|ROCK2_HUMAN	3	1.681	0.2784	0.076505	0.5	0.0904328	0.0368115	0.053295	0.0601798	0.00603379
R.GLGDQSASRTS#PGRVDLPGSSTTLTK.S	S278	sp|O94875|SRBS2_HUMAN	3,4	4.021	0.6091	0.187993	0.98676	0.433931	0.42827	0.309243	0.390481	0.00603459
-.SCINLPTVLPGS#PSKTR.G	S13	sp|P04183|KITH_HUMAN	3	2.111	0.3534	0.85696	0.99654	0.67149	0.696021		0.683755	0.00604914
K.TEQELPRPQS#PSDLDSLDGR.S	S101	sp|P54259|ATN1_HUMAN	3	2.754	0.5836	0.15285	0.99588	0.265447	0.277205	0.373486	0.305379	0.00606246
K.ASM*SEFLES#EDGEVEQQR.T	S546	sp|Q15022|SUZ12_HUMAN	2,3	3.431	0.5815	0.195962	1	-0.0152476	-0.00765177	-0.0409907	-0.0212967	0.00607518
R.AFVEDS#EDEDGAGEGGSSLLQK.R	S177	sp|Q8N9T8|KRI1_HUMAN	2,3	4.253	0.7263	0.029044	1	-0.539597	-0.609467	-0.491485	-0.54685	0.00607572
K.SDTATGGESAGHAT#SSQEPSGCSDQRPAEDLNIRVER.L	T178	sp|Q92575|UBXN4_HUMAN	4	2.396	0.4917	1.06746	0.19871	0.244134	0.261248		0.252691	0.00607756
K.SPSVPKS#PTPKS#PPSR.K	S14:S19	sp|Q9NVD7|PARVA_HUMAN	3	2.11	0.3711	0.045573	0.99598	-0.760123	-0.963592	-0.871466	-0.865061	0.00607915
R.GLVAAYSGDS#DNEEELVER.L	S624	sp|P52756|RBM5_HUMAN	2,3	4.129	0.6502	0.354269	1	-0.956736	-0.792495	-0.99821	-0.915814	0.00608787
R.IATS#LDGFDVASVQQQR.Q	S217	sp|O60664|PLIN3_HUMAN	2,3	3.101	0.6362	0.066175	0.99733	-0.537337	-0.435201	-0.48048	-0.484339	0.00610156
R.IAT#SLDGFDVASVQQQR.Q	T216	sp|O60664|PLIN3_HUMAN	2,3	3.244	0.6489	0.011813	0.5	-0.537337	-0.435201	-0.48048	-0.484339	0.00610156
K.KKDELS#DYAEK.S	S1061	sp|P46100|ATRX_HUMAN	2,3	2.06	0.3927	0.364692	1	-1.2274	-1.57875	-1.43112	-1.41242	0.00612453
R.AS#ESSSEEKDDYEIFVK.V	S1780	sp|P18583|SON_HUMAN	2	1.591	0.4393	0.354104	0.25	0.719656	0.898143	0.667502	0.761767	0.00612453
K.KTKFAS#DDEHDEHDENGATGPVK.R	S366	sp|P05455|LA_HUMAN	3,4	3.677	0.564	0.7155	0.99997	-0.88828	-1.06714	-0.860052	-0.938491	0.00613824
R.RRS#SSVVSAEM*SGCSSK.S	S292	sp|Q14432|PDE3A_HUMAN	3	3.767	0.6388	0.01373	0.99786	-0.204826	-0.195002		-0.199914	0.00613851
R.VLSTST#DLEAAVADALKKPVRR.R	T798	sp|Q7Z460|CLAP1_HUMAN	4	2.145	0.6112	0.592747	0.49907	-0.205099	-0.195261		-0.20018	0.00614681
R.SES#ELIDELSEDFDRSECK.E	S366	sp|P20810|ICAL_HUMAN	2,3	3.927	0.5795	0.031694	0.99999	-0.38695	-0.372099		-0.379525	0.00614752
K.ASTSDYQVISDRQT#PK.K	T308	sp|Q8NFH5|NUP53_HUMAN	2,3	2.986	0.5477	0.435334	1	-0.478155	-0.573658	-0.479302	-0.510372	0.00614896
K.SKGES#DDFHM*DFDS#AVAPR.A	S1495:S1504	sp|P11388|TOP2A_HUMAN	3	3.038	0.5905	0.009017	1	-0.476265	-0.450141	-0.388098	-0.438168	0.00615235
R.GLKAPPAPLAASEVTNSNS#AER.R	S187	sp|Q9Y2U8|MAN1_HUMAN	3	5.019	0.7085	0.134339	0.99999	-0.080722	-0.0589591	-0.0742328	-0.0713046	0.0061559
R.KAS#PEPPDSAEGALK.L	S547	sp|Q9H1B7|I2BPL_HUMAN	2,3	3.68	0.6853	0.021805	1	-0.230078	-0.263405	-0.227514	-0.240332	0.00615822
K.NKDLYTT#GRRESVNLGK.S	T369	sp|P46013|KI67_HUMAN	3,4	2.207	0.4173	0.027385	0.33228	0.340732	0.406317	0.277132	0.341393	0.0061723
R.ASRVPSS#DEEVVEEPQSR.R	S1621	sp|Q9C0C2|TB182_HUMAN	3	2.272	0.4965	2.34349	0.5	0.587011	0.782837	0.792475	0.720774	0.00618233
R.TGYGGGFNERENVEYIEREES#DGEYDEFGR.K	S120	sp|O95218|ZRAB2_HUMAN	3,4	2.086	0.4799	0.044265	1	-0.823246	-0.999984	-0.814381	-0.879204	0.00618689
R.DRRPS#VDAPVTDVGFLR.A	S246	sp|Q9BUH8|BEGIN_HUMAN	2,3,4	2.95	0.6031	0.325682	1	0.0260196	0.00414231	0.051273	0.027145	0.00619107
R.LKFDFQAQS#PKELTLQK.G	S395	sp|O60504|VINEX_HUMAN	3	2.667	0.5167	0.19353	1	0.00136358	-0.0291289	-0.0298952	-0.0192202	0.00619168
R.S#S#VKTPESIVPIAPELQPSTSR.N	S1563:S1564	sp|Q14676|MDC1_HUMAN	3	2.141	0.4647	1.18502	0.33157	-0.224211	-0.257411	-0.223383	-0.235002	0.0062046
R.S#SVKTPES#IVPIAPELQPSTSR.N	S1563:S1570	sp|Q14676|MDC1_HUMAN	3	1.365	0.2879	1.30632	0.16667	-0.224211	-0.257411	-0.223383	-0.235002	0.0062046
R.S#SVKT#PESIVPIAPELQPSTSR.N	S1563:T1567	sp|Q14676|MDC1_HUMAN	3	2.969	0.5463	1.45483	0.33177	-0.224211	-0.257411	-0.223383	-0.235002	0.0062046
R.SS#VKTPES#IVPIAPELQPSTSR.N	S1564:S1570	sp|Q14676|MDC1_HUMAN	3	2.007	0.4051	1.36839	0.16667	-0.224211	-0.257411	-0.223383	-0.235002	0.0062046
R.SS#VKT#PESIVPIAPELQPSTSR.N	S1564:T1567	sp|Q14676|MDC1_HUMAN	3	2.522	0.4933	0.126891	0.33162	-0.224211	-0.257411	-0.223383	-0.235002	0.0062046
R.SSVKT#PES#IVPIAPELQPSTSR.N	T1567:S1570	sp|Q14676|MDC1_HUMAN	3	2.363	0.4786	0.93534	0.16667	-0.224211	-0.257411	-0.223383	-0.235002	0.0062046
K.RVEIQM*PKPAEAPTAPS#PAQTLENSEPAPVSQLQSR.L	S203	sp|Q9UHD8|SEPT9_HUMAN	4	2.354	0.4881	0.848311	0.49877	-0.627905	-0.505437	-0.550816	-0.561386	0.00621531
R.VADPRS#PSAGILR.T	S29	sp|Q99618|CDCA3_HUMAN	2,3	2.214	0.4465	0.07255	0.99999	0.0631971	0.0877238	0.126538	0.0924862	0.00622821
K.SFFT#PGKPK.T	T1121	sp|Q9NTI5|PDS5B_HUMAN	2	1.155	0.3541	0.140907	1	0.00231963	-0.0293049	0.00595198	-0.00701111	0.00624264
R.RPPGGTSPPNGGLPGPLATS#AAPPGPPAAAS#PCLGPVAAAGSGLR.R	S45:S56	sp|Q8WWM7|ATX2L_HUMAN	4	1.597	0.1822	0.93221	0.25	0.990788	1.02117		1.00598	0.00625425
K.SHLVHGSSPGVM*GTSVATS#ASK.I	S1056	sp|P35658|NU214_HUMAN	3	3.591	0.6035	0.063101	0.49999	0.223147	0.292205	0.337024	0.284125	0.00627001
K.EKKS#LT#PAVPVESKPDKPSGK.S	S133:T135	sp|P20810|ICAL_HUMAN	4	2.754	0.4227	0.367052	1	-1.33646	-1.46344	-1.71238	-1.50409	0.00627795
K.LFQLGPPS#PVK.M	S165,S165	sp|O95997|PTTG1_HUMAN,sp|Q9NZH5|PTTG2_HUMAN	2	1.686	0.4879	0.379059	1	-0.00476744	-0.0351629	-0.00140189	-0.0137774	0.00629167
K.DQS#PSRAPGLR.Q	S229	sp|P09601|HMOX1_HUMAN	3	1.719	0.3201	0.139934	0.99998	0.0575377	0.0857848	0.120418	0.0879135	0.0062984
R.LHNENAEM*DS#DSSSSGTETDLHGSLRV.-	S337	sp|Q9H832|UBE2Z_HUMAN	4	4.105	0.6499	0.365462	0.49869	-1.18185	-1.21413	-0.959659	-1.11855	0.0063049
R.SRLTPVS#PESSSTEEK.S	S272	sp|Q13501|SQSTM_HUMAN	2,3	3.078	0.4761	0.076843	1	0.168108	0.0965478	0.156223	0.140293	0.00630793
R.LQELLGPS#PQRDPQAVK.E	S178	sp|O14978|ZN263_HUMAN	3	1.814	0.3032	0.436987	1	0.145	0.13005		0.137525	0.00631055
K.LDLTENLTGS#KR.R	S1329	sp|P46013|KI67_HUMAN	2	2.105	0.4888	0.069826	0.99773	0.0896513	0.0354303	0.0518773	0.0589863	0.00631297
R.SSS#PVTELASR.S	S1103	sp|Q9UQ35|SRRM2_HUMAN	2	2.064	0.4656	0.12906	0.99599	-0.580028	-0.567653	-0.47128	-0.539654	0.00633507
R.SRS#RS#PHEAGFCVYLK.G	S422:S424	sp|Q9NTZ6|RBM12_HUMAN	3,4	2.313	0.447	0.056781	0.99461	0.0268846	0.0529117	0.00510914	0.0283018	0.00633793
K.KVQIPVSRPDPEPVS#DNEEDSYDEEIHDPR.S	S125	sp|Q07157|ZO1_HUMAN	4	1.203	0.2244	1.32787	0.33333	-0.974994	-0.949262		-0.962128	0.00634133
R.GSHS#PQRPQLHS#PAQSEGPSSLCGK.L	S171:S179	sp|P10074|ZBT48_HUMAN	4	3.076	0.4752	0.360365	0.49998	-0.556804	-0.53842		-0.547612	0.0063436
K.KLDDQSEDEALELEGPLITPGSGSIYSS#PGLYSK.T	S181	sp|Q96AC1|FERM2_HUMAN	3	4.253	0.6457	0.043153	0.25	0.279855	0.366969	0.411625	0.352816	0.00634686
K.DSGSDTASAIIPSTTPSVDSDDES#VVKDKK.K	S206	sp|Q6WKZ4|RFIP1_HUMAN	4	2.014	0.1867	0.010971	0.33064	-0.753921	-0.600938	-0.71966	-0.691506	0.00634946
K.VHAYFAPVT#PPPSVGGSR.Q	T417	sp|Q96IG2|FXL20_HUMAN	3	2.225	0.4427	0.205522	0.99996	2.97846	2.72698	2.22493	2.64346	0.00635168
K.S#STPPGESYFGVSSLQLK.G	S1041	sp|Q9UQ35|SRRM2_HUMAN	2	2.219	0.5152	0.205191	0.33333	-0.0394107	-0.0124943	-0.0423094	-0.0314048	0.00635509
K.SS#TPPGESYFGVSSLQLK.G	S1042	sp|Q9UQ35|SRRM2_HUMAN	2	2.263	0.5075	0.205576	0.33333	-0.0394107	-0.0124943	-0.0423094	-0.0314048	0.00635509
R.GIIT#DSFGR.H	T382	sp|Q9BSQ5|CCM2_HUMAN	2	1.284	0.331	0.652424	0.5	0.460489	0.481909		0.471199	0.00635977
K.KKLGVS#VSPSR.A	S532	sp|Q86VM9|ZCH18_HUMAN	2	1.688	0.3513	0.567079	0.5	0.173528	0.221413	0.272523	0.222488	0.00637831
K.DSALVEES#NGTLEEK.Q	S288	sp|Q9UJA5|TRM6_HUMAN	2	2.46	0.5411	0.986414	0.5	-0.313241	-0.274739	-0.330779	-0.306253	0.00638782
K.DSALVEESNGT#LEEK.Q	T291	sp|Q9UJA5|TRM6_HUMAN	2	2.555	0.5837	0.122077	0.99735	-0.313241	-0.274739	-0.330779	-0.306253	0.00638782
K.FT#PVASKFSPGAPGGS#GSQPNQK.L	T274:S288	sp|Q15942|ZYX_HUMAN	3	1.906	0.341	0.110905	0.99986	-0.414448	-0.513611	-0.476563	-0.468207	0.00638933
R.GPKPEPPGSGS#PAPPR.R	S740	sp|Q9UKJ3|GPTC8_HUMAN	3	2.92	0.4497	0.741791	1	-0.809965	-0.64055	-0.716597	-0.722371	0.00640284
R.NNLSASM*FDLSM*KDKPRS#PFSK.I	S188	sp|Q9BXF6|RFIP5_HUMAN	4	2.529	0.3685	1.22833	0.98787	0.286181	0.312016	0.205205	0.2678	0.00640435
K.QDAFANFANFS#K.-	S624	sp|Q14677|EPN4_HUMAN	2	0.874	0.167	0.098208	1	-0.475399	-0.390411	-0.467844	-0.444551	0.00642297
K.NLSDS#EKELYIQHAK.E	S195	sp|Q00059|TFAM_HUMAN	3	2.779	0.5941	0.210798	0.99683	0.0096899	0.0237298	0.0569808	0.0301335	0.00642585
R.VTDKVLTANSNPS#SPSAAKR.R	S194	sp|Q9NV56|MRGBP_HUMAN	3,4	3.201	0.5058	0.061996	0.5	0.127307	0.182494	0.108304	0.139368	0.00642638
R.SLDQT#SPCPLVLVR.I	T688	sp|Q6XZF7|DNMBP_HUMAN	2	1.921	0.5107	0.042023	0.5	-0.442004	-0.49317	-0.398977	-0.444717	0.00645115
K.DKPVYDELFYTLS#PINGK.I	S459	sp|Q9H223|EHD4_HUMAN	2,3	4.147	0.7058	0.009394	1	-0.0731173	-0.0737281	-0.0527377	-0.0665277	0.00645752
R.AGTGYAS#PDRTHVLAAGK.A	S1144	sp|O43379|WDR62_HUMAN	3	2.852	0.5361	0.652107	0.99345	-0.389902	-0.481356	-0.431777	-0.434345	0.00645857
K.AFKES#PKQILDPAASVTGSR.R	S2528	sp|P46013|KI67_HUMAN	3,4	3.664	0.625	0.00659	1	0.223038	0.321851	0.32906	0.291316	0.00647804
K.LREVKLS#PEGQKVDHCAR.H	S86	sp|Q9C035|TRIM5_HUMAN	3,4	3.247	0.6191	0.026511	1	0.213934	0.128059	0.171649	0.171214	0.0064787
K.KTS#FRKPKEDEVEASEK.K	S312	sp|Q02952|AKA12_HUMAN	3,4	3.512	0.4359	0.080757	0.99673	0.0623833	0.118272	0.0665298	0.082395	0.00647951
K.AIISSSDDS#SDEDKLKIADEGHPR.N	S1020	sp|Q6PD62|CTR9_HUMAN	4	3.928	0.5051	0.035502	0.99192	1.82659	2.10243	1.55563	1.82822	0.00647959
R.SLS#PSSNSAFSR.T	S757	sp|Q9P266|JCAD_HUMAN	2	1.887	0.5501	0.632497	0.99721		-1.15485	-1.12571	-1.14028	0.00648044
R.RFS#SGGEEDDFDR.S	S503	sp|O94929|ABLM3_HUMAN	2	2.408	0.4958	0.000238	0.99759	0.759726	0.669807	0.541243	0.656925	0.0064817
R.MLPHAPGVQM*QAIPEDAVHEDS#GDEDGEDPDKR.I	S394	sp|Q92769|HDAC2_HUMAN	4	3.184	0.5465	0.014565	1	-0.918176	-0.829151	-0.719951	-0.822426	0.00648751
K.KLDKENLS#DERASGQSCTLPK.R	S310	sp|Q9BZI7|REN3B_HUMAN	3,4	2.696	0.4722	0.174916	1	-0.34878		-0.363321	-0.356051	0.00648942
R.RNSLT#GEEGQLAR.V	T114	sp|Q9BX95|SGPP1_HUMAN	3	2.62	0.4733	0.655073	0.99681	0.0170993	0.0635592	0.0631309	0.0479298	0.00650967
R.AHLS#ENELEALEKNDM*EQM*K.Y	S797	sp|P98175|RBM10_HUMAN	3,4	2.283	0.4139	0.519059	1	-1.79964	-2.28389	-1.866	-1.98317	0.00654117
R.VGQQAIVLCIS#PSKPNPVFK.V	S136	sp|Q16656|NRF1_HUMAN	3	1.799	0.2346	1.62747	0.99997	-0.0332242	-0.0422579	-0.0620185	-0.0458335	0.00654536
K.FVSTTS#QNTQLVRPPIR.S	S247	sp|Q8WWK9|CKAP2_HUMAN	3	1.012	0.2144	0.397533	0.25	0.136315	0.19587	0.118954	0.15038	0.00655032
K.FVST#TSQNTQLVRPPIR.S	T245	sp|Q8WWK9|CKAP2_HUMAN	3	1.338	0.2803	0.838835	0.24999	0.136315	0.19587	0.118954	0.15038	0.00655032
K.KGES#QTDIEITREEDFTR.I	S252	sp|P49368|TCPG_HUMAN	2,3	3.21	0.6237	0.007789	0.99999	-0.562332	-0.556626	-0.678461	-0.59914	0.0065613
K.S#PVREPIDNLTPEER.D	S136	sp|Q14498|RBM39_HUMAN	3	1.827	0.2928	1.31401	1	-2.23801	-2.83015	-2.87985	-2.64934	0.006573
R.QGS#FT#IEKPSPNIPIELIPHINK.Q	S838:T840	sp|Q5SW79|CE170_HUMAN	3	1.346	0.3603	0.014692	0.33333	-0.37243	-0.426032	-0.34976	-0.38274	0.00657418
R.RKS#QVNGEAGSYEM*TNQHVK.Q	S104	sp|Q05D32|CTSL2_HUMAN	3,4	5.464	0.649	0.082923	1	1.10439	0.800434	0.998418	0.967748	0.00657946
R.TREEEEDS#TIEASDQVSDDTVEM*PLPK.K	S1838	sp|P12270|TPR_HUMAN	3	2.332	0.3701	0.34123	0.5	-1.92844	-1.68955	-1.48198	-1.69999	0.00658144
R.GDS#PKIDLAGSSLSGILDKDLSDR.S	S436	sp|Q96B97|SH3K1_HUMAN	3,4	6.143	0.7203	0.117578	1	0.0683941	0.0182039	0.0331152	0.0399044	0.00658522
R.STELVLS#PDM*PR.T	S243	sp|Q8TDY2|RBCC1_HUMAN	2	2.415	0.5694	0.950179	1	0.69149	0.774476	0.551113	0.67236	0.0065928
K.EKLQEEGGGS#DEEETGSPSEDGM*QSAR.T	S50	sp|Q13610|PWP1_HUMAN	3	4.034	0.6175	0.079704	1	-0.878515	-0.835591	-0.692695	-0.802267	0.00659799
K.VVDYSQFQES#DDADEDYGR.D	S19	sp|Q9H1E3|NUCKS_HUMAN	2,3	4.033	0.7257	0.005318	1	-0.645379	-0.60101	-0.753348	-0.666579	0.00660279
R.SGS#PSDNSGAEEM*EVSLAKPK.H	S124	sp|P31749|AKT1_HUMAN	2,3	4.156	0.7322	0.011479	0.99764	0.803568	0.711464	0.57253	0.695854	0.00660486
R.KLITSEEERS#PAKR.G	S1678	sp|Q12888|TP53B_HUMAN	2,3,4	2.423	0.4381	0.528241	0.99999	0.759654	1.02123	0.805112	0.861998	0.00661212
R.APSQVSISAS#PR.Q	S1977	sp|Q8IVL1|NAV2_HUMAN	2	1.682	0.3209	0.142384	0.99651	-0.0411688		-0.0509371	-0.046053	0.00663493
K.RPTSNGVVS#SPNSTSRPTLPVK.S	S73	sp|Q7Z422|SZRD1_HUMAN	4	2.9	0.5014	0.476717	0.5	0.276328	0.22678	0.174553	0.225887	0.00663761
R.NNREILAGKPAAQKSPS#DLLDASAVSATSR.Y	S134	sp|O60499|STX10_HUMAN	4	1.728	0.3594	1.07181	0.99197	0.0962946	0.0632773	0.0379412	0.0658377	0.00664002
K.AGPNASIISLKS#DKKR.K	S990	sp|Q9H0A0|NAT10_HUMAN	3,4	2.147	0.3915	0.003124	0.99521	0.0608504	0.126768	0.103147	0.0969217	0.00664411
K.SLLSS#ASATVGHGLTAVK.E	S140	sp|Q8IWE2|NXP20_HUMAN	3	2.375	0.5571	0.338359	0.9974	0.188345	0.11713	0.122674	0.142716	0.00666532
K.SLLSSAS#ATVGHGLTAVK.E	S142	sp|Q8IWE2|NXP20_HUMAN	3	1.513	0.4931	0.064433	0.49782	0.188345	0.11713	0.122674	0.142716	0.00666532
R.SSGRS#GSM*DPSGAHPSVR.Q	S18	sp|Q07666|KHDR1_HUMAN	3,4	3.94	0.5913	0.02139	0.99644	-0.549537	-0.489822	-0.615174	-0.551511	0.00667924
R.SSGRSGS#M*DPSGAHPSVR.Q	S20	sp|Q07666|KHDR1_HUMAN	3,4	2.9	0.5151	0.080106	0.49856	-0.549537	-0.489822	-0.615174	-0.551511	0.00667924
R.VQEHEDS#GDS#EVENEAK.G	S121:S124	sp|Q9Y5J1|UTP18_HUMAN	2,3	2.445	0.5047	0.176851	1	-0.553169	-0.682693	-0.572342	-0.602735	0.0066909
R.GVLHTFS#PS#PK.L	S546:S548	sp|Q86YP4|P66A_HUMAN	2	1.594	0.4474	0.168762	1	-0.352456	-0.41406	-0.345227	-0.370581	0.00669279
K.SCDS#PLNLK.T	S1211	sp|Q8N1G0|ZN687_HUMAN	2	1.893	0.3281	0.082284	1	0.0492639	0.0159638	0.0684188	0.0445489	0.00669287
K.NGTLILS#PVDIKK.I	S280	sp|Q8NDD1|CA131_HUMAN	2,3	1.788	0.4581	0.061841	1	-0.0265304	-0.037267	-0.00231224	-0.0220365	0.00670061
K.NSSTDQGS#DEEGSLQKEQESAM*DKHNLER.K	S1068	sp|Q12789|TF3C1_HUMAN	3,4	4.603	0.6713	0.056012	0.99997	-0.508363	-0.408438	-0.469847	-0.462216	0.0067015
K.LLAEM*DS#QFDSTTGFLGK.T	S69	sp|O15155|BET1_HUMAN	2,3	2.348	0.5809	0.087368	1	-0.207175	-0.24316	-0.218809	-0.223048	0.00670358
K.LGPGRPLPTFPTSECTS#DVEPDTR.E	S75	sp|Q8TDD1|DDX54_HUMAN	3	0.901	0.283	0.782863	0.24934	-0.771	-0.98802	-0.870376	-0.876466	0.00671562
K.LGPGRPLPTFPT#SECTSDVEPDTR.E	T70	sp|Q8TDD1|DDX54_HUMAN	3	1.999	0.5368	0.161161	0.25	-0.771	-0.98802	-0.870376	-0.876466	0.00671562
K.GGIDNPAIT#SDQELDDKK.M	T1217	sp|Q13017|RHG05_HUMAN	3	2.71	0.404	0.034107	0.5	-1.07029	-1.20722	-0.934615	-1.07071	0.00672739
R.SAYQTIDS#AEAPADPFAVPEGR.S	S138	sp|Q6RW13|ATRAP_HUMAN	2,3	2.026	0.4378	0.230864	0.49811	-0.459507	-0.510446	-0.574884	-0.514946	0.00672949
R.NGPLPIPS#EGSGFTK.L	S830	sp|Q5VYK3|ECM29_HUMAN	2	1.763	0.5071	1.28129	0.49999	-1.13655		-1.16653	-1.15154	0.00672957
K.VNFSEEGET#EEDDQDSSHSSVTTVK.A	T220	sp|Q5JTV8|TOIP1_HUMAN	3	3.886	0.6559	0.323194	0.99733	-0.983659	-0.869497	-1.11913	-0.990763	0.00672995
R.KVQVAALQAS#PPLDQDDRAFEVM*DEFDGR.S	S130	sp|Q9UDY2|ZO2_HUMAN	3,4	3.758	0.6525	0.102173	1	0.453937	0.432514		0.443225	0.00673263
K.LRS#PRGS#PDGSLQTGKPSAPKK.L	S477:S481	sp|Q8IZL8|PELP1_HUMAN	3,4	3.657	0.6086	0.002731	1	0.00343295	-0.0135671	0.0293615	0.00640912	0.00673637
K.GHYEVTGS#DDETGKLQGSGVSLASKK.S	S5841	sp|Q09666|AHNK_HUMAN	3,4	5.288	0.7199	0.010761	0.99999	-1.11402	-0.996557	-0.863892	-0.99149	0.00673724
R.SSSASS#PEM*KDGLPRT#PSRR.S	S1424:T1434	sp|Q9UQ35|SRRM2_HUMAN	3	2.851	0.3943	0.008777	0.99515	0.336789	0.485048	0.460917	0.427585	0.00674911
K.QAREES#EES#EAEPVQR.T	S196:S199	sp|Q9BW71|HIRP3_HUMAN	3	1.84	0.2783	0.260903	1	-0.635769	-0.810798	-0.739478	-0.728682	0.00675689
R.LARPTRLS#LGDPK.A	S862	sp|P35568|IRS1_HUMAN	3	1.507	0.2117	1.06841	0.99997	0.174852	0.224945	0.135616	0.178471	0.00676265
K.DKPTYDEIFYTLS#PVNGK.I	S456	sp|Q9H4M9|EHD1_HUMAN	2,3	2.854	0.5838	0.011168	1	0.0888687	0.0320877	0.0733838	0.06478	0.00677229
K.TSAVSS#PLLDQQR.N	S242	sp|Q5T200|ZC3HD_HUMAN	2	2.494	0.6027	0.004438	0.99777	-0.0244524	0.0139681	-0.0135212	-0.00800182	0.00678412
R.SNS#GVRLDGYAR.L	S7,S7	sp|P46020|KPB1_HUMAN,sp|P46019|KPB2_HUMAN	2,3	2.574	0.4807	0.252124	0.99999	-0.0156423	0.0273519	0.00386736	0.00519231	0.00679775
R.STS#RDRLDDIIVLTK.D	S55	sp|Q7Z3D4|LYSM3_HUMAN	3	1.825	0.263	0.999279	0.33333	0.303127	0.218466	0.203613	0.241736	0.00680154
K.TGS#YGALAEITASK.E	S445	sp|O14974|MYPT1_HUMAN	2,3	2.786	0.603	0.011307	0.99998	-0.731245	-0.582799	-0.62424	-0.646095	0.00680304
K.LM*ELHGEGSS#SGKATGDETGAKVER.A	S237	sp|P61247|RS3A_HUMAN	3,4	5.012	0.648	0.070692	0.33333	0.627779	0.652982		0.640381	0.00680458
R.SRS#FDYNYRR.S	S133	sp|O75494|SRS10_HUMAN	2,3	1.958	0.4485	0.100174	0.99703	0.499098	0.70686	0.58887	0.598276	0.00681411
R.SSS#PGKLLGSGYGGLTGGSSR.G	S688	sp|Q7Z460|CLAP1_HUMAN	2,3	3.624	0.6613	0.241713	0.99502	-0.0115178	0.0314366	0.0229958	0.0143049	0.00683065
K.GFEEEHKDSDDDS#SDDEQEKKPEAPK.L	S435	sp|Q13435|SF3B2_HUMAN	3,4	3.249	0.6734	0.033986	0.5	2.42777	2.91446	2.16943	2.50389	0.0068452
R.EGPGRDHAPSIPT#SPFGDSLESSTELRR.H	T621	sp|Q9Y4B5|SOGA2_HUMAN	4	2.72	0.4125	1.20069	0.5	0.146528	0.0831458	0.150892	0.126855	0.00685098
R.KT#GSYGALAEITASK.E	T443	sp|O14974|MYPT1_HUMAN	3	3.27	0.5336	0.301747	0.33333	-0.542011	-0.542457	-0.442547	-0.509005	0.00687113
R.KTGSY#GALAEITASK.E	Y446	sp|O14974|MYPT1_HUMAN	3	3.251	0.6158	0.012291	0.49946	-0.542011	-0.542457	-0.442547	-0.509005	0.00687113
K.TS#FRKPKEDEVEASEK.K	S312	sp|Q02952|AKA12_HUMAN	3	1.951	0.2732	0.23094	0.5	0.107515	0.129404	0.184928	0.140615	0.00688963
K.T#SFRKPKEDEVEASEK.K	T311	sp|Q02952|AKA12_HUMAN	3	2.016	0.3185	0.031951	0.5	0.107515	0.129404	0.184928	0.140615	0.00688963
R.KNSITEIS#DNEDDLLEYHRR.Q	S583	sp|Q86UU1|PHLB1_HUMAN	4	2.992	0.5217	0.308102	1	-1.31332	-1.50958	-1.71671	-1.5132	0.00689287
R.IAQLSES#PVILT#PNAKR.T	S318:T323	sp|Q6P4F7|RHGBA_HUMAN	2,3	2.995	0.5742	0.157427	0.99999	0.159258	0.0934187	0.164855	0.139177	0.00689733
K.AASADST#TEGTPADGFTVLSTK.S	T174	sp|O75367|H2AY_HUMAN	2,3	3.801	0.6896	0.176432	0.49918	-0.449381	-0.362815	-0.406228	-0.406141	0.00691056
R.LFDHPES#PTPNPTEPLFLAQAEVYK.E	S974	sp|P49327|FAS_HUMAN	3	3.994	0.6608	0.113554	0.99764	-0.361395	-0.315298	-0.386598	-0.354431	0.00691869
R.LFDHPESPT#PNPTEPLFLAQAEVYK.E	T976	sp|P49327|FAS_HUMAN	3	4.535	0.6942	0.161051	0.5	-0.361395	-0.315298	-0.386598	-0.354431	0.00691869
K.VEAKEESEES#DEDM*GFGLFD.-	S307,S307	sp|P05388|RLA0_HUMAN,sp|Q8NHW5|RLA0L_HUMAN	2,3	2.218	0.5293	0.000161	1	-1.58411	-2.03851	-1.68154	-1.76806	0.00693575
R.VRPASTGGLS#LLPPPPGGK.T	S186	sp|Q9NVZ3|NECP2_HUMAN	3	1.88	0.2846	0.752589	0.33333	0.339593	0.351517	0.235703	0.308938	0.00693799
R.VRPAST#GGLSLLPPPPGGK.T	T182	sp|Q9NVZ3|NECP2_HUMAN	3	2.762	0.4841	0.279437	0.99561	0.339593	0.351517	0.235703	0.308938	0.00693799
R.SGS#EEAVTDPGEREAGASLYQGLM*R.T	S1621	sp|Q92508|PIEZ1_HUMAN	3	1.893	0.4795	0.478676	0.5	0.188443	0.210281	0.1241	0.174275	0.00696942
K.RIQPQPPDEDGDHS#DKEDEQPQVVVLK.K	S50	sp|Q96AT1|K1143_HUMAN	4	3.618	0.6423	0.115659	1	-1.01561	-1.31935	-1.15315	-1.16271	0.00697445
R.STPFIVPS#SPTEQEGR.Q	S379	sp|Q12888|TP53B_HUMAN	3	2.431	0.4607	1.02362	0.49999	0.759895	0.947859	1.06194	0.923232	0.00698564
K.QKS#DAEEDGGT#VSQEEEDRKPK.A	S554:T562	sp|P27824|CALX_HUMAN	3	1.936	0.2416	0.165755	0.49839	-0.421962	-0.528047	-0.493485	-0.481165	0.0069987
R.LAGLTVSS#PLKR.S	S971	sp|Q8WYL5|SSH1_HUMAN	2,3	2.196	0.4044	0.059301	0.99704	0.0770408	0.0408886	0.102452	0.0734603	0.00700584
K.QKIDDRDS#DEEGASDR.R	S782	sp|Q8TDD1|DDX54_HUMAN	3	2.643	0.4711	0.257537	1	-0.445054	-0.361797	-0.388567	-0.398473	0.00701518
R.TNFHQRFES#PESQASAEQPEM*.-	S315	sp|O75436|VP26A_HUMAN	2,3	3.836	0.6737	0.003291	0.99999	-0.0547326	-0.0228135	-0.0385337	-0.0386933	0.00702162
R.KREDCS#PADKPYIDEARR.N	S223	sp|Q96DG6|CMBL_HUMAN	3,4	3.647	0.5668	0.094653	1	0.0652471	0.0416225	0.0125326	0.0398007	0.00702506
R.S#FDYNYRR.S	S133	sp|O75494|SRS10_HUMAN	3	1.353	0.2152	0.188774	1	0.178751	0.255624	0.165652	0.200009	0.00703
K.STFREES#PLRIK.M	S531	sp|Q9NYF8|BCLF1_HUMAN	3	1.433	0.3057	0.600622	0.99997	0.044078	0.00266679	0.00456016	0.0171016	0.00704232
R.GDREEEVERPVS#SPGDPEQK.K	S2443	sp|O43149|ZZEF1_HUMAN	3	2.172	0.3361	0.898886	0.5	-0.0749419	-0.0495316	-0.0573713	-0.0606149	0.00704466
R.SQSDLDDQHDYDSVAS#DEDTDQEPLR.S	S388	sp|Q9Y2X7|GIT1_HUMAN	3	3.474	0.658	0.53364	1	-1.19808	-0.923265	-1.04982	-1.05706	0.00705132
K.DIKEES#DEEEEDDEESGRLR.F	S205	sp|Q96EV2|RBM33_HUMAN	2,3,4	3.578	0.6542	0.065239	1	-0.446092	-0.510109	-0.561505	-0.505902	0.00705145
R.LERTPVDES#DDEIQHDEIPTGK.C	S928	sp|Q86TC9|MYPN_HUMAN	3	3.285	0.6207	0.130621	1	-1.76251	-1.34452	-1.53574	-1.54759	0.00706423
R.CQS#LTEDLEFRK.S	S200	sp|P20700|LMNB1_HUMAN	2,3	2.15	0.4698	0.071383	0.99999	-0.480234	-0.386987	-0.45845	-0.441891	0.00706945
K.HIKEEPLSEEEPCTSTAIAS#PEK.K	S514	sp|Q9Y2X3|NOP58_HUMAN	3	4.328	0.6449	0.057359	1	1.80288	1.75201	1.33498	1.62996	0.00707213
K.LGLQEGS#NNSS#PVDFVNNK.R	S62:S66	sp|Q96R06|SPAG5_HUMAN	2	2.59	0.5641	0.020937	0.9928	-0.0578778	-0.0814613	-0.0680643	-0.0691345	0.00707502
K.DS#GSDEDFLM*EDDDDSDYGSSK.K	S130	sp|Q9H1E3|NUCKS_HUMAN	2	3.81	0.6302	0.128571	0.9958	-1.03931	-0.944006	-1.21842	-1.06725	0.00708086
K.RYS#GNM*EYVISR.I	S278	sp|O95835|LATS1_HUMAN	2,3	2.483	0.5109	0.188212	0.99999	0.129319	0.144847	0.0744159	0.116194	0.00709109
R.TS#LIVHVR.I	S198	sp|Q15072|OZF_HUMAN	2	1.481	0.3356	0.732965	0.5	-0.362927	-0.366287	-0.303765	-0.344326	0.00710489
K.S#LDSDES#EDEEDDYQQK.R	S57:S63	sp|Q13442|HAP28_HUMAN	2	1.21	0.3983	0.09827	0.33333	-0.869297	-1.02865	-0.804656	-0.900867	0.00710655
R.VISHDRDS#PPPPPPPPPPPQPQPSLK.R	S138	sp|Q69YN4|VIR_HUMAN	3,4	3.889	0.6003	0.072302	0.99999	-0.329835	-0.273708	-0.290603	-0.298049	0.00710677
R.IIY#DSDSESEETLQVK.N	Y67	sp|P35251|RFC1_HUMAN	3	1.776	0.4167	0.398496	0.33297	-0.504213	-0.481602	-0.404986	-0.463601	0.00711191
R.SRDPGM*VRS#PQNQYPAELM*R.R	S121	sp|P33993|MCM7_HUMAN	3,4	3.205	0.5228	0.006391	1	0.0593664	0.00906631	0.0272548	0.0318958	0.00711947
R.RAIPT#VNHSGTFSPQAPVPTTVPVVDVR.I	T527	sp|Q16513|PKN2_HUMAN	4	1.823	0.3428	0.098056	0.98832	0.532169	0.362434	0.457394	0.450666	0.00713066
R.KM*S#FEILR.G	S1501	sp|Q14674|ESPL1_HUMAN	2	1.692	0.261	0.295917	1	0.662984	0.86373	0.635774	0.720829	0.00713412
K.GGLVS#DAYGEDDFSR.L	S43	sp|Q9UHR5|S30BP_HUMAN	2	2.568	0.6604	0.002171	1	-1.19984	-0.921205	-1.07421	-1.06508	0.00713513
K.KIKNENTEGS#PQEDGVELEGLKQR.L	S1247	sp|P11388|TOP2A_HUMAN	3,4	5.332	0.6605	0.153471	0.99999	0.167106	0.0897781	0.142716	0.1332	0.00715362
K.ISM*QDVDLSLGS#PK.L	S511	sp|Q09666|AHNK_HUMAN	2,3	3.161	0.6352	0.011683	1	0.0773113	0.151358	0.120002	0.116224	0.0071615
R.S#RS#RDS#GDENEPIQER.F	S1116:S1118:S1121	sp|Q8WX93|PALLD_HUMAN	3	2.229	0.463	0.024296	1	-0.578664	-0.537938	-0.67711	-0.597904	0.00716428
K.AQGPAASAEEPKPVEAPAANS#DQTVTVKE.-	S219	sp|P80723|BASP1_HUMAN	3,4	3.225	0.5864	0.141419	1	-1.10869	-0.902009	-0.883115	-0.964603	0.00716985
K.ST#LYFNTQEK.S	T40	sp|Q92521|PIGB_HUMAN	2	1.945	0.5486	0.19292	0.5	0.474653	0.484828	0.336814	0.432098	0.00718484
R.AGEARPGPTAESAS#GPSEDPSVNFLK.N	S226	sp|Q13501|SQSTM_HUMAN	3	1.16	0.3914	0.572805	0.49596	-0.299333	-0.298846	-0.353787	-0.317322	0.00718556
R.S#LS#PLGGRDDSPVSHR.A	S315:S317	sp|Q14004|CDK13_HUMAN	3	2.377	0.5398	1.12928	1	0.94223	0.793572	0.668705	0.801502	0.00720024
R.S#PGAPGPLTLK.E	S344	sp|Q15942|ZYX_HUMAN	2	2.091	0.5552	0.105247	1	-0.241826	-0.218316	-0.260401	-0.240181	0.00721031
K.NKAS#PQSEFM*PSKGSVTLSEIRLPLK.A	S792	sp|Q9NQW6|ANLN_HUMAN	4	3.724	0.5858	1.89377	0.99999	0.244577	0.189442	0.148247	0.194089	0.00721099
R.LVFDNQLTIKS#PSKR.E	S106	sp|Q99741|CDC6_HUMAN	3	1.528	0.3043	0.342078	0.49999	0.188578	0.105678	0.143867	0.146041	0.00721245
R.LVFDNQLT#IKSPSKR.E	T103	sp|Q99741|CDC6_HUMAN	3	1.256	0.2277	0.528282	0.49799	0.188578	0.105678	0.143867	0.146041	0.00721245
R.EKVIET#PENDFK.H	T275	sp|Q9H0G5|NSRP1_HUMAN	2,3	2.527	0.489	0.131733	1	-0.412705	-0.400864	-0.48965	-0.434406	0.00722766
R.SKT#FNPGAGLPTDKK.K	T180	sp|P09661|RU2A_HUMAN	3	2.978	0.6177	0.028413	0.99775	-0.655212	-0.819056	-0.825602	-0.766623	0.00722848
R.DSQDASAEQS#DHDDEVASLASASGGFGTK.V	S879	sp|Q6P2E9|EDC4_HUMAN	2,3	4.895	0.7126	0.742166	1	-1.94939	-1.66146	-1.48573	-1.69886	0.00723123
K.TNNNQILEVKS#PIK.Q	S483	sp|P42568|AF9_HUMAN	3	2.24	0.4263	0.5618	1	0.0724115	0.0219635	0.0714014	0.0552588	0.00724032
K.FYCDYCDTYLTHDS#PSVRK.T	S17	sp|P09234|RU1C_HUMAN	4	2.193	0.3076	0.368162	0.99998	0.0422964	-0.00542091	0.0232742	0.0200499	0.00724258
K.RKSEDGT#PAEDGTPAATGGSQPPSM*GR.K	T1190	sp|Q9BQG0|MBB1A_HUMAN	4	2.437	0.3488	0.364168	0.5	-0.0650304		-0.0737301	-0.0693802	0.0072493
K.RTEARS#SDEENGPPSSPDLDR.I	S202	sp|Q96B36|AKTS1_HUMAN	3	3.678	0.6365	0.306729	0.5	-1.63649	-1.82808	-1.38501	-1.61653	0.00725063
K.RTEARSS#DEENGPPSSPDLDR.I	S203	sp|Q96B36|AKTS1_HUMAN	3	4.373	0.6222	0.10663	0.99718	-1.63649	-1.82808	-1.38501	-1.61653	0.00725063
K.IAGPGLGS#GVR.A	S1433	sp|O75369|FLNB_HUMAN	2	1.986	0.3021	0.737751	1	-0.464911	-0.450199	-0.554165	-0.489758	0.00725291
K.SSSISEEKGDS#DDEKPR.K	S216	sp|Q9UKV3|ACINU_HUMAN	3	2.04	0.3471	0.055593	0.99998	-0.549905	-0.499718	-0.631567	-0.560397	0.00726086
R.HLT#PEPDIVASTK.K	T219	sp|Q5JSH3|WDR44_HUMAN	2,3	2.958	0.6575	0.254979	1	-0.533162	-0.679096	-0.601714	-0.604658	0.00726233
R.DYLSSS#FLCSDDDRASK.N	S552	sp|Q96GX5|GWL_HUMAN	2,3	2.214	0.6396	0.541893	0.49913	0.288069	0.363689	0.237886	0.296548	0.00726705
R.NNSYTSY#TM*AICGM*PLDSFR.A	Y421	sp|Q8WUM9|S20A1_HUMAN	3	1.33	0.2917	0.066784	0.16667	-0.23635	-0.216364	-0.200196	-0.217637	0.00726752
R.AESGDS#LGSEDRDLLYSIDAYR.S	S661	sp|Q9NQW6|ANLN_HUMAN	3	3.29	0.6441	0.124749	1	0.0977499	0.178932	0.150128	0.14227	0.00729126
R.S#IQGVGHM*M*STM*VLSR.K	S916	sp|Q14573|ITPR3_HUMAN	2,3	2.446	0.4349	0.229681	1	-0.384075	-0.318372	-0.32812	-0.343523	0.00729557
K.VQM*TS#PSSTGSPM*FK.F	S516	sp|P49790|NU153_HUMAN	2	2.708	0.6769	0.087594	0.99999	0.215568	0.336615	0.292617	0.2816	0.00729587
K.IKPSS#SANAIYSLAARPLPVPK.L	S668	sp|P22681|CBL_HUMAN	3	1.444	0.2881	1.30562	0.33282	-0.648158	-0.508967	-0.591986	-0.583037	0.00729913
K.TAVHNGLGENGS#QAAGLDM*DVGK.Q	S264	sp|O95544|NADK_HUMAN	3	3.641	0.6125	0.254435	1	1.47927	1.56428	1.97954	1.67436	0.00731272
K.ESKGS#PVFLPR.K	S423	sp|Q9NYV4|CDK12_HUMAN	2	1.752	0.462	0.178632	0.99998	-0.031739	-0.0424297	-0.0618123	-0.045327	0.00731279
K.DNQHQGSYS#EGAQM*NGIQPEEIGR.L	S719	sp|O60763|USO1_HUMAN	3	3.296	0.5607	0.813345	0.33333	-0.319123	-0.312927	-0.375409	-0.33582	0.0073224
K.DNQHQGSY#SEGAQM*NGIQPEEIGR.L	Y718	sp|O60763|USO1_HUMAN	3	3.467	0.5973	1.35797	0.33333	-0.319123	-0.312927	-0.375409	-0.33582	0.0073224
R.INKLNS#IKDVEQK.K	S582	sp|P61221|ABCE1_HUMAN	3	2.204	0.4288	0.402124	1	-0.908192	-0.794287	-1.03143	-0.911302	0.00732761
R.VFELNS#DSGKSTPSNNGK.K	S372	sp|Q9NW68|BSDC1_HUMAN	3	1.478	0.2334	0.748965	0.97342	0.278508	0.394646	0.413944	0.362366	0.00733602
R.VFELNSDSGKS#TPSNNGK.K	S377	sp|Q9NW68|BSDC1_HUMAN	3	2.389	0.499	0.82177	0.49787	0.278508	0.394646	0.413944	0.362366	0.00733602
R.RT#PGRPTSSQSYEQNIK.Q	T68	sp|O60573|IF4E2_HUMAN	3,4	2.851	0.4991	0.188087	1	-0.0016448	-0.022501	0.0199246	-0.00140708	0.00733829
R.SRKGS#SGNASEVSVACLTER.I	S384	sp|Q69YQ0|CYTSA_HUMAN	3	4.324	0.5877	0.41199	0.49935	0.23052	0.34481	0.252206	0.275845	0.00736402
R.SRKGSS#GNASEVSVACLTER.I	S385	sp|Q69YQ0|CYTSA_HUMAN	3	3.94	0.5883	0.164424	0.5	0.23052	0.34481	0.252206	0.275845	0.00736402
K.GHYEVTGS#DDETGKLQGSGVSLASK.K	S5841	sp|Q09666|AHNK_HUMAN	3,4	4.61	0.7291	0.020606	0.99999	-0.983815	-1.2667	-1.05413	-1.10155	0.00737372
R.GYSS#LLKR.D	S520	sp|P17844|DDX5_HUMAN	2	1.343	0.3822	0.031698	0.99999	0.0685532	0.0757059	0.0221335	0.0554642	0.0073779
K.GGLKGS#EVGFHGAAPDISVK.G	S5530	sp|Q09666|AHNK_HUMAN	3	3.048	0.5758	0.013769	1	-1.10133	-1.37045	-1.43598	-1.30259	0.0073817
K.IAAPELHKGDSDS#EEDEPTKKK.T	S159	sp|Q92733|PRCC_HUMAN	3,4	3.543	0.5865	0.000248	1	-1.89077	-2.40609	-1.91054	-2.06913	0.00738777
R.EAS#PAPLAQGEPGREDLPTR.L	S1202	sp|Q9P1Y6|PHRF1_HUMAN	3	2.209	0.5668	0.17613	1	-0.390671	-0.489972	-0.441173	-0.440605	0.00740627
R.KVEEDELLEKS#PLQLGNEPLQR.L	S886	sp|Q9ULD4|BRPF3_HUMAN	3	3.053	0.5971	0.721024	1	0.208554	0.226088		0.217321	0.00740862
R.TRSPS#PDDILER.V	S580	sp|Q13523|PRP4B_HUMAN	2,3	2.658	0.5533	0.083046	1	0.25906	0.378784	0.383503	0.340449	0.0074404
R.GLGAGAGAGEES#PATSLPR.M	S90	sp|O15173|PGRC2_HUMAN	2,3	3.412	0.6316	0.043098	1	-1.03235	-1.31093	-1.06178	-1.13502	0.00744946
R.LGGLRPES#PESLTSVSR.T	S18	sp|Q9H6F5|CCD86_HUMAN	2,3	3.263	0.6155	0.017899	1	-0.437351	-0.375051	-0.35638	-0.389594	0.00745451
R.NESEDNKFS#DDS#DDDFVQPR.K	S1025:S1028	sp|O15164|TIF1A_HUMAN	3	2.142	0.4422	0.726623	0.99629	-0.359786	-0.439102	-0.372777	-0.390555	0.00745583
R.NLS#FKCSEDDLK.T	S122	sp|Q9NW13|RBM28_HUMAN	2,3	2.26	0.4535	0.535684	1	0.341982	0.244164	0.373851	0.319999	0.00745778
K.VLNKKT#PESKPTILVK.N	T104	sp|Q9Y3B9|RRP15_HUMAN	3,4	3.537	0.5736	0.009269	1	0.0877021	0.0302146	0.0493199	0.0557455	0.00747415
R.VGGS#DEEASGIPSR.T	S359	sp|Q9NQ55|SSF1_HUMAN	2,3	2.577	0.5902	0.009288	1	-0.604895	-0.703569	-0.552998	-0.620487	0.00749441
R.SHTSSNYDS#YKKSPGSTSR.R	S261	sp|Q9NYV4|CDK12_HUMAN	4	2.908	0.4446	0.47774	0.49906	0.0869201	0.059943	0.0276651	0.0581761	0.00750407
R.GALGEKEDRGEYS#PGTALPSLR.G	S166	sp|Q9BT81|SOX7_HUMAN	3	3.085	0.5335	0.014527	0.99998	0.133585	0.0777436	0.0699208	0.0937499	0.00750718
R.GALGEKEDRGEY#SPGTALPSLR.G	Y165	sp|Q9BT81|SOX7_HUMAN	3	1.53	0.3288	0.530655	0.49999	0.133585	0.0777436	0.0699208	0.0937499	0.00750718
R.S#QEATEAAPSCVGDM*ADTPR.D	S238	sp|Q9UHD8|SEPT9_HUMAN	2,3	3.874	0.6974	0.020638	1	-0.612087	-0.540253	-0.481711	-0.544684	0.00750824
K.TVANLLSGKS#PRK.S	S156	sp|Q13428|TCOF_HUMAN	2,3,4	2.166	0.39	0.02328	1	0.412311	0.446913	0.298554	0.385926	0.0075129
K.LRCDS#ADLRHDIDR.R	S690	sp|Q9NYF8|BCLF1_HUMAN	2,3,4	2.409	0.5195	0.028415	1	0.149883	0.0752791	0.126062	0.117075	0.0075265
R.ELKEQY#SDAPEEIRDAR.H	Y213	sp|Q8NEJ9|NGDN_HUMAN	3,4	1.534	0.2476	0.211663	0.99639	-1.08132	-1.35698	-1.40932	-1.28254	0.00753934
K.ISS#VSEVM*K.E	S113	sp|Q16891|IMMT_HUMAN	2	1.844	0.4255	0.372505	0.99999	-1.06208	-0.975842	-1.26605	-1.10132	0.00755301
R.NYKVS#PLASDRR.S	S316	sp|Q8WUF5|IASPP_HUMAN	2,3,4	2.491	0.4204	0.018088	0.99999	0.314412	0.240642	0.200247	0.251767	0.00755721
K.KSLDS#DES#EDEEDDYQQK.R	S60:S63	sp|Q13442|HAP28_HUMAN	2,3	2.108	0.4863	0.120565	0.99998	-0.733724	-0.910143	-0.731508	-0.791792	0.0075629
K.TIDLGAAAHY#TGDKASPDQNASTHTPQSSVK.T	Y293	sp|Q14677|EPN4_HUMAN	4	1.94	0.3763	0.346198	0.49767	1.38213	1.02229	1.07454	1.15965	0.00756399
K.EHSLQVS#PSLEK.G	S532	sp|O95235|KI20A_HUMAN	2,3	2.421	0.5915	0.026938	1	-0.22294	-0.257933	-0.265326	-0.248733	0.00757988
K.AFKES#PKQILDPAASVTGSRR.Q	S2528	sp|P46013|KI67_HUMAN	3,4	3.469	0.5405	0.02336	1	0.368435	0.287348	0.239962	0.298582	0.00759126
K.EKGGRS#PDEVTLTSIVPTR.D	S319	sp|Q9UKS6|PACN3_HUMAN	2,3,4	3.172	0.5744	0.065682	1	-0.045883	-0.0689708	-0.0684623	-0.0611054	0.00759313
R.SRPTPQDYEM*RVS#PSDTT#PLVSR.S	S2046:T2051	sp|Q9HCK8|CHD8_HUMAN	3	1.803	0.2113	1.2419	0.16667	0.349515	0.485327	0.346754	0.393865	0.00759483
R.KTPFNTDLGENS#GIGK.L	S1104	sp|Q6P0N0|M18BP_HUMAN	2,3	2.924	0.5499	0.306984	1	0.843571	0.634596	0.898624	0.792264	0.00760069
K.HIKEEPLSEEEPCTSTAIAS#PEKK.K	S514	sp|Q9Y2X3|NOP58_HUMAN	3,4	5.468	0.6519	0.099711	1	1.73438	2.08666	1.51387	1.7783	0.00761054
R.SKFDS#DEEEEDTENVEAASSGK.V	S290	sp|Q8TF01|PNISR_HUMAN	3	4.465	0.6546	0.501955	1	-1.45463	-1.10434	-1.35415	-1.30437	0.0076118
K.VEM*Y#SGSDDDDDFNKLPK.K	Y134	sp|O60841|IF2P_HUMAN	2,3	3.551	0.5981	0.042555	0.49938	-1.63211	-1.25697	-1.60801	-1.49903	0.00761823
K.KRLEEPEEPKVLT#PEEQLADK.L	T109	sp|O75822|EIF3J_HUMAN	4	4.135	0.5661	1.24679	1	-0.403007	-0.419598		-0.411302	0.00762054
K.NADGLIAHAAPKPPQLRS#PR.L	S616	sp|Q9UEG4|ZN629_HUMAN	3,4	2.739	0.563	0.014334	1	0.0151331	0.0501056	0.00206311	0.022434	0.00764268
K.GVPVISVKT#SGSK.E	T579	sp|Q15424|SAFB1_HUMAN	2	1.688	0.4307	0.222642	0.49919	0.159127	0.236713	0.261373	0.219071	0.00764648
R.KRQS#PEPS#PVTLGRR.S	S1413:S1417	sp|Q9NRL2|BAZ1A_HUMAN	3,4	2.191	0.487	0.365984	0.99996	-0.4995	-0.611445	-0.499272	-0.536739	0.00764879
K.LARS#PARIS#PHIK.D	S1140:S1145	sp|P29374|ARI4A_HUMAN	3	1.267	0.2597	0.42821	1	2.07913	2.67793	2.02276	2.25994	0.00765417
K.AEVDNRS#PQKFGR.F	S210	sp|Q5W0B1|RN219_HUMAN	3	2.007	0.3787	0.861648	1	0.319142	0.207156	0.310494	0.278931	0.00765879
R.KTGSY#GALAEITASKEGQK.E	Y446	sp|O14974|MYPT1_HUMAN	3	2.469	0.4475	0.283619	0.99011	-0.539508	-0.523059	-0.430259	-0.497608	0.00766059
K.SSSIS#EEKGDSDDEKPR.K	S210	sp|Q9UKV3|ACINU_HUMAN	3	1.958	0.3561	0.15195	0.96515	-0.635677	-0.499718	-0.604615	-0.580003	0.00766404
R.ARS#PDLGPQEQM*NPK.E	S153	sp|Q8IWY8|ZSC29_HUMAN	2,3	3.373	0.5949	0.061522	1	-0.430345	-0.532829	-0.447425	-0.470199	0.00768497
R.RLS#AEGGDKALHK.M	S567	sp|A7E2V4|ZSWM8_HUMAN	3,4	1.902	0.2971	0.048812	1	0.25894	0.180429	0.291749	0.243706	0.00769977
K.NGTGGLFQGKT#PLRK.A	T59	sp|Q9ULW0|TPX2_HUMAN	3	1.609	0.3027	0.7909	1	0.0931402	0.0344762	0.0853628	0.070993	0.00772725
R.RSEEHS#PPRGINDR.H	S254	sp|Q8IXT5|RB12B_HUMAN	3,4	2.845	0.4717	0.020014	1	0.213334	0.329428	0.243664	0.262142	0.0077691
K.VKGGDDHDDT#SDSDSDGLTLK.E	T151	sp|Q9BTC0|DIDO1_HUMAN	2,3,4	2.628	0.6339	0.698467	0.49999	2.11792	2.14147	1.57965	1.94635	0.00777304
K.RGHKGS#FKDDPQLYQEIQER.G	S208	sp|Q5VV41|ARHGG_HUMAN	4	3.046	0.4354	0.535336	1	0.225883	0.130581	0.176756	0.17774	0.00779118
R.SSST#KGKLELVDNKITTK.K	T167	sp|Q13523|PRP4B_HUMAN	4	1.296	0.2299	0.52526	0.25	-0.369947	-0.353707	-0.300697	-0.34145	0.00781206
R.EM*DESLANLSEDEY#Y#SEEERNAK.A	Y135:Y136	sp|O60341|KDM1A_HUMAN	3	2.432	0.3413	1.02102	0.3333	-1.17649	-1.43849	-1.11101	-1.242	0.00782335
R.VQEHEDSGDS#EVENEAK.G	S124	sp|Q9Y5J1|UTP18_HUMAN	2,3	2.56	0.5266	0.022425	1	-0.670362	-0.52161	-0.595572	-0.595848	0.00782663
R.SPALKS#PLQSVVVR.R	S253	sp|Q9Y2W1|TR150_HUMAN	2,3	3.152	0.6524	0.012275	1	0.441027	0.488682	0.325039	0.418249	0.00783823
K.HIVSNDS#SDSDDESHEPK.G	S434	sp|P47712|PA24A_HUMAN	3	2.233	0.5172	0.838205	0.33333	-0.563617	-0.713063	-0.706098	-0.660926	0.00783957
K.HIVSNDSSDSDDES#HEPK.G	S441	sp|P47712|PA24A_HUMAN	3	0.888	0.1948	0.843017	0.2497	-0.563617	-0.713063	-0.706098	-0.660926	0.00783957
R.RPPS#PDVIVLS#DNEQPSSPR.V	S100:S107	sp|Q86YP4|P66A_HUMAN	2,3	3.758	0.635	0.265365	1	-2.03986	-1.52533	-1.78399	-1.78306	0.00786963
R.GGREGFESDT#DSEFTFK.M	T278	sp|Q8WWI1|LMO7_HUMAN	3	2.512	0.5573	0.79577	0.5	-1.50827		-1.54954	-1.52891	0.00789202
R.CSDAAGYPHATHDLEGPPLDAYSIQGQHTIS#PLDLAK.L	S231	sp|Q15365|PCBP1_HUMAN	4	7.736	0.7298	0.185209	0.99999	-0.30597	-0.32018		-0.313075	0.00790064
K.DGVLTLANNVT#PAKDVPPLS#ETEATPVPIKDM*EIAQTQK.G	T571:S580	sp|P27816|MAP4_HUMAN	4	3.911	0.3145	0.2697	0.49801	0.264508	0.38832	0.39686	0.349896	0.00790624
K.EIESEIDS#EEELINKK.R	S762	sp|Q14566|MCM6_HUMAN	2,3	2.373	0.4572	0.155867	1	-0.29473	-0.257664	-0.314338	-0.288911	0.0079355
R.SRPTSEGS#DIESTEPQK.Q	S261	sp|Q4G0J3|LARP7_HUMAN	3	2.514	0.498	0.021465	1	-1.03526	-1.36605	-1.28603	-1.22912	0.00793982
R.AQGVRS#PLLR.Q	S666	sp|O60343|TBCD4_HUMAN	2,3	1.988	0.3561	0.131719	1	0.213211	0.202185	0.124402	0.179933	0.00794001
R.HVVLGAIENKVES#KGNS#PPSSGEACREEK.G	S182:S186	sp|P41227|NAA10_HUMAN	4	3.268	0.4761	0.054576	1	0.052943	0.105615	0.120409	0.0929891	0.00794401
K.TSAQHALT#SVSR.G	T318	sp|P61073|CXCR4_HUMAN	2,3	2.317	0.5081	0.052795	0.99705	0.828807	1.06095	1.17938	1.02304	0.00796251
R.RSS#GREEDDEELLRR.R	S587	sp|O14639|ABLM1_HUMAN	4	1.729	0.4654	0.294582	0.99682	0.221022	0.327741	0.22567	0.258144	0.00796349
R.RRSS#DKFCS#PISSELAQNHEFYK.N	S443:S448	sp|Q8IVH2|FOXP4_HUMAN	4	4.582	0.2515	0.755404	0.5	0.330317	0.251764	0.209678	0.26392	0.007973
R.KQS#LYLK.F	S558	sp|Q9Y6A5|TACC3_HUMAN	2	1.765	0.2374	0.542597	1	0.203368	0.12187	0.1322	0.152479	0.00797334
K.IDASKNEEDEGHSNS#SPRHSEAATAQR.E	S82	sp|Q14103|HNRPD_HUMAN	3,4	3.391	0.6408	0.007199	0.99425	0.0239843	0.083465	0.0634007	0.05695	0.00799219
R.TPVDES#DDEIQHDEIPTGK.C	S928	sp|Q86TC9|MYPN_HUMAN	2,3	4.574	0.6896	0.115931	1	-0.387165	-0.443549	-0.489814	-0.440176	0.00800222
K.ELFQT#PDHTEESTTDDKTTK.I	T2085	sp|P46013|KI67_HUMAN	3,4	4.294	0.6806	0.052244	1	0.00658471	-0.032046	0.0011653	-0.00809868	0.00800356
R.AES#PESSAIESTQSTPQK.G	S1358	sp|Q9NTI5|PDS5B_HUMAN	2,3	2.221	0.4823	0.065095	0.99672	-0.604617	-0.513295	-0.661651	-0.593188	0.00801575
R.GS#LDESSLGFGYPK.F	S426	sp|Q9BUZ4|TRAF4_HUMAN	2	2.479	0.6075	0.296904	1	0.0411958	0.0359439	-0.00537525	0.0239215	0.00801719
R.KGSVVNVNPTNTRPQSDT#PEIR.K	T915	sp|O95819|M4K4_HUMAN	3,4	2.569	0.4414	0.137603	0.99494	0.0156155	0.0655345	0.0224216	0.0345239	0.00804203
K.AGM*SSNQSIS#SPVLDAVPRT#PSR.E	S1403:T1413	sp|Q9UQ35|SRRM2_HUMAN	3	3.787	0.3275	0.337284	0.33176	0.175074	0.108432	0.100698	0.128068	0.00804774
R.KKLDAS#ILEDRDKPYACDICGK.R	S200	sp|Q92785|REQU_HUMAN	3,4	2.808	0.4298	0.214043	1	0.181689	0.11954	0.212783	0.171337	0.00807276
K.VKDAQQVEPEGQEKPS#PATVR.S	S2143	sp|Q9Y520|PRC2C_HUMAN	3,4	4.72	0.6847	0.193658	0.99999	-0.449604	-0.56904	-0.48723	-0.501958	0.00807483
K.NARKS#PLAQDS#PSQGSPALYR.N	S120:S126	sp|Q69YH5|CDCA2_HUMAN	3	3.692	0.6008	0.053839	1	0.135553	0.116288	0.0631214	0.104987	0.00808265
K.YVDEENS#DGETSNHR.L	S142	sp|Q8N9T8|KRI1_HUMAN	2,3	2.414	0.4992	0.083413	1	-0.661837	-0.804651	-0.633603	-0.70003	0.00808577
R.YM*AENPTAGVVQEEEEDNLEYDS#DGNPIAPTKK.I	S185	sp|Q86XP3|DDX42_HUMAN	3,4	2.64	0.5989	0.035102	0.99672	-0.314271	-0.312595	-0.375175	-0.334014	0.00808718
R.RQS#PS#PSTRPIR.R	S713:S715	sp|Q8IYB3|SRRM1_HUMAN	2,3,4	1.515	0.2823	0.059272	0.99992	-0.307957	-0.264287	-0.322742	-0.298329	0.00809488
K.SLFFS#SKEDIHTSESESK.I	S929	sp|Q52LW3|RHG29_HUMAN	3	2.024	0.4763	1.3675	0.5	0.218293	0.336466	0.330792	0.295184	0.00813661
K.INS#FRKPLQVKDESSAATKK.L	S190	sp|Q8WWK9|CKAP2_HUMAN	4	3.824	0.5433	0.641807	1	0.0909606	0.171762	0.156298	0.139673	0.00815493
R.ASAVS#ELSPRERS#PALKSPLQSVVVR.R	S240:S248	sp|Q9Y2W1|TR150_HUMAN	3,4	3.459	0.4827	0.638834	0.33333	-1.0344	-0.835949	-1.09991	-0.990087	0.0081568
K.NKPGPNIESGNEDDDAS#FKIK.T	S222	sp|O60841|IF2P_HUMAN	3	2.068	0.3273	0.104618	1	0.904822	1.2739	1.21029	1.12967	0.00816149
K.KLSVPTS#DEEDEVPAPKPR.G	S109	sp|Q8NE71|ABCF1_HUMAN	2,3,4	4.552	0.7052	0.054371	0.99999	-0.43552	-0.556709	-0.49781	-0.49668	0.00817242
K.S#PTPESSTIASYVTLRK.T	S855	sp|Q9HAU0|PKHA5_HUMAN	3	2.473	0.5817	0.708346	0.99765	-0.508742	-0.555952	-0.650582	-0.571758	0.00817503
K.EKDFS#PEALKK.A	S183	sp|O15372|EIF3H_HUMAN	2,3	2.327	0.3927	0.019407	1	0.0217448	0.0486036	-0.00241986	0.0226429	0.00818447
R.ISS#KS#PGHM*VILDQTK.G	S551:S553	sp|Q9NWH9|SLTM_HUMAN	2,3	2.914	0.6019	0.030581	0.9976	-0.848131	-1.10597	-1.07574	-1.00994	0.00820197
R.VDSEGDFS#ENDDAAGDFR.S	S328	sp|O43823|AKAP8_HUMAN	2	2.983	0.6228	0.022027	1	-1.20831	-0.913354	-1.03966	-1.05377	0.00821821
R.SYRSVGGS#GGGS#FGDNLVTR.S	S632:S636	sp|P02545|LMNA_HUMAN	2,3	2.6	0.305	0.205178	0.99623	-0.636605	-0.769291	-0.603541	-0.669813	0.00822084
R.S#Y#RSVGGSGGGSFGDNLVTR.S	S625:Y626	sp|P02545|LMNA_HUMAN	3	2.591	0.2308	1.48737	0.3316	-0.45004	-0.515182	-0.577084	-0.514102	0.00823645
R.GPLSS#APEIVHEDLK.M	S65	sp|Q00536|CDK16_HUMAN	2,3	1.8	0.5671	0.737756	0.5	-0.796453	-0.609708	-0.724782	-0.710315	0.00824742
K.TTSSIS#PHFSSATM*GR.S	S909	sp|Q86SQ0|PHLB2_HUMAN	2,3	1.657	0.3229	0.11608	0.33226	-0.780051	-0.741383	-0.601697	-0.70771	0.00825141
K.VIY#DFIEK.T	Y256	sp|O00401|WASL_HUMAN	2	2.364	0.547	0.148601	1	0.176435	0.270676	0.178877	0.208663	0.00825869
R.SSGSPYGGGYGSGGGSGGY#GSRRF.-	Y373	sp|P51991|ROA3_HUMAN	3	1.89	0.2968	1.13297	0.19935	0.1609	0.127385	0.0801341	0.122807	0.00826223
K.IPGTPGAGGRLS#PENNQVLTK.K	S51	sp|Q16514|TAF12_HUMAN	2,3	2.762	0.501	0.250501	1	-0.31848	-0.355541	-0.28765	-0.320557	0.00827676
K.FTDKDQQPS#GSEGEDDDAEAALKK.E	S86	sp|Q9NXG2|THUM1_HUMAN	3,4	5.103	0.6696	0.069001	0.99999	-1.2425	-1.21082	-0.94859	-1.13397	0.00829109
K.FTDKDQQPSGS#EGEDDDAEAALKK.E	S88	sp|Q9NXG2|THUM1_HUMAN	3,4	4.965	0.6694	0.043733	0.99999	-1.2425	-1.21082	-0.94859	-1.13397	0.00829109
K.TPEDGDYS#YEIIEK.T	S1939	sp|P46821|MAP1B_HUMAN	2	2.882	0.5052	0.252705	0.9946	-0.400236	-0.333944	-0.330682	-0.354954	0.008309
R.RRS#PSPYYSR.G	S264,S264	sp|Q13595|TRA2A_HUMAN,sp|P62995|TRA2B_HUMAN	3	2.658	0.4406	0.120133	1	0.829795	0.755857	0.56972	0.718457	0.00831436
R.KLES#TESRSSFSQHAR.T	S423	sp|P02545|LMNA_HUMAN	3,4	2.089	0.4071	0.002237	0.49891	0.0672396	0.108885	0.0433121	0.0731457	0.00831671
K.KTEPAAGKETGAAKPKLT#PQEK.L	T573	sp|Q8N2M8|CLASR_HUMAN	4	2.845	0.4562	0.623933	1	0.103634		0.0885069	0.0960704	0.00833339
K.KGDVEGSQS#QDEGEGSGESER.G	S1067	sp|Q9UQE7|SMC3_HUMAN	3	3.247	0.657	0.159502	1	-0.625248	-0.770916	-0.813954	-0.736706	0.00834014
R.T#PEEGGYSYDISEK.T	T1949	sp|P46821|MAP1B_HUMAN	2	2.509	0.5819	0.183954	1	-0.449982	-0.541665	-0.434408	-0.475352	0.00836525
R.NPNTQLS#TSFDETYIKK.H	S204	sp|Q9P242|NYAP2_HUMAN	3	2.158	0.4249	1.08436	0.25	-0.821548	-0.63442	-0.795416	-0.750461	0.00838582
R.AGYLS#DGDS#PERPAGPPSPTSFRPYEVGPAAR.A	S231:S235	sp|Q6ZW31|SYDE1_HUMAN	4	1.41	0.2908	0.80467	0.98802	1.19695	1.52547	1.09989	1.2741	0.00838651
K.NTLPTKETIEQEKRS#EIS.-	S41	sp|P63313|TYB10_HUMAN	3	1.447	0.1831	0.483551	0.49759	-0.957287	-0.762173	-0.759497	-0.826319	0.00839581
R.APM*PGSLPDS#ARK.D	S718	sp|Q7Z3B3|KANL1_HUMAN	3	1.592	0.1897	0.800754	1	-0.269974	-0.332846	-0.304447	-0.302422	0.00840608
R.SEDESET#EDEEEKSQEDQEQKR.K	T674	sp|P25205|MCM3_HUMAN	3,4	3.493	0.6132	0.124591	0.5	0.494836	0.716822	0.557583	0.589747	0.0084276
R.RGPLAGLGPGS#TPR.T	S27	sp|Q8WUM0|NU133_HUMAN	3	2.672	0.5258	0.105605	0.99571	-0.32912	-0.399004	-0.332863	-0.353662	0.00843371
R.HVAYGGYST#PEDRRPTLS#R.Q	T1328:S1337	sp|Q9HBL0|TENS1_HUMAN	3	1.382	0.2091	0.167795	0.16638	0.0491718	0.0567825	0.110122	0.0720253	0.00843382
K.KSES#EVEEAAAIIAQRPDNPR.E	S274	sp|Q16643|DREB_HUMAN	3	2.222	0.5117	0.180584	0.99734	-1.16409	-1.43517	-1.56262	-1.3873	0.00846448
R.YARS#EIVGVSR.A	S197	sp|Q99959|PKP2_HUMAN	2,3	2.233	0.4698	0.687254	1	0.520256	0.486657	0.693581	0.566831	0.00846657
R.RSS#FSM*EEGDVL.-	S467	sp|P19484|TFEB_HUMAN	2	2.253	0.5823	0.073924	0.99444	-0.526269	-0.681459	-0.641768	-0.616498	0.0084822
R.ERHPGS#FDVVHVK.D	S204,S204	sp|P62701|RS4X_HUMAN,sp|P22090|RS4Y1_HUMAN	3,4	1.994	0.4185	0.297855	1	-0.234122	-0.210203	-0.252411	-0.232245	0.00848408
R.SKQQGFNYCTSAISS#PLTK.S	S1683	sp|Q12802|AKP13_HUMAN	3	2.73	0.5212	0.219672	0.99639	1.13128	1.43618	1.61338	1.39361	0.00850842
K.RVPS#PTPAPK.E	S2581	sp|Q9UQ35|SRRM2_HUMAN	2	1.944	0.3923	0.083766	0.9974	-0.505669	-0.414094	-0.525533	-0.481765	0.00851089
K.S#LTPAVPVESKPDKPSGK.S	S133	sp|P20810|ICAL_HUMAN	2,3,4	3.291	0.5653	0.579789	0.99999	-0.783044	-0.947945	-1.03906	-0.923349	0.00851732
K.TTSS#ISPHFSSATM*GR.S	S907	sp|Q86SQ0|PHLB2_HUMAN	3	1.764	0.3849	0.048436	0.33231	-0.780051	-0.65885	-0.601697	-0.680199	0.00854626
K.GKLS#AEENPDDSEVPSSSGINSTK.S	S43	sp|Q9Y5Q9|TF3C3_HUMAN	2,3	3.856	0.7251	0.004992	1	-0.525047	-0.599692	-0.682479	-0.602406	0.00856283
K.LCQALAINKS#FDQR.D	S230	sp|P29372|3MG_HUMAN	3	2.403	0.4161	0.322636	1	0.19513	0.241813	0.137873	0.191606	0.008597
K.SPEKIEEVLSPEGS#PSKSPSK.K	S677	sp|Q9UEY8|ADDG_HUMAN	3	3.282	0.365	0.560351	0.99998		-0.430513	-0.44852	-0.439517	0.00859737
R.LTPSPDIIVLS#DNEAS#SPR.S	S129:S134	sp|Q8WXI9|P66B_HUMAN	2	2.224	0.3561	0.145064	0.99473	-1.00616	-1.28066	-1.33451	-1.20711	0.00859918
R.DIDNNLITST#PR.A	T86	sp|Q05D32|CTSL2_HUMAN	2	2.745	0.6504	0.190258	0.99766	0.0958345	0.103451	0.171101	0.123462	0.00860794
R.SDGS#LEDGDDVHR.A	S364	sp|Q9NRX5|SERC1_HUMAN	2,3	2.859	0.6016	0.014431	0.99786	0.193361	0.282077	0.177882	0.217773	0.00861071
K.SVLADQGKS#FATASHR.N	S422	sp|Q9NYF8|BCLF1_HUMAN	3,4	2.701	0.568	0.085524	1	0.0272228	0.0318395	0.0807132	0.0465918	0.00861462
R.HAPHCLS#EEEGEQDRPR.A	S277	sp|O75190|DNJB6_HUMAN	3,4	2.408	0.6078	0.159477	1	-1.07568	-1.35695	-1.438	-1.29021	0.00865905
R.S#SLSGDEEDELFKGATLK.A	S1161	sp|Q5T1M5|FKB15_HUMAN	3	3.07	0.5508	0.820888	0.49937	0.478853	0.688518	0.517585	0.561652	0.00867497
R.SS#LSGDEEDELFKGATLK.A	S1162	sp|Q5T1M5|FKB15_HUMAN	3	3.236	0.597	0.626442	0.49946	0.478853	0.688518	0.517585	0.561652	0.00867497
R.FGLNVS#SISR.K	S162	sp|P82979|SARNP_HUMAN	2	2.243	0.4748	0.029649	0.99725	-0.189136	-0.167451	-0.193938	-0.183508	0.00869217
R.TIQEVLEEQS#EDEDREAKR.K	S141	sp|P18858|DNLI1_HUMAN	3,4	2.404	0.4225	0.075761	1	-1.41412	-1.79891	-1.38794	-1.53365	0.00869715
K.ADT#SSQGALVFLSK.D	T606	sp|Q7Z417|NUFP2_HUMAN	2	1.822	0.5467	0.449143	0.33333	-0.337424	-0.344491	-0.280997	-0.320971	0.00870381
R.AYSSFGGGRGS#RGSAGGHGSR.S	S21	sp|Q15056|IF4H_HUMAN	4	2.207	0.3797	0.777202	0.99937	0.602218	0.458409	0.409431	0.490019	0.00870816
R.RNS#CNVGGGGGGFKHPAFKR.R	S152	sp|Q7L2J0|MEPCE_HUMAN	4	3.012	0.6144	0.012897	1	0.0454327	0.114746	0.0949042	0.0850276	0.00872192
R.NLS#NEELTK.S	S403	sp|Q0JRZ9|FCHO2_HUMAN	2	1.57	0.4063	0.088355	1	-0.625224	-0.815572	-0.783698	-0.741498	0.00873273
K.LLHS#PM*TK.I	S465	sp|Q9NVN8|GNL3L_HUMAN	2	1.655	0.4973	0.028511	1	0.0491411	0.119112	0.102272	0.090175	0.00873652
K.SQEPIPDDQKVS#DDDKEKGEGALPTGK.S	S426	sp|Q86UE4|LYRIC_HUMAN	3,4	3.815	0.6337	0.041379	1	-0.232066	-0.274551	-0.278779	-0.261799	0.00875652
K.VPPAPVPCPPPS#PGPSAVPS#SPK.S	S377:S385	sp|O95817|BAG3_HUMAN	2,3,4	3.279	0.611	0.524327	0.5	-0.42375	-0.392413	-0.335529	-0.383897	0.00875803
R.EGS#PIPHDPEFGSK.L	S445	sp|P85037|FOXK1_HUMAN	2,3	2.617	0.57	0.144748	1	-0.459269	-0.471241	-0.574745	-0.501752	0.00877
K.SVS#PSKTLSVPDKEVPGHGR.N	S557	sp|Q8NCD3|HJURP_HUMAN	3,4	3.734	0.6131	0.350763	0.99574	0.100321	0.0557578	0.130053	0.0953772	0.00877139
R.LRLDTGS#PEPETR.G	S1854	sp|Q9Y2F5|K0947_HUMAN	2	2.51	0.5402	0.275425	0.99692	-0.294436	-0.367463	-0.331961	-0.331287	0.00877293
R.LRLDT#GSPEPETR.G	T1852	sp|Q9Y2F5|K0947_HUMAN	2	1.647	0.2004	0.8769	0.5	-0.294436	-0.367463	-0.331961	-0.331287	0.00877293
K.AALS#LPAK.Q	S456	sp|Q14978|NOLC1_HUMAN	2	1.532	0.3649	0.019261	1	0.0308213	0.0591668	0.0950406	0.0616762	0.00877706
R.SSLS#GDEEDELFKGATLK.A	S1164	sp|Q5T1M5|FKB15_HUMAN	3	2.752	0.5643	0.141273	0.99411	-0.531092	-0.632412	-0.694936	-0.61948	0.00882459
R.LAAQLGAPTS#PIPDSAIVNTRR.C	S675	sp|Q9H8Y5|ANKZ1_HUMAN	3	2.091	0.4103	0.121207	0.5	0.0923244	0.0314281	0.0863963	0.0700496	0.008841
K.NLDPDPEPPSPDSPT#ETFAAPAEVR.H	T253	sp|Q9BUA3|CK084_HUMAN	3	2.87	0.5704	2.13114	0.49859	-0.536475	-0.617618	-0.701859	-0.618651	0.00885673
R.NLVYDQS#PNRTGGPASGR.S	S282	sp|Q9NXR1|NDE1_HUMAN	2,3	2.561	0.6396	0.108376	1	0.130109	0.118379	0.203778	0.150755	0.00885896
R.S#RS#RTPLISR.R	S1876:S1878	sp|Q9UQ35|SRRM2_HUMAN	3	1.501	0.2085	0.513429	0.99028	0.980971	0.998415	0.700781	0.893389	0.0088685
R.VDS#PSHGLVTSSLCIPS#PAR.L	S688:S702	sp|Q9UER7|DAXX_HUMAN	2,3	3.631	0.5389	0.013947	0.99998	0.0715893	0.0533151	0.0130942	0.0459995	0.00888454
K.YAEY#SFTSLPVPESNLR.T	Y1662	sp|Q5UIP0|RIF1_HUMAN	2	2.153	0.5878	0.022222	0.49999	-0.581696	-0.702678	-0.54751	-0.610628	0.00888637
K.LQELAS#PPAGRPTPAPR.K	S295	sp|Q8N3F8|MILK1_HUMAN	3	2.098	0.4743	0.308292	1	-0.371346	-0.298154	-0.326782	-0.332094	0.00890501
R.LGRIEADSES#QEDIIR.N	S78	sp|P55957|BID_HUMAN	3	3.217	0.516	1.28926	1	-0.789865	-0.901932	-1.05147	-0.914424	0.00890827
R.EAQAGPS#PVFGS#PHLLAK.K	S1127:S1132	sp|Q5T8A7|PPR26_HUMAN	3	2.165	0.3885	0.050674	1	-0.755684	-0.996449	-0.833707	-0.861947	0.00893499
K.ANNS#QEPSPQLASSVASTR.S	S309	sp|Q96HC4|PDLI5_HUMAN	2,3	4.037	0.6911	0.008171	1	-0.262523	-0.227303	-0.275757	-0.255194	0.00894738
K.IKGSS#PGIQDTLEAEDGAFETDEAPEDR.I	S241	sp|Q9UNX4|WDR3_HUMAN	3	2.448	0.5547	0.703681	0.49894	-0.0183867	0.0137271	-0.0268304	-0.0104966	0.00896164
K.IKGSSPGIQDT#LEAEDGAFETDEAPEDR.I	T247	sp|Q9UNX4|WDR3_HUMAN	3	2.083	0.4614	0.481265	0.49942	-0.0183867	0.0137271	-0.0268304	-0.0104966	0.00896164
K.TASRPAPLVQQLSPS#LLPNS#KSPR.E	S698:S703	sp|Q9Y6X9|MORC2_HUMAN	3	1.527	0.3628	0.118438	0.16667	-0.329798	-0.416977	-0.386555	-0.377777	0.00897372
K.VEM*YS#GSDDDDDFNKLPK.K	S135	sp|O60841|IF2P_HUMAN	2,3	3.528	0.6139	0.051768	0.99675	-1.5691	-1.1817	-1.54516	-1.43199	0.00898202
K.FGS#PKKDVDEYERR.S	S1194	sp|Q96T58|MINT_HUMAN	2,3,4	2.664	0.5707	0.030114	1	0.00668655	0.0570702	0.0149487	0.0262351	0.00899119
R.SLLRQPDISCILGT#GGKS#PR.L	T82:S86	sp|P57740|NU107_HUMAN	3	3.269	0.5751	0.05788	1	0.296256	0.277742	0.179289	0.251096	0.00901711
K.KSSPGTQDLLGIQT#GM*M*APENK.V	T324	sp|Q5SW79|CE170_HUMAN	3	1.213	0.3124	0.627538	0.97977	-0.0852545	-0.0793617	-0.0631663	-0.0759275	0.00902383
K.LDYGQHVVAGT#PGR.V	T163	sp|P38919|IF4A3_HUMAN	2,3	2.397	0.602	0.091285	1	0.688588	0.904018	1.01137	0.867992	0.0090324
K.SLEHKT#QTPPVEENVTQK.I	T152	sp|Q6P1Q9|MET2B_HUMAN	3	2.146	0.2731	1.45715	0.49999	-1.68442	-1.45171	-1.97669	-1.70427	0.00905254
R.RDQM*EGS#PNSSESFEHIAR.S	S779	sp|Q9Y520|PRC2C_HUMAN	2,3,4	4.935	0.6869	0.021831	1	0.0163238	-0.00286043	-0.0281958	-0.00491081	0.00905987
R.VKGSNYHLSDNDAS#DVE.-	S645	sp|Q96QE2|MYCT_HUMAN	3	2.041	0.4713	0.199391	1	-1.00682	-0.818427	-1.09772	-0.974323	0.00908428
K.ASEAAS#PLPDS#PGDKLVIVK.F	S1149:S1154	sp|Q68CZ2|TENS3_HUMAN	2,3	2.896	0.5117	0.036388	1	0.632748	0.448281	0.667002	0.582677	0.00908668
R.APSDSSLGT#PSDGRPELRGPGR.S	T302	sp|Q15642|CIP4_HUMAN	3	2.396	0.4449	0.199052	0.98552	0.271723	0.236578	0.371504	0.293268	0.00908703
K.KTKFAS#DDEHDEHDENGATGPVKR.A	S366	sp|P05455|LA_HUMAN	3,4	4.867	0.6741	0.009431	0.99999	-0.771302	-0.963947	-0.74875	-0.828	0.00908756
-.TVS#GPGT#PEPRPAT#PGASSVEQLRK.E	S4:T8:T15	sp|Q9H3U1|UN45A_HUMAN	4	2.808	0.4696	2.59444	0.99568	-0.397167	-0.465272	-0.511395	-0.457945	0.00909021
K.NST#FSEIFKK.E	T346	sp|P29401|TKT_HUMAN	2,3	2.155	0.4914	0.173235	0.99752	0.0967012	0.0704753	0.0304926	0.0658897	0.0091008
K.KVSLSSDTTRKPLEIRS#PSAESK.K	S294	sp|Q96B01|R51A1_HUMAN	4	2.487	0.4335	0.629203	0.99213	0.4935	0.460694	0.320827	0.425007	0.00910153
R.LSSARPGGLGS#SSLYGLGASRPR.V	S36	sp|P08729|K2C7_HUMAN	3,4	2.526	0.5253	0.096029	0.98593	-0.022279	-0.0363587	0.00375831	-0.0182931	0.00912963
K.SGGSGHAVAEPAS#PEQELDQNKGK.G	S308	sp|P46013|KI67_HUMAN	3,4	4.832	0.6053	0.016624	1	0.225486	0.367506	0.3058	0.299597	0.0091349
K.LQQLDDRPVRAS#ERK.A	S142	sp|Q9P209|CEP72_HUMAN	3	1.746	0.2755	0.803849	1	0.138178	0.121636		0.129907	0.0091351
R.TVLEGSTAS#TSPADHSALPNQSLTVR.E	S1316	sp|Q8NFC6|BD1L1_HUMAN	3	1.873	0.3999	1.28077	0.24958	-3.36722	-2.9214	-2.43546	-2.90803	0.00918314
K.KETES#EAEDNLDDLEK.H	S874	sp|Q8IYB3|SRRM1_HUMAN	2,3	4.076	0.6987	0.016126	1	-0.884325	-1.18683	-1.11328	-1.06148	0.00918532
K.EVLDEDT#DEEKETLK.N	T996	sp|Q9Y3P9|RBGP1_HUMAN	2,3	3.185	0.5238	0.021908	1	-0.28715	-0.29736	-0.243602	-0.276037	0.00919559
K.SFENS#PGDLGNSSLPTAGYKR.A	S436	sp|P55197|AF10_HUMAN	3	4.065	0.664	0.170671	0.99999	-0.378535	-0.308653	-0.318185	-0.335124	0.0091977
R.GILRPLS#TR.H	S691	sp|Q9Y3T9|NOC2L_HUMAN	2	1.133	0.1977	0.220228	0.99534	0.343197	0.210401	0.262039	0.271879	0.00921303
R.M*APT#PIPTRS#PSDSSTASTPVAEQIER.A	T331:S337	sp|Q16643|DREB_HUMAN	3	4.195	0.1909	0.558051	0.33333	0.0923307	0.169419	0.17541	0.14572	0.0092186
K.ISLSKS#PTKTDPKNEEEEK.R	S270	sp|Q5BKZ1|ZN326_HUMAN	3,4	3.681	0.5865	0.167682	0.99999	-0.318338	-0.277765	-0.259698	-0.285267	0.00922251
R.SHISDQS#PLSSK.R	S351	sp|P42166|LAP2A_HUMAN	2,3	2.082	0.5402	0.000278	1	-0.0518765	-0.0549007	-0.0772016	-0.0613263	0.00922882
R.RQVS#ASELHTSGILGPETLR.D	S2716	sp|P58107|EPIPL_HUMAN	2,3,4	2.939	0.6815	0.010587	0.99999	0.0472335	0.118925	0.077598	0.0812521	0.00922934
R.EDS#FESLDSLGSR.S	S246	sp|Q8WWI1|LMO7_HUMAN	2	2.207	0.5677	0.10803	1	-1.73464	-1.64456	-1.28045	-1.55322	0.00923822
R.LELKDT#S#RSDESPKPGK.F	T636:S637	sp|Q9NQW6|ANLN_HUMAN	3	1.796	0.2784	0.00128	0.97323	-0.0705801	-0.0903333	-0.0710433	-0.0773189	0.00925173
K.Y#LLSQSSPAPLTAAEEELR.Q	Y137	sp|Q12792|TWF1_HUMAN	3	2.892	0.5619	0.493552	0.98821	-0.505609	-0.398394	-0.496374	-0.466792	0.00925584
K.SGLS#DIILGK.I	S49	sp|Q9UBC2|EP15R_HUMAN	2	1.523	0.237	0.497559	0.99998	-0.0150475	0.00952958	-0.032879	-0.012799	0.0092575
K.KSGGDFKPTS#PSLPASK.I	S1794	sp|Q5T5P2|SKT_HUMAN	3	2.832	0.4933	1.66138	0.49887	-2.5492	-2.2362	-3.06623	-2.61721	0.00925883
K.KSGGDFKPT#SPSLPASK.I	T1793	sp|Q5T5P2|SKT_HUMAN	3	3.169	0.5623	1.40694	0.49999	-2.5492	-2.2362	-3.06623	-2.61721	0.00925883
R.RNLLEDDS#DEEEDFFLR.G	S30	sp|O75379|VAMP4_HUMAN	2,3	3.467	0.6391	0.019349	1	-0.468161	-0.529831	-0.609392	-0.535795	0.0092609
K.DYLSKQEFSS#DEEIKK.Q	S719	sp|Q6P4F7|RHGBA_HUMAN	3	1.801	0.2915	1.42683	0.5	0.281349	0.21302	0.164803	0.219724	0.00927343
K.NSAS#VGIIQRDES#PM*EK.G	S68:S77	sp|Q53EU6|GPAT3_HUMAN	2,3	2.141	0.3148	0.170666	0.99997	-0.504244	-0.401187	-0.41789	-0.441107	0.00929524
R.SLS#YS#PVER.R	S2692:S2694	sp|Q9UQ35|SRRM2_HUMAN	2	1.409	0.3748	0.241027	0.9942	0.262832	0.282691	0.167483	0.237668	0.009297
K.VM*ENSS#GTPDILTR.H	S62	sp|Q96GD4|AURKB_HUMAN	2	2.22	0.5	0.304101	0.99694	0.599057	0.570582		0.584819	0.00929883
K.SFT#PDHVVYAR.S	T302	sp|Q6NZI2|PTRF_HUMAN	2,3	2.41	0.627	0.012846	0.99817	0.451209	0.303881	0.466336	0.407142	0.00930787
K.TSLEASM*EAS#PKAK.A	S461	sp|Q8IWC1|MA7D3_HUMAN	2,3	2.701	0.5377	0.057334	1	0.184061	0.28574	0.305269	0.258357	0.00931957
R.RISHSLYSGIEGLDES#PSR.N	S728	sp|Q8TEW0|PARD3_HUMAN	3	3.476	0.5719	1.01585	0.99669	-0.400338	-0.424137	-0.334516	-0.38633	0.00932393
R.LPGDAAASSS#AVKK.L	S19	sp|Q9NYV6|RRN3_HUMAN	3	1.53	0.1824	0.682278	0.33333	0.156464	0.0743178	0.136278	0.122353	0.00933831
K.SAHVTVSGGT#PKGEAVLGTHK.L	T314	sp|Q9BXS6|NUSAP_HUMAN	2,3,4	4.221	0.7018	0.024429	1	0.25197	0.164432	0.153626	0.190009	0.00936294
K.NGDECAYHHPIS#PCK.A	S620	sp|Q6PJT7|ZC3HE_HUMAN	2,3	2.849	0.6515	0.051686	1	-0.261045	-0.285731	-0.322519	-0.289765	0.00936467
R.ARPESERERDGEQS#PNVSLM*QR.M	S336	sp|Q58WW2|DCAF6_HUMAN	3,4	2.71	0.5021	0.077377	0.99391	0.283905	0.185098	0.308699	0.259234	0.00936875
K.AS#SFADM*M*GILK.D	S237	sp|Q9H019|FA54B_HUMAN	2	1.299	0.1971	0.472756	0.5	-0.237444	-0.223135	-0.269312	-0.243297	0.0093703
R.YGSKNT#DQGVYLGLSK.T	T12	sp|Q13190|STX5_HUMAN	3	2.149	0.5133	0.535196	0.33333	0.0573018	0.133763	0.0912621	0.0941089	0.00937817
R.ETGLSYTEDDKKAS#PEHR.I	S311	sp|Q13415|ORC1_HUMAN	3,4	2.538	0.4576	0.053767	1	0.514537	0.460212	0.330031	0.434927	0.00939549
R.VSSDNVADLHEKYS#GSTP.-	S259	sp|P28074|PSB5_HUMAN	3	2.411	0.3227	0.698955	0.33269	0.113624	0.0952405	0.0428869	0.0839173	0.00939962
R.LLSTCGLVQSVELQEKPDLAES#PKESR.S	S99	sp|Q9Y3A4|RRP7A_HUMAN	3	1.779	0.3373	0.885924	0.99358	0.0457254	-0.00702704	0.0287966	0.0224983	0.00941731
K.EKEKPS#YDTETDPSEGLM*NVLKK.I	S180	sp|Q9HB71|CYBP_HUMAN	4	2.162	0.3955	0.786182	0.49901	-0.610434	-0.508862	-0.670459	-0.596585	0.00945168
K.NLS#DSEKELYIQHAK.E	S193	sp|Q00059|TFAM_HUMAN	3	3.086	0.5708	0.098552	1	-0.0312548	-0.0575851	-0.0594892	-0.049443	0.00945318
R.KTGS#YGALAEITASK.E	S445	sp|O14974|MYPT1_HUMAN	2,3	3.518	0.6056	0.005949	0.99805	-0.563148	-0.436087	-0.480912	-0.493382	0.00945382
K.KTSLFEEDEEDDLFAIAKDS#QKK.T	S592,S592	sp|Q641Q2|FA21A_HUMAN,sp|Q5SNT6|FA21B_HUMAN	3,4	3.991	0.6545	0.479436	1	0.105841	0.179403	0.200344	0.161863	0.00949556
R.QQSVAHQQS#GSELALRR.S	S668	sp|O95235|KI20A_HUMAN	3	2.265	0.3746	0.30207	0.99572	0.0418026	0.10927	0.101648	0.0842403	0.00951296
K.SQS#SDLLERER.E	S543	sp|Q8IVT2|CS021_HUMAN	3	1.729	0.3835	0.040454	0.99343	-0.712611	-0.705129	-0.549697	-0.655812	0.00952512
K.AQAVS#EEEEEEEGKS#SSPKKK.I	S82:S92	sp|Q9GZR7|DDX24_HUMAN	3,4	2.186	0.3751	0.010292	0.33333	-0.550549	-0.724504	-0.617171	-0.630741	0.00952967
K.KKAS#SSDSEDSSEEEEEVQGPPAKK.A	S83	sp|Q14978|NOLC1_HUMAN	4	4.016	0.6738	0.129243	0.33333	0.827193	1.21946	1.06831	1.03832	0.00953298
K.KKASSS#DSEDSSEEEEEVQGPPAKK.A	S85	sp|Q14978|NOLC1_HUMAN	4	6.425	0.6921	0.028893	0.33333	0.827193	1.21946	1.06831	1.03832	0.00953298
K.KTDDVEAM*SS#QPALALDER.K	S1486	sp|P46821|MAP1B_HUMAN	2,3	4.708	0.6712	0.020894	0.99999	-0.475365	-0.37681	-0.397734	-0.416636	0.00953725
K.DIDIGKEYIIPS#PGYR.S	S14	sp|O15440|MRP5_HUMAN	2,3	2.511	0.5257	0.040653	1	0.286795	0.174909	0.285873	0.249192	0.00955527
R.ISQSAPVKQPPPLAPQS#PQGGVM*GGSNSNQQQQM*R.L	S289	sp|P46937|YAP1_HUMAN	3,4	4.075	0.669	0.08108	1	0.838691	0.612062	0.909467	0.78674	0.00956422
R.ISSKS#PGHM*VILDQTK.G	S553	sp|Q9NWH9|SLTM_HUMAN	2,3,4	4.12	0.6212	0.004693	0.99999	0.246915	0.13682	0.201694	0.195143	0.00956728
K.GQESSS#DQEQVDVESIDFSKENK.M	S653	sp|Q96JM3|CHAP1_HUMAN	3	5.369	0.7001	0.11646	0.49931	-0.467263	-0.610516	-0.528321	-0.535367	0.00957375
R.RSS#M*SLYTAASVIDTASK.Y	S1331	sp|Q96PE2|ARHGH_HUMAN	3	1.889	0.5574	1.10674	0.24982	0.342922	0.404323	0.24878	0.332008	0.00958035
R.RSSM*S#LYTAASVIDTASK.Y	S1333	sp|Q96PE2|ARHGH_HUMAN	3	2.799	0.6735	0.627236	0.49949	0.342922	0.404323	0.24878	0.332008	0.00958035
R.IQPQPPDEDGDHS#DKEDEQPQVVVLKK.G	S50	sp|Q96AT1|K1143_HUMAN	4	3.159	0.5891	0.07757	1	-0.880991	-1.18863	-1.00334	-1.02432	0.00958969
R.ISKPGAVS#TPVKHADDHTPK.T	S353	sp|Q07157|ZO1_HUMAN	3,4	4.676	0.6373	0.031583	0.5	0.046942	0.006021	-0.0020196	0.0169811	0.00959342
R.ADAPDAGAQS#DSELPSYHQNDVSLDR.G	S1298	sp|Q92538|GBF1_HUMAN	3	4.8	0.6356	0.36066	1	-1.02376	-1.38017	-1.32744	-1.24379	0.00959777
R.ILKRPTSNGVVS#SPNSTSRPTLPVK.S	S73	sp|Q7Z422|SZRD1_HUMAN	4	1.583	0.2975	0.506501	0.49996	0.216167	0.358643	0.292988	0.289266	0.00962623
R.RLPDAHSDYARY#SGSYNDYLR.A	Y648	sp|Q96PK6|RBM14_HUMAN	3,4	2.943	0.5657	0.067476	0.49879	0.096518	0.109134	0.040005	0.0818855	0.00965982
R.RES#CGSSVLTDFEGKDVATK.V	S465	sp|O15231|ZN185_HUMAN	3	3.825	0.595	0.209894	0.33333	0.0486229	-0.00404706	0.0392223	0.0279327	0.00967236
K.EVDPSTGELQSLQM*PESEGPS#SLDPSQEGPTGLK.E	S365	sp|Q13501|SQSTM_HUMAN	3,4	3.005	0.4022	0.27477	0.49829	-0.172092	-0.181537		-0.176815	0.00967703
R.S#INQPVAFVR.R	S15	sp|Q9GZT3|SLIRP_HUMAN	2	1.848	0.4897	0.942196	1	-0.165078	-0.187366	-0.191401	-0.181282	0.00967712
K.SLLSHEFQDET#DTEEETLYSSKH.-	T1368	sp|O75976|CBPD_HUMAN	3,4	3.98	0.6706	0.345297	1	-0.712644	-0.955298	-0.898858	-0.8556	0.00971071
R.GIITDS#FGR.H	S384	sp|Q9BSQ5|CCM2_HUMAN	2	1.404	0.3537	0.218676	0.99999	0.460489	0.481909	0.667622	0.536673	0.00973827
R.IHDLEDDLEM*SS#DASDASGEEGGRVPK.A	S218	sp|P35269|T2FA_HUMAN	4	2.347	0.5671	0.493236	0.5	0.957488	1.16614	0.789891	0.971173	0.00974359
R.SGSS#PGLRDGSGTPSR.H	S1444	sp|Q9UQ35|SRRM2_HUMAN	3	2.452	0.5131	0.016661	0.49902	-0.515045	-0.407223	-0.518134	-0.480134	0.0097481
R.KAPAPVT#PPAPVQNK.N	T303	sp|Q03468|ERCC6_HUMAN	3	2.773	0.546	1.14263	1	1.65206	2.39604	2.06378	2.03729	0.00978451
K.RKSGS#QDFPQCNTIENTGTK.Q	S593	sp|P28290|SSFA2_HUMAN	3	3.184	0.544	0.56627	0.5	-0.741044	-0.714341		-0.727692	0.00978465
R.ATVASS#TQKFQDLGVK.N	S59	sp|Q9UHD8|SEPT9_HUMAN	2,3	3.174	0.5878	0.020485	0.99696	0.258518	0.219757	0.144278	0.207518	0.00981087
K.RTSGHGS#RNS#QLGIFSSSEK.I	S66:S69	sp|O14777|NDC80_HUMAN	2,4	2.249	0.3921	0.379792	0.98935	0.197476	0.107752	0.126227	0.143818	0.00981488
K.DGDSYDPY#DFSDTEEEM*PQVHTPK.T	Y708	sp|P25205|MCM3_HUMAN	3	3.617	0.6525	0.042311	0.5	-0.403319	-0.463332	-0.524569	-0.46374	0.00982707
K.VTGM*IDLDTS#KNNR.I	S39	sp|Q9H1P3|OSBL2_HUMAN	2,3	2.633	0.5306	0.16411	0.99327	0.111741	0.0867124	0.172394	0.123616	0.00984297
R.HIEPELAGRDS#PIRAEM*PGNLQHYGR.F	S266,S266	sp|P86791|CCZ1_HUMAN,sp|P86790|CCZ1B_HUMAN	4	1.381	0.2216	0.137072	1	0.271738	0.158322	0.25796	0.22934	0.00984329
R.IKYSVGS#LSPVSASVLKK.T	S357	sp|Q9UBU7|DBF4A_HUMAN	3	2.39	0.4406	0.058475	0.5	0.220076	0.20077		0.210423	0.00984535
K.GNAEGSS#DEEGKLVIDEPAKEK.N	S133	sp|P51858|HDGF_HUMAN	3,4	4.219	0.6798	0.297481	0.5	-0.959013	-1.01658	-0.755217	-0.910271	0.00985264
R.AAS#IFGGAKPVDTAAR.E	S359	sp|P23588|IF4B_HUMAN	2,3	2.937	0.571	0.125711	1	-0.0196362	0.0240167	-0.0123941	-0.00267119	0.00986495
R.S#YGNSSDSRYDDGRGPPGNPPRR.M	S51	sp|Q9Y6D0|SELK_HUMAN	4	2.628	0.4673	0.023339	0.16667	0.165479	0.11949	0.078153	0.121041	0.00987086
R.SYGNS#SDSRYDDGRGPPGNPPRR.M	S55	sp|Q9Y6D0|SELK_HUMAN	4	2.049	0.3709	2.11805	0.24852	0.165479	0.11949	0.078153	0.121041	0.00987086
R.RDSSS#HEETPGSHPLYGHGECK.W	S293	sp|Q8IVH2|FOXP4_HUMAN	3,4	2.722	0.5718	0.051582	0.33333	0.0421134	0.0939123	0.0327165	0.0562474	0.00988123
K.HAQDS#DPRS#PTLGIAR.T	S64:S68	sp|Q99618|CDCA3_HUMAN	2,3	2.221	0.5112	0.110921	0.99613	-0.328089	-0.290527	-0.366542	-0.328386	0.00988382
R.RRS#S#DKFCS#PISSELAQNHEFYK.N	S442:S443:S448	sp|Q8IVH2|FOXP4_HUMAN	4	3.118	0.2396	0.946927	0.99998	-0.428306	-0.449427	-0.351305	-0.409679	0.00989004
K.TPDGNKS#PAPKPSDLRPGDVSSKR.N	S759	sp|Q05682|CALD1_HUMAN	3,4	3.17	0.5731	0.050026	1	0.0466707	0.0500063	-0.00172641	0.0316502	0.0098935
K.GATAAPQRKS#EDDSAVPLAK.A	S600	sp|Q9Y2W2|WBP11_HUMAN	3	3.49	0.546	0.009735	1	-0.446348	-0.349929	-0.38386	-0.393379	0.00989627
R.SRINSSGES#GDESDEFLQSR.K	S186	sp|O60841|IF2P_HUMAN	2,3	3.982	0.6223	0.024834	1	-1.90789	-1.48522	-2.0515	-1.81487	0.00989734
R.ESRYEEEEEQS#RSM*SRK.R	S1013	sp|Q9Y5B9|SP16H_HUMAN	4	1.693	0.2658	0.119516	0.99143	-0.834718	-0.864885		-0.849802	0.0099003
R.KSPSGPVKS#PPLS#PVGTTPVK.L	S189:S193	sp|Q9BVC5|ASHWN_HUMAN	3	3.67	0.4307	0.266933	1	-0.260759	-0.230762	-0.215729	-0.23575	0.0099013
R.SLDQTS#PCPLVLVR.I	S689	sp|Q6XZF7|DNMBP_HUMAN	2,3	1.705	0.499	0.20278	0.5	-0.447316	-0.479079	-0.371008	-0.432468	0.00990598
K.NM*FLVGEGDS#VITQVLNKSLAEQR.Q	S434	sp|O75475|PSIP1_HUMAN	3	1.503	0.2774	0.059257	0.33333	0.0328405	0.00285781	-0.0165558	0.00638085	0.00990991
R.KVVDYSQFQES#DDADEDYGRDSGPPTKK.I	S19	sp|Q9H1E3|NUCKS_HUMAN	3,4	4.805	0.7118	0.043723	1	-0.461313	-0.561994	-0.60674	-0.543349	0.00991303
R.ERDHS#PTPSVFNSDEER.Y	S492	sp|Q6UN15|FIP1_HUMAN	2,3,4	3.882	0.5769	0.124946	0.99999	0.0835481	0.0208656	0.0725364	0.0589834	0.00992424
R.AGGAS#PAASSTAQPPTQHR.L	S453	sp|Q8IU81|I2BP1_HUMAN	2,3	3.284	0.6142	0.267448	1	-0.487328	-0.527719	-0.633722	-0.54959	0.00992745
K.TS#DANETEDHLESLICK.V	S22	sp|Q09161|NCBP1_HUMAN	3	3.936	0.5996	0.380353	0.5	-0.218562	-0.224578	-0.260654	-0.234598	0.00992796
K.T#SDANETEDHLESLICK.V	T21	sp|Q09161|NCBP1_HUMAN	3	3.773	0.599	0.806438	0.5	-0.218562	-0.224578	-0.260654	-0.234598	0.00992796
K.KAYS#FCGTVEYM*APEVVNRR.G	S227,S232	sp|P51812|KS6A3_HUMAN,sp|Q9UK32|KS6A6_HUMAN	4	1.553	0.2196	1.59541	0.49905	0.303143	0.325412		0.314278	0.00993722
R.RADLNQGIGEPQSPS#RR.V	S76	sp|Q96C19|EFHD2_HUMAN	4	1.731	0.312	0.468427	0.5	0.074445	0.133265	0.160949	0.122886	0.00996083
R.RNS#EGSELSCTEGSLTSSLDSR.R	S1668	sp|Q5T5U3|RHG21_HUMAN	3	2.937	0.5618	1.14343	0.99796	0.145545	0.101152	0.197967	0.148222	0.00996724
R.RNSEGS#ELSCTEGSLTSSLDSR.R	S1671	sp|Q5T5U3|RHG21_HUMAN	3	2.551	0.5668	2.2761	0.5	0.145545	0.101152	0.197967	0.148222	0.00996724
K.SKGHYEVTGS#DDETGKLQGSGVSLASK.K	S5841	sp|Q09666|AHNK_HUMAN	3,4	6.206	0.6827	0.03607	1	-0.788488	-0.954248	-0.71527	-0.819335	0.0099799
R.KGVDLLLEGVQGESS#PTRR.E	S282	sp|Q96S38|KS6C1_HUMAN	3	1.892	0.4017	0.826681	0.49999	0.0278427	0.0549566	-0.00166102	0.0270461	0.00999057
K.TGTLQDLIQHGS#PINNECHPSLER.K	S1025	sp|Q5VWN6|F208B_HUMAN	3,4	1.905	0.3403	0.074611	0.99555	0.266156	0.164048	0.281034	0.237079	0.00999904
R.TM*LLLS#RSPEAQPK.T	S823	sp|P55265|DSRAD_HUMAN	2,3	2.11	0.5303	0.059622	0.99593	-0.0621129	-0.0571268	-0.0324806	-0.0505734	0.0100029
R.KASES#TTPAPPT#PRPR.S	S311:T318	sp|Q8N3F8|MILK1_HUMAN	3	1.305	0.2406	0.73816	0.24998	-0.762712	-0.775096	-0.987757	-0.841855	0.0100053
R.AKS#PTPESSTIASYVTLRK.T	S855	sp|Q9HAU0|PKHA5_HUMAN	2,3,4	4.071	0.6324	0.140062	1	-0.378956	-0.349812	-0.298785	-0.342518	0.0100055
K.M*GVS#PGNPVDSHAYPHIQNSK.Q	S294	sp|Q6W2J9|BCOR_HUMAN	3,4	4.194	0.6551	0.190311	1	0.566481	0.45464	0.362076	0.461066	0.0100066
K.HSSLGQSLS#PEKIK.L	S1358	sp|Q9HCM1|K1551_HUMAN	3	2.208	0.5222	0.033221	1	0.681112	0.459381	0.50233	0.547607	0.0100461
K.KTQQLHPVLQKPSVFGNDS#DDDDETSVSESLQR.E	S33	sp|Q9H0G5|NSRP1_HUMAN	3,4	3.351	0.6007	0.275844	1	-0.541957	-0.577425	-0.440696	-0.520026	0.0100472
K.LM*PVSAQT#PK.G	T385	sp|Q99549|MPP8_HUMAN	2	1.004	0.3177	0.477599	0.5	0.107751	0.192718	0.115326	0.138598	0.0100522
R.KASAHS#IVECDPVRK.E	S39	sp|P52732|KIF11_HUMAN	4	2.292	0.3822	1.06974	0.5	-2.1411	-2.20987		-2.17549	0.0100532
R.IINLGPVHPGPLS#PEPQPM*GVR.V	S162	sp|Q86T03|TM55B_HUMAN	3	1.72	0.306	0.627442	1	-0.56997	-0.439261	-0.479283	-0.496171	0.010086
R.RRPRDSPT#LSNSGIR.A	T901	sp|Q9HD20|AT131_HUMAN	4	2.607	0.4499	0.69235	0.99562	0.058192	0.0158384	0.07952	0.0511835	0.0100921
K.SKSFEDPPNHARS#PGNKGK.G	S1105	sp|P26358|DNMT1_HUMAN	3,4	2.564	0.4512	0.040497	1	0.179832	0.14584	0.0869695	0.137547	0.0101171
R.RPPSPDVIVLS#DNEQPSSPR.V	S107	sp|Q86YP4|P66A_HUMAN	3	4.054	0.6186	0.063919	1	-2.03676	-2.01221	-2.6692	-2.23939	0.0101326
R.S#LPTTVPESPNYR.N	S766	sp|Q6PKG0|LARP1_HUMAN	2	1.68	0.3435	0.074239	1	1.84958	2.63998	2.08018	2.18991	0.010148
R.RDDIEDGDSM*ISSATSDT#GS#AKRK.S	T507:S509	sp|Q86U86|PB1_HUMAN	3	3.433	0.1949	0.27754	0.98206	0.456277	0.284494	0.354194	0.364988	0.0101656
K.KADRDQS#PFSK.I	S687	sp|Q13427|PPIG_HUMAN	2,3	2.038	0.4555	0.245276	1	-0.434219	-0.432354	-0.344354	-0.403642	0.0101953
R.SAASREDLVGPEVGAS#PQSGRK.S	S308	sp|Q86X27|RGPS2_HUMAN	3	3.205	0.4886	0.893009	1	1.03674	0.962805	1.37536	1.12497	0.0102012
R.SIS#ASDLTFK.I	S1355	sp|Q5T9S5|CCD18_HUMAN	2	1.97	0.5797	0.452748	0.99999	0.818426	0.545616	0.633129	0.665723	0.0102116
R.SSS#QLGS#PDVSHLIR.R	S1740:S1744	sp|Q9HCD6|TANC2_HUMAN	2,3	2.866	0.5263	0.92404	0.9949	-0.000813319	0.0230928	0.0557938	0.0260244	0.0102254
K.FGESEEVEM*EVES#DEEDDKQEK.A	S329	sp|Q15459|SF3A1_HUMAN	3,4	4.817	0.6143	0.047863	1	-0.438016	-0.5717	-0.485077	-0.498264	0.0102343
K.SEEETS#PLVTHQNPAGPVASAPELESK.E	S507	sp|P43007|SATT_HUMAN	3	3.339	0.6265	0.092091	0.5	-0.582413	-0.671028	-0.504845	-0.586095	0.0102439
R.VDS#LEFSLESQK.Q	S834	sp|P49454|CENPF_HUMAN	2	2.465	0.4686	0.155728	1	-0.371746	-0.447672	-0.355016	-0.391478	0.0102442
R.QTGGLGISIAGGKGS#TPYKGDDEGIFISR.V	S748	sp|Q14160|SCRIB_HUMAN	4	3.504	0.5203	2.01342	0.49831	0.225737	0.173437	0.119072	0.172749	0.0102568
R.LTPSPDIIVLS#DNEASS#PR.S	S129:S135	sp|Q8WXI9|P66B_HUMAN	2,3	2.619	0.4815	0.079974	0.5	-0.964979	-1.30329	-1.27591	-1.18139	0.010257
R.STNKS#AFSINHVSR.Q	S100	sp|O94901|SUN1_HUMAN	3	2.686	0.4955	0.688296	0.99609	0.59342	0.623834	0.406457	0.541237	0.0102579
K.EGSVLDILKS#PGFASPK.I	S614	sp|P49790|NU153_HUMAN	2,3	1.763	0.3483	0.522895	1	0.203366	0.26841	0.344389	0.272055	0.0102653
K.DSGSDEDFLM*EDDDDS#DYGSSKK.K	S144	sp|Q9H1E3|NUCKS_HUMAN	3	4.373	0.6289	0.309703	0.99998	-1.06257	-1.29282	-0.951489	-1.10229	0.0102719
K.YQEDS#DPERSDYEEQQLQKEEEAR.K	S64	sp|Q6P6C2|ALKB5_HUMAN	3,4	4.219	0.6994	0.135211	1	-0.609829	-0.822378	-0.752815	-0.72834	0.0103009
R.SRS#FDYNYR.R	S133	sp|O75494|SRS10_HUMAN	2,3	2.5	0.5157	0.037763	0.99858	0.499583	0.646841	0.420949	0.522458	0.010305
K.NGSLDSPGKQDT#EEDEEEDEKDKGK.L	T145	sp|Q9Y266|NUDC_HUMAN	3,4	5.062	0.6301	0.016571	0.99999	-0.323058	-0.396514	-0.410558	-0.37671	0.0103122
K.FYET#KEESYSPSKDR.N	T467	sp|Q96T23|RSF1_HUMAN	3	1.733	0.4073	0.12366	0.99994	0.0323046	0.102761	0.0830468	0.0727041	0.0103191
R.IYNISGNGS#PLADSKEIFLTVPVGGGESLR.L	S219	sp|Q53HL2|BOREA_HUMAN	3	4.462	0.6441	0.110901	1	0.0411849	0.0453958	-0.00620863	0.0267907	0.010324
K.RRRDS#DGVDGFEAEGK.K	S1054	sp|Q96KR1|ZFR_HUMAN	3,4	3.332	0.5487	0.872881	1	0.07435	0.0179787	0.0780951	0.0568079	0.0103273
R.SYGSLVQS#ACSPVRER.R	S30	sp|Q96S90|LYSM1_HUMAN	3	1.864	0.2387	0.540979	0.5	0.23087	0.122552	0.175824	0.176415	0.0103344
R.SILS#PGGSCGPIKVK.T	S210	sp|P78347|GTF2I_HUMAN	3	2.117	0.4589	1.04499	0.99726	0.00163408	-0.0267002	0.0211227	-0.00131448	0.010356
K.IDASKNEEDEGHSNSS#PRHSEAATAQR.E	S83	sp|Q14103|HNRPD_HUMAN	3,4	4.246	0.6642	0.058846	0.49687	0.0239843	0.083465	0.0857077	0.0643857	0.0103616
R.LGGLRPES#PESLT#SVSR.T	S18:T23	sp|Q9H6F5|CCD86_HUMAN	2	1.318	0.2762	0.497007	0.49998	0.0775171	0.113815	0.165709	0.119014	0.0103647
R.HQQQLLAS#PGSSTVDNK.M	S521	sp|Q9C0E2|XPO4_HUMAN	2,3	3.601	0.6749	0.2559	1	-0.40844	-0.324823	-0.342803	-0.358689	0.0103702
R.AFLPVT#SPNKHLGLVTPHKTELV.-	T188	sp|Q01151|CD83_HUMAN	4	2.967	0.545	0.455177	0.5	0.125971	0.176577	0.0845997	0.12905	0.0103723
K.SLSS#PGGPSKPK.K	S275	sp|Q9BZE9|ASPC1_HUMAN	2,3	1.452	0.3917	0.101502	0.4988	0.260308	0.281799		0.271054	0.0103812
R.YQPLAS#TASDNDFVT#PEPR.R	S1330:T1339	sp|Q15021|CND1_HUMAN	2	1.812	0.5077	0.344094	0.33333	-1.2277	-1.70935	-1.54151	-1.49286	0.0103909
K.SDLRKS#PVFSDEDSDLDFDISKLEQQSK.V	S163	sp|O00566|MPP10_HUMAN	4	2.861	0.5949	0.391903	0.99999	1.44553	1.64619	1.10974	1.40048	0.0103948
K.TAVIPINGS#PRT#PRR.G	S249:T252	sp|P06400|RB_HUMAN	3	1.667	0.2903	0.680615	1	1.17069	1.4779	1.00736	1.21865	0.0104107
R.LAT#NTSAPDLK.N	T925	sp|P27816|MAP4_HUMAN	2	1.267	0.2478	0.123602	0.33333	-0.689275	-0.530592	-0.69396	-0.637942	0.0104186
R.S#LGVDM*DDKDDAHYAVQAR.R	S526	sp|Q9BZE4|NOG1_HUMAN	3	3.622	0.6532	0.00073	1	-0.289545	-0.361056	-0.306579	-0.31906	0.0104393
K.AGLS#PAEPLLSR.A	S361	sp|O95402|MED26_HUMAN	2	1.99	0.5307	0.012877	1	-0.878176	-0.990803	-0.725149	-0.864709	0.0104475
K.VLQLEDDSLDSKGKELSDQATAS#PIVAR.T	S96	sp|Q5JSH3|WDR44_HUMAN	4	1.587	0.225	0.088527	0.97289	0.0700592	0.129309	0.157161	0.118843	0.0104606
K.HSQAQS#KPTT#PEKTDLTNGEHAR.S	S240:T244	sp|Q9Y6D5|BIG2_HUMAN	4	4.443	0.364	0.085547	0.49999	0.242394	0.314127	0.180984	0.245835	0.0104651
K.KESESEDS#SDDEPLIKK.L	S306	sp|P35659|DEK_HUMAN	2,3	3.317	0.685	0.143447	0.9974	2.42634	3.04923	2.11906	2.53154	0.0104685
K.KESESEDSS#DDEPLIKK.L	S307	sp|P35659|DEK_HUMAN	2,3	3.452	0.6723	0.109132	0.9973	2.42634	3.04923	2.11906	2.53154	0.0104685
K.KTSFDQDS#DVDIFPSDFPTEPPSLPR.T	S1581	sp|Q02880|TOP2B_HUMAN	3,4	3.934	0.7084	0.429059	1	-1.77199	-1.4717	-2.06085	-1.76818	0.0104731
R.DILS#FDKIKEQR.E	S613	sp|Q14151|SAFB2_HUMAN	2,3	2.107	0.4063	0.483922	1	-0.576841	-0.749031	-0.598145	-0.641339	0.0104799
K.IACKS#PPPESM*DT#PTSTR.R	S2105:T2113	sp|P46013|KI67_HUMAN	2,3	2.63	0.5061	0.04388	1	-0.202319	-0.213406	-0.242472	-0.219399	0.0104887
R.KRNEDEDS#PNKLYTLVTYVPVTTFK.N	S98	sp|P62899|RL31_HUMAN	3,4	5.395	0.7134	0.000204	1	0.121178	0.17305	0.081983	0.125403	0.010492
R.VNPVTSLSENYTCS#DSEESSEKDKLAIPK.R	S408	sp|Q14432|PDE3A_HUMAN	4	1.737	0.3564	0.899056	0.16667	-1.06887	-1.45228	-1.16888	-1.23001	0.0105052
R.VNPVTSLSENYT#CSDSEESSEKDKLAIPK.R	T406	sp|Q14432|PDE3A_HUMAN	4	2.226	0.4205	0.642063	0.49671	-1.06887	-1.45228	-1.16888	-1.23001	0.0105052
R.CVS#VQTDPTDEIPTKK.S	S94	sp|P18583|SON_HUMAN	2,3	3.307	0.6293	0.256931	1	-0.752797	-0.781712		-0.767254	0.0105063
R.RLPEES#GGRHLDRS#PESDRPR.K	S648:S656	sp|Q96T37|RBM15_HUMAN	4	2.017	0.3004	0.647074	0.99985	0.107597	0.181472	0.209967	0.166345	0.010509
K.SDATNYASHS#PPVNR.A	S242	sp|Q96FJ0|STALP_HUMAN	3	1.97	0.3479	0.169026	0.99998	-0.325907		-0.310278	-0.318093	0.0105101
R.RQT#KTSLEVSLLEKYPCSK.F	T54	sp|O95456|PSMG1_HUMAN	3,4	2.949	0.6463	0.604821	0.99707	0.337162	0.240034	0.202983	0.26006	0.0105138
R.RQTKT#SLEVSLLEKYPCSK.F	T56	sp|O95456|PSMG1_HUMAN	3,4	1.431	0.3853	0.174516	0.49922	0.337162	0.240034	0.202983	0.26006	0.0105138
R.RADLNQGIGEPQS#PSRR.V	S74	sp|Q96C19|EFHD2_HUMAN	2,3,4	3.267	0.625	0.033843	1	0.0898892	0.0740628	0.154111	0.106021	0.0105249
R.RS#IQDLTVTGTEPGQVSSR.S	S439	sp|O43318|M3K7_HUMAN	3	3.612	0.6041	0.460988	1	-0.036434	-0.0496289	-0.0121108	-0.0327246	0.0105274
R.S#FVDAEVDVTR.D	S212	sp|Q6P1J9|CDC73_HUMAN	2	2.461	0.4359	0.029129	1	-0.438362	-0.341851	-0.37586	-0.385358	0.010529
R.RYEDDGIS#DDEIEGK.R	S28	sp|Q9Y2K7|KDM2A_HUMAN	2,3	2.582	0.3898	0.11931	1	-1.24624	-1.66054	-1.28425	-1.39701	0.0105321
R.ADALQAGASQFET#SAAK.L	T79,T79	sp|P63027|VAMP2_HUMAN,sp|Q15836|VAMP3_HUMAN	2	2.589	0.4813	0.670195	0.49999	-0.432217	-0.419656	-0.533547	-0.461807	0.0105687
R.ESGS#RNVREPTFVR.H	S350	sp|Q13574|DGKZ_HUMAN	3	1.703	0.2255	0.698244	0.5	0.141609	0.102804	0.201933	0.148782	0.0105894
K.EADDDEEVDDNIPEM*PS#PK.K	S714	sp|P26358|DNMT1_HUMAN	2,3	4.199	0.7262	0.01173	1	-0.265694	-0.29504	-0.333489	-0.298075	0.0105912
K.LSS#VDRHHS#VEIKIEK.T	S507:S513	sp|Q14151|SAFB2_HUMAN	4	1.443	0.194	0.296334	0.99272	-1.91193	-1.43802	-1.46223	-1.60406	0.0105979
K.APVPSTCSSTFPEELS#PPSHQAKR.E	S169	sp|Q14980|NUMA1_HUMAN	3,4	3.242	0.5461	0.053297	1	0.38075	0.318867	0.504876	0.401498	0.0106037
R.S#PQNQYPAELM*R.R	S121	sp|P33993|MCM7_HUMAN	2,3	2.058	0.5	0.329893	1	-0.547059	-0.73711	-0.66529	-0.64982	0.0106114
R.SSSAS#S#PEM*KDGLPRT#PSRR.S	S1423:S1424:T1434	sp|Q9UQ35|SRRM2_HUMAN	3,4	1.897	0.2086	0.170852	0.987	0.1664	0.263705	0.159181	0.196428	0.0106149
K.LNEAQPSTIAT#SM*RDSLIDSLT.-	T234	sp|P56537|IF6_HUMAN	3	1.391	0.3508	0.076391	0.1665	-0.195787	-0.180367	-0.166808	-0.180987	0.0106242
R.QGS#GRESPSLASR.E	S335	sp|Q8WWM7|ATX2L_HUMAN	2,3	1.956	0.3487	0.06632	1	-0.0525584	-0.0771204	-0.0513708	-0.0603499	0.0106247
R.AQTLPTSVVTITSESS#PGKREK.D	S2341	sp|Q01082|SPTB2_HUMAN	4	1.578	0.1629	2.15446	0.33169	0.826468	0.902116	0.592368	0.773651	0.0106287
K.KKPEEEGSAHQDTAEKNASS#PEKAK.G	S186	sp|Q9ULW0|TPX2_HUMAN	4	4.595	0.6048	0.060376	0.99337	0.192801	0.166142	0.0951168	0.151353	0.0106304
K.KTEAELSQDLETS#PTAKPQIK.T	S2115	sp|Q5VT06|CE350_HUMAN	3	4.029	0.6135	0.172343	0.5	0.586948	0.407682	0.398919	0.464516	0.0106341
K.KTEAELSQDLET#SPTAKPQIK.T	T2114	sp|Q5VT06|CE350_HUMAN	3	3.988	0.6733	0.769625	0.99626	0.586948	0.407682	0.398919	0.464516	0.0106341
K.NEEPS#EEEIDAPKPK.K	S121	sp|Q9NR30|DDX21_HUMAN	3	1.818	0.2492	0.015973	1	-0.675442	-0.830881	-0.625793	-0.710706	0.0106433
R.RLS#ESLHVVDENKNESKLER.E	S635	sp|Q8NFC6|BD1L1_HUMAN	4	2.006	0.4511	1.54213	0.5	0.081085	0.0404015	0.0171453	0.0462106	0.0106839
K.EM*GT#PLADT#PTRPVTR.H	T509:T514	sp|Q9BPU6|DPYL5_HUMAN	2,3	1.969	0.4906	0.007623	0.99999	-0.326739	-0.410523	-0.412511	-0.383258	0.0107012
K.LDLLGNLPGS#KRQPQT#PK.E	S2420:T2426	sp|P46013|KI67_HUMAN	3	1.984	0.2233	0.600185	1	0.0203922	0.0245697	-0.0221479	0.00760464	0.0107087
K.M*LTAQDM*S#YDEAR.N	S1302	sp|Q01082|SPTB2_HUMAN	2	2.969	0.6864	0.069357	0.99753	-0.472966	-0.402408	-0.530273	-0.468549	0.0107111
R.SYLLGNS#SPR.T	S651	sp|P02545|LMNA_HUMAN	2	1.906	0.5513	0.247646	0.99752	-0.209911	-0.249833	-0.214726	-0.224823	0.0107139
R.RAS#LSDIGFGK.L	S130	sp|Q07002|CDK18_HUMAN	2	2.188	0.4154	0.305636	0.99999	0.119176	0.229134	0.182307	0.176872	0.010715
R.LGM*LS#PEGTCK.A	S207	sp|P49327|FAS_HUMAN	2	2.322	0.5835	0.0404	1	-0.249803	-0.207742	-0.218281	-0.225275	0.0107377
K.AAEAGGAEEQYGFLTT#PTK.Q	T1067	sp|P46821|MAP1B_HUMAN	2,3	4.613	0.7444	0.006621	0.99551	-0.513217	-0.415977	-0.404118	-0.444437	0.010744
R.ET#FS#SAEGTVDKDTTIM*ELR.D	T887:S889	sp|P46100|ATRX_HUMAN	3	2.284	0.4505	0.669423	0.33333	-0.762784	-1.04097	-0.872092	-0.891948	0.0107463
K.TLKDLYSNKS#V.-	S270	sp|P18846|ATF1_HUMAN	2,3	2.664	0.5882	0.107518	1	-0.599967	-0.481355	-0.641307	-0.57421	0.0107507
R.EIEM*S#VDDDDINSSK.V	S553	sp|Q9NQW6|ANLN_HUMAN	2,3	2.974	0.6291	0.017982	1	-0.0514744	-0.0761849	-0.0497386	-0.0591326	0.0107634
R.KLS#LGQYDNDAGGQLPFSK.C	S776	sp|Q68CZ2|TENS3_HUMAN	2,3	3.541	0.6594	0.55933	0.99999	0.0209778	0.087848	0.071468	0.060098	0.0107644
K.DSGS#DEDFLM*EDDDDSDYGSSK.K	S132	sp|Q9H1E3|NUCKS_HUMAN	2,3	3.624	0.665	0.274245	0.99999	-1.03118	-0.936858	-1.27516	-1.08107	0.0107838
K.ESHSPFGLDS#FNSTAKVSPLTPK.L	S1259	sp|Q7LBC6|KDM3B_HUMAN	3,4	1.215	0.2585	0.372648	0.24998	0.140423	0.0940406	0.0578869	0.0974502	0.0107872
K.DGDSYDPYDFS#DTEEEM*PQVHTPK.T	S711	sp|P25205|MCM3_HUMAN	2,3,4	4.057	0.6653	0.095711	0.99497	-0.492111	-0.409544	-0.541136	-0.48093	0.0107974
K.HNLDVVS#PIPANK.D	S765	sp|Q13017|RHG05_HUMAN	3	2.334	0.401	0.227666	1	1.96229	2.88974	2.58046	2.4775	0.0108242
K.HALKNGDICETSGKPKTT#PK.R	T69	sp|Q16637|SMN_HUMAN	4	4.14	0.6017	0.891041	0.5	0.161479	0.0783269	0.160644	0.133483	0.0108244
K.S#PAFALK.N	S486	sp|Q9ULW0|TPX2_HUMAN	2	1.39	0.3331	0.027246	1	-0.17225	-0.149868	-0.163466	-0.161861	0.0108361
R.RIDIS#PSTFRK.H	S682	sp|Q9Y2W1|TR150_HUMAN	2,3,4	2.113	0.4249	0.078859	1	0.00831782	-0.0215658	-0.0346529	-0.0159669	0.0108573
K.FGFGAKS#PKADIK.S	S4986	sp|Q09666|AHNK_HUMAN	2,3	1.891	0.4574	0.093634	1	0.291891	0.176346	0.19002	0.219419	0.0108644
R.AIRLELQGPRGS#PNAR.S	S563	sp|P19338|NUCL_HUMAN	2,3,4	2.539	0.4644	0.035437	1	0.108344	0.0363403	0.0617107	0.0687984	0.010875
K.VKT#LTGKEIEIDIEPTDKVER.I	T7	sp|Q15843|NEDD8_HUMAN	4	2.706	0.4893	0.922956	0.5	0.256257	0.171559	0.145058	0.190958	0.0108758
K.GTDS#QAM*EEEKPEGHV.-	S445	sp|Q13451|FKBP5_HUMAN	2,3	2.864	0.609	0.005099	0.99999	-0.328523	-0.366362	-0.422805	-0.372563	0.0108802
K.VLTLS#DDLER.T	S229	sp|P55010|IF5_HUMAN	2	1.774	0.5133	0.084138	1	-0.625137	-0.739775	-0.550833	-0.638582	0.0108917
R.LKAT#VTPS#PVKGK.G	T177:S181	sp|Q9H1E3|NUCKS_HUMAN	2,3	1.703	0.2918	0.216982	0.9874	0.00746116	-0.0327045	0.00971578	-0.00517585	0.0108953
K.KT#SFRKPKEDEVEASEK.K	T311	sp|Q02952|AKA12_HUMAN	4	2.879	0.3713	0.770412	0.5	0.101276	0.0491817	0.129763	0.093407	0.0109018
K.VAELLGESDGRRTS#QEGPGDSVK.F	S519	sp|Q9NSK0|KLC4_HUMAN	3	2.475	0.348	0.460336	0.49999	-0.328282	-0.279391	-0.264932	-0.290868	0.0109153
K.VAELLGESDGRRT#SQEGPGDSVK.F	T518	sp|Q9NSK0|KLC4_HUMAN	3	3.027	0.442	0.489886	0.33333	-0.328282	-0.279391	-0.264932	-0.290868	0.0109153
R.GLKEGM*NPS#YDEYADS#DEDQHDAYLER.M	S437:S444	sp|Q08945|SSRP1_HUMAN	3,4	4.336	0.6068	0.028618	0.49999	-0.875537	-0.717246	-0.987238	-0.860007	0.0109496
R.TS#FLEGTLR.R	S1883	sp|Q9HD67|MYO10_HUMAN	2	1.21	0.1884	0.392945	0.49999	-1.1688	-1.00133	-1.39056	-1.1869	0.0109514
R.T#SFLEGTLR.R	T1882	sp|Q9HD67|MYO10_HUMAN	2	1.248	0.2484	0.295764	0.5	-1.1688	-1.00133	-1.39056	-1.1869	0.0109514
K.TDLQGS#ASPSKVEGVHT#PR.Q	S493:T504	sp|Q6VY07|PACS1_HUMAN	2,3,4	3.184	0.6014	0.127978	0.49917	0.0313759	-0.0170567	-0.00547071	0.0029495	0.0109523
K.ASSSS#ASSAGALESSLDRK.F	S16	sp|Q5VT52|RPRD2_HUMAN	3	3.617	0.5987	0.568328	0.33309	-0.705425	-0.529559	-0.682187	-0.639057	0.0109529
K.DFS#PEALKK.A	S183	sp|O15372|EIF3H_HUMAN	2,3	1.781	0.4405	0.028853	1	0.340826	0.374252	0.221739	0.312272	0.0109683
K.KAEQGS#EEEGEGEEEEEEGGESKADDPYAHLSK.K	S228	sp|Q8NE71|ABCF1_HUMAN	3,4	4.327	0.6891	0.384248	1	-0.537039	-0.672383	-0.724178	-0.644533	0.0109753
K.VAS#SPVM*VSNPATR.M	S597	sp|P51610|HCFC1_HUMAN	2	1.712	0.5683	0.208627	0.5	-0.503797	-0.387546	-0.424249	-0.438531	0.0109796
K.QIT#M*EELVR.S	T4030	sp|Q15149|PLEC_HUMAN	2	1.947	0.4815	0.056037	1	0.126883	0.131885	0.220697	0.159822	0.0109798
K.VSY#RASQPDLVDT#PTSSKPQPK.R	Y1737:T1747	sp|P46013|KI67_HUMAN	3	3.334	0.2801	0.452372	0.33333	-0.277954	-0.309703	-0.352091	-0.31325	0.0109876
R.LFGHSSTSALSAILRS#PAFTSR.L	S3127	sp|Q7Z6Z7|HUWE1_HUMAN	3,4	3.545	0.6072	0.106706	1	0.115826	0.0390429	0.0829112	0.0792601	0.010988
R.SSGHS#SSELS#PDAVEK.A	S1382:S1387	sp|Q9UQ35|SRRM2_HUMAN	3	2.049	0.1406	0.719801	0.16666	-0.655384	-0.884922	-0.855115	-0.798474	0.0110096
R.SSGHSS#S#ELSPDAVEK.A	S1383:S1384	sp|Q9UQ35|SRRM2_HUMAN	3	1.962	0.1794	0.509165	0.06667	-0.655384	-0.884922	-0.855115	-0.798474	0.0110096
R.SSGHSS#SELS#PDAVEK.A	S1383:S1387	sp|Q9UQ35|SRRM2_HUMAN	3	1.789	0.2035	0.272768	0.16665	-0.655384	-0.884922	-0.855115	-0.798474	0.0110096
R.FRDQDLAS#CDRDR.S	S347	sp|Q9Y383|LC7L2_HUMAN	2,3,4	2.34	0.462	0.017928	1	0.389091	0.525334	0.621158	0.511861	0.0110135
K.FVKDFQDY#M*EPEEGCQGSPQRR.G	Y184	sp|O43237|DC1L2_HUMAN	3	1.686	0.2721	0.302727	1	0.0204873	-0.0169546	-0.0234716	-0.0066463	0.0110222
K.VTGM*IDLDT#SKNNR.I	T38	sp|Q9H1P3|OSBL2_HUMAN	2	2.676	0.5344	0.180228	0.5	0.0452805	0.104557	0.04018	0.0633392	0.0110243
R.RGPS#LGASSHQHSR.R	S32	sp|P49450|CENPA_HUMAN	3,4	2.979	0.4193	0.134849	1	0.585329	0.805802	0.543121	0.644751	0.0110446
R.TPGVLLPGAGGAAGFGM*T#SPPPPT#SPSR.T	T303:T309,T303:T309	sp|Q6ZTU2|E400N_HUMAN,sp|Q96L91|EP400_HUMAN	3,4	4.171	0.4434	0.005223	0.49557	-0.410412	-0.380928	-0.317829	-0.369723	0.0110567
R.DYSDHPSGGS#YRDSYESYGNSR.S	S280,S280	sp|P38159|RBMX_HUMAN,sp|Q96E39|RMXL1_HUMAN	3,4	2.217	0.4777	0.460032	0.33178	-0.0246339	-0.0413156	-0.0601957	-0.0420484	0.01107
R.LHFFM*PGFAPLT#SRGSQQYR.A	T274,T274,T274,T274,T274,T274,T274,T274,T274	sp|Q13885|TBB2A_HUMAN,sp|Q9BVA1|TBB2B_HUMAN,sp|P04350|TBB4A_HUMAN,sp|P68371|TBB4B_HUMAN,sp|P07437|TBB5_HUMAN,sp|Q9BUF5|TBB6_HUMAN,sp|Q3ZCM7|TBB8_HUMAN,sp|A6NNZ2|TBB8L_HUMAN,sp|A6NKZ8|YI016_HUMAN	3,4	2.85	0.5715	0.555233	0.49838	0.0780342	0.141902	0.0643103	0.0947487	0.0110835
R.NQIHVKS#PPREGSQGELT#PANSQSR.M	S468:T479	sp|Q13098|CSN1_HUMAN	3,4	2.651	0.4489	0.027322	0.5	1.43427	1.98807	1.43274	1.61836	0.0110935
R.ASES#SSEEKDDYEIFVK.V	S1782	sp|P18583|SON_HUMAN	2,3	2.965	0.6243	0.030784	0.49847	0.514821	0.765595	0.779999	0.686805	0.0110982
K.AFTGREFDELNPS#AQR.D	S663	sp|P16615|AT2A2_HUMAN	3	1.847	0.4212	0.786621	1	0.172115	0.229495	0.118488	0.173366	0.0111118
R.RS#LTNSHLEKK.K	S52	sp|Q9H2H9|S38A1_HUMAN	3,4	1.874	0.3335	0.27798	0.99507	0.00380584	0.0172446		0.0105252	0.0111161
K.KLEGIRPES#PAQGSGSR.H	S406	sp|Q9ULE6|PALD_HUMAN	3	3.177	0.5401	0.110131	1	3.30977		3.43404	3.3719	0.0111297
K.LSSS#DRYSDASDDSFSEPR.I	S564	sp|Q9NRF8|PYRG2_HUMAN	3	2.897	0.5392	0.368664	0.49742	-0.822406	-0.791272		-0.806839	0.0111304
K.S#PGVAAAVAEDGGLK.K	S9	sp|Q9BTE7|DCNL5_HUMAN	2	2.643	0.6348	0.16184	1	-0.628219	-0.529349	-0.472253	-0.543273	0.0111546
K.S#FEDRVGTIK.S	S166	sp|O43399|TPD54_HUMAN	2,3	1.753	0.3096	0.132539	1	0.11125	0.0807224	0.0353812	0.0757846	0.0111594
K.AGVQS#VGEKESLEAAKEK.K	S173	sp|Q86VM9|ZCH18_HUMAN	3	3.039	0.5729	0.892617	1	-1.50458	-1.28477	-1.07293	-1.28743	0.0111809
R.SASQS#SLDKLDQELKEQQKELK.N	S732	sp|O60271|JIP4_HUMAN	4	3.381	0.5781	0.04302	0.49911	0.0717996	0.0401835	0.0079708	0.0399846	0.0111845
R.KPLTTSGFHHS#EEGTSSSGSKR.W	S571	sp|Q5SW79|CE170_HUMAN	3,4	5.17	0.6395	0.071239	0.99998	0.0145412		0.0284521	0.0214967	0.0112057
R.KPLTT#SGFHHSEEGTSSSGSKR.W	T565	sp|Q5SW79|CE170_HUMAN	4	2.799	0.3909	0.028109	0.49939	0.0145412		0.0284521	0.0214967	0.0112057
K.GVEPS#PS#PIKPGDIKR.G	S245:S247	sp|Q92890|UFD1_HUMAN	2,3,4	2.546	0.5321	0.001971	1	-0.348845	-0.318408	-0.408037	-0.35843	0.0112101
K.TALSSTESCTM*KGEEKS#PK.T	S570	sp|Q96T23|RSF1_HUMAN	2,3,4	3.597	0.6417	0.020019	1	0.142786	0.0723128	0.0691567	0.0947519	0.0112133
K.NKGQLTKS#PLAQM*EEER.R	S334	sp|Q16181|SEPT7_HUMAN	3	3.331	0.5976	0.004142	0.99999	-0.0574687	-0.0250686	-0.024142	-0.0355597	0.0112404
R.S#SLLSLM*TGKK.D	S434	sp|Q6WKZ4|RFIP1_HUMAN	2,3	1.891	0.4027	0.032413	0.99633	0.154293	0.2381	0.282845	0.225079	0.0112565
K.RPGTQGHLGPEKEEEES#DGEPEDSSTS.-	S875	sp|Q8IYB7|DI3L2_HUMAN	3	3.226	0.6666	0.209367	1	-0.967705	-0.779423	-1.08266	-0.943261	0.0112784
R.VLS#PLIIK.S	S403	sp|Q8NCN4|RN169_HUMAN	2	1.342	0.2385	0.429704	1	-0.515816	-0.403899	-0.52743	-0.482382	0.0112855
R.GPASQFYITPS#TSLSPR.Q	S630	sp|P49750|YLPM1_HUMAN	2	2.996	0.5551	0.609026	0.33298	-0.241015	-0.25544	-0.297014	-0.26449	0.0113048
R.IYSSDS#DEGSEEDKAQR.L	S610	sp|Q8WVC0|LEO1_HUMAN	3	3.186	0.6142	0.257854	1	-0.940856	-1.02257	-0.739777	-0.901068	0.0113166
R.ESRQES#DPEDDDVKKPALQSSVVATSK.E	S100	sp|Q9H307|PININ_HUMAN	3,4	5.515	0.7191	0.133887	1	-0.60006	-0.742198	-0.821976	-0.721411	0.0113382
K.KPGDASSLPDAGLS#PGSQVDSK.S	S1405	sp|Q13459|MYO9B_HUMAN	3	3.772	0.5162	2.67611	1	-0.0538036	-0.0359509	-0.0155933	-0.0351159	0.0113526
R.SS#PCIHYFTGTPDPSR.S	S288	sp|Q12765|SCRN1_HUMAN	3	2.748	0.5433	0.007687	0.5	-0.739615	-0.614868	-0.549613	-0.634699	0.0113738
R.RPPS#PDVIVLSDNEQPSS#PR.V	S100:S114	sp|Q86YP4|P66A_HUMAN	3	4.119	0.6235	0.019736	0.99772	0.738962	0.521873	0.814516	0.691784	0.0113772
R.IHDLEDDLEM*S#SDASDASGEEGGRVPK.A	S217	sp|P35269|T2FA_HUMAN	3	2.078	0.5025	0.051563	0.33333	-0.796354	-1.09758	-0.908595	-0.934177	0.0114009
K.GSKS#PAKVSDGGSSSTDFK.M	S3555	sp|Q7Z6Z7|HUWE1_HUMAN	2,3,4	4.571	0.7144	0.011645	1	0.0181488	0.0516457	0.0868402	0.0522116	0.0114067
R.LELKDTSRSDES#PKPGK.F	S642	sp|Q9NQW6|ANLN_HUMAN	3,4	2.754	0.516	0.016302	1	0.151028	0.218134	0.279141	0.216101	0.0114246
R.KSYESSEDCSEAAGS#PAR.K	S384	sp|Q6P6C2|ALKB5_HUMAN	3	3.234	0.5151	0.461325	1	0.233684	0.399683	0.338621	0.323996	0.011425
K.TQDGVALEIQPLNS#QEGIDNEEKDKK.A	S328	sp|P23634|AT2B4_HUMAN	4	3.767	0.4202	2.22107	1	-0.372096	-0.467007	-0.373771	-0.404292	0.0114269
K.RTS#GHGSRNS#QLGIFSSSEK.I	S62:S69	sp|O14777|NDC80_HUMAN	2,3,4	3.198	0.4766	0.012217	0.99533	0.226414	0.129242	0.135087	0.163581	0.0114356
K.QSFT#M*VADTPENLRLK.Q	T63	sp|Q14847|LASP1_HUMAN	3	1.514	0.2451	0.642178	0.49904	0.139837	0.177872	0.256686	0.191465	0.0114383
R.SLS#PVAAPPLREPR.A	S267	sp|Q8NDT2|RB15B_HUMAN	2,3	2.291	0.3592	0.749526	0.99689	0.0944676	0.1964	0.142229	0.144366	0.01144
K.S#KGHYEVTGSDDETGKLQGSGVSLASK.K	S5832	sp|Q09666|AHNK_HUMAN	3,4	4.624	0.6399	0.225816	0.99991	-0.789478	-0.97016	-0.712996	-0.824212	0.0114448
K.LM*ELHGEGS#SSGKATGDETGAKVER.A	S236	sp|P61247|RS3A_HUMAN	3,4	4.814	0.6227	0.067978	0.33333	0.619067	0.652982		0.636024	0.0114454
K.DAHSIHGT#NPQYLVEK.I	T15	sp|Q8NAV1|PR38A_HUMAN	3	3.338	0.5767	0.290323	1	-0.423747	-0.50669	-0.566652	-0.49903	0.0114483
R.EAS#AES#DVGKSSESEFTQYTTHHILK.S	S641:S644	sp|P28290|SSFA2_HUMAN	3,4	3.773	0.3163	0.984	1	0.138974	0.212443	0.110019	0.153812	0.011476
R.TPAALAALSLT#GSGTPPTAANYPSSSR.T	T2312	sp|Q9UQ35|SRRM2_HUMAN	3	2.493	0.5275	0.707627	0.25	-0.538902		-0.515917	-0.52741	0.0114818
R.TPAALAALSLTGSGT#PPTAANYPSSSR.T	T2316	sp|Q9UQ35|SRRM2_HUMAN	3	3.018	0.5736	0.172734	0.25	-0.538902		-0.515917	-0.52741	0.0114818
K.SHLVHGSSPGVM*GTSVAT#SASK.I	T1055	sp|P35658|NU214_HUMAN	3	4.897	0.6692	0.486875	0.49999	0.223147	0.383276	0.337024	0.314482	0.0114834
K.IKNENTEGS#PQEDGVELEGLKQR.L	S1247	sp|P11388|TOP2A_HUMAN	2,3,4	6.03	0.725	0.254838	1	0.146361	0.0809222	0.0662293	0.0978376	0.0114947
K.VSVT#PPEESQNSDT#PPRPDRLPLDEK.G	T509:T519	sp|Q05209|PTN12_HUMAN	4	2.553	0.2707	0.420654	0.49345	0.0603378	0.0451129		0.0527254	0.0114984
R.TADSSSS#EDEEEYVVEK.V	S14	sp|P45973|CBX5_HUMAN	2,3	3.624	0.6644	0.125207	0.99999	-0.935106	-0.720871	-0.713015	-0.789664	0.011516
K.YTKS#PGKNSSIQLK.T	S2026	sp|Q86XA9|HTR5A_HUMAN	3,4	2.865	0.5727	0.116856	1	0.470151	0.397317	0.625721	0.49773	0.0115265
R.RDSLT#GSSDLYKR.T	T711	sp|Q14671|PUM1_HUMAN	3	3.392	0.5186	0.065677	0.5	0.0208053	0.0825144	0.0851374	0.0628191	0.01153
R.DQQNLPYGVTPAS#PSGHS#QGRR.G	S619:S624	sp|Q7KZI7|MARK2_HUMAN	3	2.124	0.3126	0.669257	0.49161	0.158282	0.191052	0.0899768	0.146437	0.0115301
R.DQQNLPY#GVTPASPSGHS#QGRR.G	Y613:S624	sp|Q7KZI7|MARK2_HUMAN	3	1.902	0.1814	0.865666	0.16572	0.158282	0.191052	0.0899768	0.146437	0.0115301
R.VRGGAPDPSPGAT#ATPGAPAQPS#SPDAR.R	T515:S525	sp|O95365|ZBT7A_HUMAN	3	2.096	0.4027	0.29447	0.16667	0.293469		0.270538	0.282004	0.0115509
K.EGLS#FLGGLR.S	S300	sp|Q6WKZ4|RFIP1_HUMAN	2	1.232	0.2013	0.973484	1	-0.0305865	0.0180828	-0.000863461	-0.00445572	0.0115514
R.RPTPQDS#PIFLPVDDTSFR.W	S1411	sp|P49327|FAS_HUMAN	3	3.044	0.6108	0.070271	1	-0.251318	-0.313806	-0.271512	-0.278879	0.0115542
R.LKEDILENEDEQNS#PPKKGK.R	S1283	sp|Q9NTI5|PDS5B_HUMAN	2,3,4	4.45	0.6584	0.039153	1	-0.0496689	-0.0472601	-0.0750909	-0.05734	0.0115794
K.RKS#LVM*HTPPVLKK.I	S538	sp|P46013|KI67_HUMAN	4	2.135	0.4153	0.226376	0.99552	0.262387	0.415901	0.281135	0.319808	0.0115807
K.DKDAYSS#FGSR.D	S71,S71	sp|O00571|DDX3X_HUMAN,sp|O15523|DDX3Y_HUMAN	2	1.75	0.312	0.027342	0.49898	-0.0123384	-0.0520426	-0.0284891	-0.0309567	0.0115836
R.HKRSY#EDDDDM*DLQPNK.Q	Y168	sp|Q9BTE3|MCMBP_HUMAN	3,4	3.045	0.5442	0.066589	0.5	-0.760071	-0.759477	-0.570918	-0.696822	0.0115862
K.GKEAEGS#LTEASLPEAQVASGAGAGAPR.A	S993	sp|Q8N3D4|EH1L1_HUMAN	3	2.981	0.4834	0.832552	0.499	-0.317621	-0.324613	-0.397279	-0.346505	0.0115878
R.FVQDHFDHNIS#PTIGASFM*TK.T	S35	sp|Q13636|RAB31_HUMAN	3,4	3.527	0.6714	0.289402	1	-0.564255	-0.620855	-0.460383	-0.548498	0.011591
R.ILEGPQQSLSGS#PLQPIPAS#PPPQIPPGLRPR.F	S128:S136	sp|O15446|RPA34_HUMAN	3,4	2.789	0.5207	0.062449	0.49897	0.353529	0.202725	0.269953	0.275403	0.0115988
R.RSVS#QDLIKKEEER.K	S379	sp|Q9UPQ0|LIMC1_HUMAN	4	3.025	0.4496	0.201248	0.5	-0.261792		-0.248073	-0.254932	0.0116032
R.GVLEGDDVLFY#DESPPPRPK.L	Y641	sp|Q7L590|MCM10_HUMAN	3	1.817	0.355	0.160004	0.5	-0.1754	-0.16604		-0.17072	0.0116052
K.APKIS#M*PDFDLHLKGPK.V	S2580	sp|Q09666|AHNK_HUMAN	3,4	2.266	0.4471	0.152574	1	-0.385657	-0.367462		-0.37656	0.0116123
R.VKVDGPRS#PSYGR.S	S199	sp|Q07955|SRSF1_HUMAN	2,3,4	2.643	0.552	0.011391	0.99999	0.218914	0.37913	0.327324	0.308456	0.0116164
R.GRS#FAGNLNTYKR.L	S386	sp|Q01813|K6PP_HUMAN	2,3,4	3.672	0.5988	0.059869	1	-0.0108771	-0.0387976	-0.0488278	-0.0328342	0.0116217
K.LREQGTESRSS#TPLPTISSSAENTR.Q	S159,S159	sp|P42166|LAP2A_HUMAN,sp|P42167|LAP2B_HUMAN	3	2.424	0.4658	0.229722	0.99379	0.425013	0.681673	0.579577	0.562088	0.0116222
K.EHYPVSSPS#SPSPPAQPGGVSR.N	S2044	sp|O75179|ANR17_HUMAN	3	2.811	0.5436	0.399828	0.49846	-1.01458	-1.4292	-1.21454	-1.21944	0.0116252
R.NGPPTRRS#DFR.V	S109	sp|Q13242|SRSF9_HUMAN	3	1.774	0.2435	0.327361	0.5	-0.939814	-1.28168	-1.00969	-1.07706	0.0116292
K.KKGVEPSPS#PIKPGDIKR.G	S247	sp|Q92890|UFD1_HUMAN	3,4	4.216	0.6006	0.222355	1	0.0921407	0.127033	0.0449873	0.0880536	0.0116696
R.HVLIHT#GERPFQCSQCSM*GFIQK.Y	T284	sp|Q9Y2X9|ZN281_HUMAN	4	3.765	0.639	0.027791	1	0.0617223	0.0026156	0.0199396	0.0280925	0.0116768
R.CM*M*AQY#NRHDSPEDVKR.R	Y476	sp|P31948|STIP1_HUMAN	3,4	2.362	0.4388	0.081987	0.5	0.13893	0.162547	0.0705857	0.124021	0.0116775
K.RPESPSEIS#PIKGSVR.T	S226	sp|Q7Z5K2|WAPL_HUMAN	2,3	2.625	0.5274	0.046899	1	0.874179	0.844708	0.570644	0.763177	0.0116801
R.QGS#GRES#PSLASR.E	S335:S339	sp|Q8WWM7|ATX2L_HUMAN	3	1.318	0.1854	0.726482	0.99997	-0.319517	-0.390445	-0.312153	-0.340705	0.0116911
K.FIEFEDS#QEQEKKDLQTR.V	S109	sp|O60271|JIP4_HUMAN	4	2.422	0.4628	0.347915	1	0.116048	0.226799	0.15961	0.167486	0.0116922
R.SAVGARGS#PETNHLIR.F	S98	sp|Q69YH5|CDCA2_HUMAN	2,3,4	3.374	0.5751	0.144643	1	0.0241198	-0.0256614	0.0127937	0.00375071	0.0116964
K.LPAEGPEPEADS#QEQVHPK.T	S105	sp|O75459|GAGB1_HUMAN	2,3	3.794	0.7037	0.037102	1	-0.515952	-0.435328	-0.585118	-0.512133	0.0116986
K.DYEIESQNPLAS#PTNTLLGSAK.E	S629	sp|Q7Z417|NUFP2_HUMAN	2,3	3.478	0.6846	0.056677	1	-0.0976915	-0.10275	-0.110233	-0.103558	0.011717
K.HIKEEPLSEEEPCTSTAIAS#PEKKK.K	S514	sp|Q9Y2X3|NOP58_HUMAN	4	3.181	0.5495	0.260171	0.99943	1.75463	2.12692	1.41316	1.7649	0.0117232
R.SVS#GKTPGDFYDRR.T	S1736	sp|Q3V6T2|GRDN_HUMAN	3	2.057	0.4351	0.812052	0.99705	0.233266	0.396217	0.364735	0.331406	0.0117264
K.HRS#SVGPSKPVSQPR.R	S38	sp|Q9Y657|SPIN1_HUMAN	3,4	2.031	0.3712	0.428303	0.5	-0.241636	-0.291055	-0.301458	-0.27805	0.0117427
K.HRSS#VGPSKPVSQPR.R	S39	sp|Q9Y657|SPIN1_HUMAN	3,4	2.885	0.5451	0.057463	0.99567	-0.241636	-0.291055	-0.301458	-0.27805	0.0117427
K.QSNASSDVEVEEKETS#VSKEDTDHEEK.A	S116	sp|O75475|PSIP1_HUMAN	3,4	2.463	0.3944	2.16069	0.49999	0.716624	0.683829	1.00196	0.800805	0.0117466
R.RAPSTSPSFEGT#QETYTVAHEENVR.F	T86	sp|Q9BUT9|F195A_HUMAN	3	5.328	0.6993	0.310231	0.99699	-0.407591	-0.38289	-0.314121	-0.368201	0.0117782
K.RDS#EEEFGSERDEYREK.S	S73	sp|Q12873|CHD3_HUMAN	4	1.87	0.4578	0.353066	1	0.370235	0.598987	0.471275	0.480166	0.011779
K.SLYVAEYHS#EPVEDEKP.-	S475	sp|P26196|DDX6_HUMAN	3	2.11	0.4673	0.284465	0.99434	-1.35948	-1.48041	-1.04757	-1.29582	0.0117924
K.DCDPGS#PRRCDIIIISGRK.E	S944	sp|Q00341|VIGLN_HUMAN	3,4	1.733	0.4557	0.220742	1	0.281871	0.305419		0.293645	0.0118005
R.REEQTDT#S#DGESVTHHIR.R	T50:S51	sp|P36915|GNL1_HUMAN	3,4	3.264	0.4442	0.050779	0.99443	-1.61525	-1.67605		-1.64565	0.0118267
K.ATNES#EDEIPQLVPIGK.K	S361	sp|O76021|RL1D1_HUMAN	2,3	2.803	0.6566	0.093044	1	-1.84052	-1.64753	-1.28886	-1.5923	0.0118273
K.KLS#VPT#S#DEEDEVPAPKPR.G	S105:T108:S109	sp|Q8NE71|ABCF1_HUMAN	2,3	3.187	0.551	0.029829	1	-1.17453	-0.840073	-0.983654	-0.999419	0.0118749
K.GEAAAERPGEAAVAS#SPSK.A	S26	sp|P29966|MARCS_HUMAN	2,3	2.7	0.5548	0.041623	0.49999	-0.185229	-0.218474	-0.19017	-0.197957	0.011879
K.GEAAAERPGEAAVASS#PSK.A	S27	sp|P29966|MARCS_HUMAN	2,3	3.304	0.6028	0.18896	0.99138	-0.185229	-0.218474	-0.19017	-0.197957	0.011879
R.RVIHFVSGETM*EEY#S#TDEDEVDGLEKK.D	Y69:S70	sp|Q8N128|F177A_HUMAN	3	0.945	0.219	0.826795	0.32567	0.311142	0.189651	0.33201	0.277601	0.0118864
K.S#SSLEM*TPYNTPQLSPATTPANKK.N	S452	sp|Q14C86|GAPD1_HUMAN	3	2.285	0.3768	0.40571	0.33333	-0.453007	-0.406576	-0.343824	-0.401136	0.0119008
R.IHQIGPGM*VQQIQS#VCM*ECQGHGERISPK.D	S175	sp|P31689|DNJA1_HUMAN	4	2.83	0.4915	0.074456	0.99999	0.137083	0.0986372	0.20205	0.145923	0.0119098
K.AGGKPSQS#PSQEAAGEAVLGAK.T	S917	sp|P00519|ABL1_HUMAN	3	3.723	0.6264	0.489984	0.99998	0.423688	0.2556	0.408922	0.362737	0.0119225
K.AGGKPSQSPS#QEAAGEAVLGAK.T	S919	sp|P00519|ABL1_HUMAN	3	2.893	0.5596	0.307402	0.99699	0.423688	0.2556	0.408922	0.362737	0.0119225
K.TPDS#EDKLFSPVIAR.N	S983	sp|Q5VZ89|DEN4C_HUMAN	3	1.77	0.2497	1.94185	0.99522	0.0121356	-0.0346441	-0.0143194	-0.012276	0.0119282
K.TPDSEDKLFS#PVIAR.N	S989	sp|Q5VZ89|DEN4C_HUMAN	3	1.834	0.2667	0.485869	0.99427	0.0121356	-0.0346441	-0.0143194	-0.012276	0.0119282
K.KLVETDFS#T#PTPR.R	S1086:T1087	sp|Q6P0N0|M18BP_HUMAN	2	1.78	0.3921	0.166824	0.99559	0.253259	0.411155	0.281732	0.315382	0.0119316
K.KLVETDFS#TPT#PR.R	S1086:T1089	sp|Q6P0N0|M18BP_HUMAN	2,3	1.518	0.3267	0.287523	0.49998	0.253259	0.411155	0.281732	0.315382	0.0119316
K.KTDDVEAM*S#SQPALALDER.K	S1485	sp|P46821|MAP1B_HUMAN	2,3	3.437	0.6002	0.407642	0.5	-0.35209	-0.325694	-0.27463	-0.317471	0.0119418
R.TIANM*FGS#SEKETIELSPTGRPK.R	S494	sp|Q9NRZ9|HELLS_HUMAN	3	1.311	0.1716	0.78194	0.24934		0.366512	0.340861	0.353687	0.0119459
R.LVS#PEQPPK.A	S499	sp|O43491|E41L2_HUMAN	2	1.502	0.4352	0.524342	1	0.0218785	0.0865654	0.0346906	0.0477115	0.0119634
R.S#LDQTSPCPLVLVR.I	S684	sp|Q6XZF7|DNMBP_HUMAN	2	1.236	0.318	0.071852	0.33333	-0.442004	-0.49317	-0.371008	-0.435394	0.0119634
K.TVT#PAKAVT#TPGKK.G	T99:T105	sp|P19338|NUCL_HUMAN	2,3	2.314	0.5156	0.030718	0.49825	0.209045	0.10998	0.127232	0.148752	0.0119697
R.AFLPVTS#PNKHLGLVTPHKTELV.-	S189	sp|Q01151|CD83_HUMAN	3,4	3.367	0.5891	0.21339	0.5	0.129223	0.184385	0.0845997	0.132736	0.0119946
R.AS#RRSDSASSEPVGIYQGFEK.K	S299	sp|Q05655|KPCD_HUMAN	3,4	1.785	0.5272	0.232073	0.49724	-0.416941	-0.494417	-0.375761	-0.42904	0.0120005
K.HNLDVVS#PIPANKDLSEADLR.I	S765	sp|Q13017|RHG05_HUMAN	3,4	3.475	0.636	0.063101	1	-0.310307	-0.248316	-0.303335	-0.28732	0.0120104
K.NM*TVEQLLT#GSPTSPTVEPEKPTR.E	T834	sp|Q9C0C9|UBE2O_HUMAN	3,4	2.63	0.5373	0.646764	0.49674	0.474697	0.330724	0.297104	0.367509	0.012014
R.KESYS#VYVYK.V	S39,S39,S39,S39,S39,S39,S39,S39,S39	sp|P62807|H2B1C_HUMAN,sp|P58876|H2B1D_HUMAN,sp|Q93079|H2B1H_HUMAN,sp|O60814|H2B1K_HUMAN,sp|Q99880|H2B1L_HUMAN,sp|Q99879|H2B1M_HUMAN,sp|Q99877|H2B1N_HUMAN,sp|Q5QNW6|H2B2F_HUMAN,sp|P57053|H2BFS_HUMAN	3	1.679	0.4544	0.586813	0.99307	0.186842	0.200341	0.312457	0.233213	0.0120372
R.SRS#LSQIHEAAVR.M	S729	sp|Q9NZM1|MYOF_HUMAN	3	2.805	0.5456	0.308681	0.99349	0.131933	0.186497	0.0856253	0.134685	0.0120671
R.SRSLS#QIHEAAVR.M	S731	sp|Q9NZM1|MYOF_HUMAN	3	2.661	0.4472	0.019552	0.49906	0.131933	0.186497	0.0856253	0.134685	0.0120671
K.SKGPS#AAGEQEPDKESGASVDEVAR.Q	S49	sp|P50579|AMPM2_HUMAN	4	2.367	0.3726	0.461184	0.5	-0.845773	-1.18953	-1.00711	-1.01414	0.0120694
R.SLTRS#PPAIR.R	S2071	sp|Q9UQ35|SRRM2_HUMAN	2,3	2.171	0.3742	0.043102	1	0.519941	0.607362	0.370628	0.49931	0.012071
K.KQKSY#TLVVAK.D	Y88	sp|O43491|E41L2_HUMAN	3	1.869	0.2584	0.349974	0.49913	0.118027	0.19536	0.235297	0.182895	0.0120999
K.SSS#LPASQNNLRH.-	S153	sp|Q9Y2Y0|AR2BP_HUMAN	3	2.357	0.4543	0.010915	0.99508	-0.620241	-0.522178	-0.460637	-0.534352	0.0121155
R.ADLNQGIGEPQS#PSRR.V	S74	sp|Q96C19|EFHD2_HUMAN	2,3	2.743	0.511	0.08055	1	-0.0581281	-0.0653486	-0.0842764	-0.069251	0.012117
K.EAYPT#PTKDLHQPS#LSPAS#PHSQGFER.G	T54:S63:S68	sp|Q9BZF1|OSBL8_HUMAN	4	2.774	0.2033	0.492524	0.09995	0.242268	0.129143	0.159476	0.176962	0.0121225
R.KQAREES#EESEAEPVQR.T	S196	sp|Q9BW71|HIRP3_HUMAN	3	2.925	0.5179	0.022873	1	-0.86027	-0.791261	-0.620974	-0.757502	0.012126
R.KQAREESEES#EAEPVQR.T	S199	sp|Q9BW71|HIRP3_HUMAN	3	2.905	0.3962	1.49016	1	-0.86027	-0.791261	-0.620974	-0.757502	0.012126
R.VLRT#PGRQS#PGPGHRS#PDSGHVAK.M	T481:S486:S493	sp|O15169|AXIN1_HUMAN	3,4	1.872	0.3932	0.127549	0.99998	0.237719	0.162291	0.123405	0.174471	0.0121389
R.SVS#PTFLNPSDENLK.T	S1242	sp|Q9UKA4|AKA11_HUMAN	2	2.957	0.5875	0.597515	0.99687	-0.59039	-0.518543	-0.436583	-0.515172	0.0121511
R.IIYDS#DSESEETLQVK.N	S69	sp|P35251|RFC1_HUMAN	2,3	3.155	0.6532	0.446637	1	-0.85542	-1.0613	-1.20993	-1.04222	0.0121581
R.IIYDSDS#ESEETLQVK.N	S71	sp|P35251|RFC1_HUMAN	2,3	3.118	0.6482	0.043712	0.99695	-0.85542	-1.0613	-1.20993	-1.04222	0.0121581
K.EKT#PSPKEEDEEPES#PPEKK.T	T202:S214	sp|Q9H1E3|NUCKS_HUMAN	3,4	2.291	0.3007	0.045902	0.995	-0.567666	-0.757062	-0.600642	-0.64179	0.012163
K.DDEEKPKIEDVGS#DEEDDSGKDKK.K	S177,S255	sp|Q58FF8|H90B2_HUMAN,sp|P08238|HS90B_HUMAN	4	4.412	0.5979	0.07198	1	-0.721534	-0.530786	-0.599685	-0.617335	0.0121858
R.NPLEPFAS#LEQNREEAHR.V	S402	sp|Q6IE81|JADE1_HUMAN	3,4	1.809	0.2659	0.394505	1	-0.36542		-0.347589	-0.356504	0.0121912
R.LRLEHEQASQPT#PEKAQQNPTLLAELR.L	T504,T504	sp|Q9Y4J8|DTNA_HUMAN,sp|O60941|DTNB_HUMAN	4	3.446	0.6477	0.706073	1	0.350893	0.222543	0.218567	0.264001	0.0122001
R.TM*CPLLSM*KPGEYSYFS#PR.T	S432	sp|Q15003|CND2_HUMAN	2,3	3.17	0.5125	0.275527	0.99077	0.397938	0.229251	0.35278	0.326656	0.0122231
R.NQIHVKS#PPREGSQGELTPANSQSR.M	S468	sp|Q13098|CSN1_HUMAN	3,4	4.027	0.6483	0.028377	1	0.210342	0.187135	0.319319	0.238932	0.0122273
K.NVSGISFTENM*GS#SQQK.N	S1117	sp|P49792|RBP2_HUMAN	2	2.599	0.5244	0.51445	0.9891	0.596561	0.927829	0.877709	0.8007	0.0122291
R.SYGSLVQSACS#PVRER.R	S33	sp|Q96S90|LYSM1_HUMAN	2,3	2.577	0.5468	0.42414	0.99999	0.228502	0.112752	0.175824	0.172359	0.012239
K.SKPVFSES#LSD.-	S94	sp|O60220|TIM8A_HUMAN	2	1.163	0.1943	0.108588	0.98826	-0.58692	-0.434884	-0.505256	-0.50902	0.012249
K.RLEEPEEPKVLT#PEEQLADKLR.L	T109	sp|O75822|EIF3J_HUMAN	3,4	4.711	0.6597	0.010097	1	0.141718	0.0594153	0.139544	0.113559	0.0122647
K.SSS#KKDEEHILSGR.D	S245	sp|Q8IXQ4|K1704_HUMAN	3	2.19	0.4744	0.904315	0.33333	-0.588486		-0.614729	-0.601608	0.0122734
K.DIEVLS#EDT#DYEEDEVTKK.R	S790:T793	sp|Q4LE39|ARI4B_HUMAN	3	2.395	0.5157	0.258747	1	-0.534676	-0.734774	-0.631004	-0.633485	0.012281
K.FNDS#EGDDTEETEDYRQFR.K	S397	sp|Q9NYF8|BCLF1_HUMAN	2,3,4	3.512	0.6815	0.033274	1	-0.286297	-0.292739	-0.356556	-0.311864	0.0122818
R.QHGVT#HSGARPFQCVR.C	T405	sp|Q8NAF0|ZN579_HUMAN	3,4	1.935	0.2462	0.156307	0.99993	0.0227314	0.0839646	0.0926941	0.0664633	0.0122823
K.ISM*QDVDLS#LGSPK.L	S508	sp|Q09666|AHNK_HUMAN	2	1.276	0.4047	0.156787	0.5	-0.070587	-0.0928381	-0.0830513	-0.0821588	0.012285
R.EFLEQLPKDDHDDFFS#TTPLQHQR.I	S991	sp|Q6P0N0|M18BP_HUMAN	4	2.677	0.3691	1.43966	0.4983	0.037104	0.095917	0.0307566	0.0545925	0.0122876
R.TRS#RS#PLGFYVHLK.N	S278:S280	sp|Q8IXT5|RB12B_HUMAN	4	1.324	0.3255	0.694805	0.99172	0.552679	0.689358	0.425977	0.556005	0.0122883
K.S#KGESDDFHMDFDSAVAPR.A	S1491	sp|P11388|TOP2A_HUMAN	3	2.611	0.5406	0.34887	1	-0.402913	-0.368916	-0.308386	-0.360071	0.0122893
K.SKGES#DDFHMDFDSAVAPR.A	S1495	sp|P11388|TOP2A_HUMAN	3	2.999	0.6225	0.176839	0.99615	-0.402913	-0.368916	-0.308386	-0.360071	0.0122893
R.SYS#RLETLGSASTSTPGR.R	S147	sp|Q96FF9|CDCA5_HUMAN	3	2.835	0.3947	0.46468	0.33301	-0.613646	-0.67037	-0.833341	-0.705786	0.0122936
R.SSS#EDKITVHFINR.D	S63	sp|P10109|ADX_HUMAN	3	2.598	0.4506	0.163253	0.99707	0.26147	0.155408	0.154371	0.190416	0.0123045
R.NSDRSEDGYHS#DGDYGEHDYR.H	S78	sp|P52756|RBM5_HUMAN	4	3.866	0.6009	0.014911	0.99998	-1.62142	-1.45062	-1.13153	-1.40119	0.0123099
-.S#PTPPLFSLPEAR.T	S2	sp|Q96FV9|THOC1_HUMAN	2,3	1.904	0.6535	0.111618	0.99833	-0.365578	-0.466443	-0.373993	-0.402005	0.0123615
-.SPT#PPLFSLPEAR.T	T4	sp|Q96FV9|THOC1_HUMAN	2	2.074	0.542	0.313476	0.99719	-0.365578	-0.466443	-0.373993	-0.402005	0.0123615
K.S#PEEHLEEM*M*K.M	S361	sp|Q9UIG0|BAZ1B_HUMAN	2,3	1.744	0.4908	0.200048	1	-0.278964	-0.301444	-0.354846	-0.311751	0.0123939
R.KTAAELLQSQGSQAGGSQT#LKR.D	T418	sp|Q14141|SEPT6_HUMAN	3	2.287	0.4731	2.3263	0.33333	1.12173	1.15625	0.757682	1.01189	0.0123965
K.KAEGEPQEES#PLKSK.S	S177	sp|Q9NYF8|BCLF1_HUMAN	3	3.53	0.5745	0.092921	1	0.207404	0.159483	0.0977232	0.15487	0.0124008
K.KHPDS#SVNFAEFSKK.C	S34	sp|P26583|HMGB2_HUMAN	3	2.167	0.4074	0.655042	0.5	-0.0594991	-0.0469375	-0.0769305	-0.0611224	0.0124025
R.SQEDEIS#SPVNKVR.R	S2195	sp|Q5UIP0|RIF1_HUMAN	3	1.876	0.4216	0.263599	0.5	0.0686501	0.0383838	0.117379	0.0748043	0.0124053
K.YIEIDS#DEEPRGELLSLR.D	S585	sp|Q9NVU7|SDA1_HUMAN	2,3	2.014	0.5278	0.08373	1	-0.288879	-0.239683	-0.300954	-0.276505	0.0124209
K.RKS#FTSLYKDR.C	S958	sp|Q5SW79|CE170_HUMAN	3,4	2.786	0.514	0.002888	1	0.119701	0.0681814	0.0405826	0.0761549	0.0124384
R.SKS#IEEREEEYQR.V	S280,S280	sp|Q9UBL0|ARP21_HUMAN,sp|Q15032|R3HD1_HUMAN	2,3,4	2.342	0.4748	0.011698	0.99757	0.165643	0.182299	0.0833838	0.143775	0.0124426
R.TTGDIS#VEKLNLGTDSDSS#PQK.S	S549:S562	sp|Q16512|PKN1_HUMAN	3	2.649	0.3307	1.3534	0.49999	0.097061	0.0713851	0.16175	0.110065	0.0124465
K.NRS#SAVDPEPQVK.L	S248	sp|Q5SSJ5|HP1B3_HUMAN	2,3	1.538	0.3336	0.516568	0.5	-0.264006	-0.258789	-0.215065	-0.245953	0.0124549
R.DFSASYFSGEQEVT#PSRSTLQIGKR.D	T253	sp|P49454|CENPF_HUMAN	4	1.637	0.3836	0.239212	0.49999	0.409867	0.442923	0.260993	0.371261	0.0124913
R.LLT#PTHSFLAR.S	T231	sp|Q14244|MAP7_HUMAN	2,3	2.092	0.5024	0.227853	1	0.00269474	0.0045464	0.0555137	0.0209183	0.0125258
K.EQLKEELNENQST#PKKEK.Q	T576	sp|Q7L7X3|TAOK1_HUMAN	3	2.433	0.3753	0.440757	0.5	0.0457289	-0.0117731	0.0115082	0.0151547	0.0125377
R.ALSS#DSILSPAPDAR.A	S395	sp|Q8IVT2|CS021_HUMAN	2,3	2.368	0.3895	0.966583	0.5	-0.52886	-0.730154	-0.634867	-0.631294	0.01254
K.GGPGS#AVSPYPTFNPSSDVAALHK.A	S34	sp|P04083|ANXA1_HUMAN	3	1.262	0.4049	0.548815	0.24999	-0.363093	-0.394969	-0.302305	-0.353456	0.0125403
K.GFTECEM*TKSS#PLK.I	S518	sp|Q9NQW6|ANLN_HUMAN	2,3	3.201	0.654	0.027836	0.99801	0.180307	0.085215	0.108661	0.124728	0.0125513
K.DFQDYM*EPEEGCQGS#PQRR.G	S194	sp|O43237|DC1L2_HUMAN	2,3	2.445	0.5612	0.01079	1	-0.0615118	-0.0445401	-0.0250361	-0.043696	0.0125546
K.TKS#SDDLLAGM*AGGVTVTNGVK.G	S54	sp|Q69YQ0|CYTSA_HUMAN	3	2.921	0.5529	0.022561	0.49929	-0.526867	-0.391771	-0.483457	-0.467365	0.0125575
K.TPTVPDS#PGYM*GPTR.A	S601	sp|Q765P7|MTSSL_HUMAN	2	2.051	0.4788	1.73438	0.99998	-1.65545		-1.72116	-1.6883	0.0125707
R.KNQS#SEDILRDAQVANK.N	S480	sp|Q13625|ASPP2_HUMAN	3	2.283	0.4306	0.49882	0.9962	-0.279056	-0.22674	-0.238774	-0.24819	0.0125833
K.QKFNDS#EGDDT#EETEDYRQFR.K	S397:T402	sp|Q9NYF8|BCLF1_HUMAN	3,4	2.262	0.4474	0.483699	1	-1.51403	-2.09463	-1.58681	-1.73182	0.0125878
R.TAPTALGITLS#SSPTSTPELR.V	S352	sp|O75970|MPDZ_HUMAN	2,3	2.083	0.3817	0.55485	0.33105	-0.270033	-0.227354	-0.223062	-0.24015	0.0126365
R.TAPT#ALGITLSSSPTSTPELR.V	T345	sp|O75970|MPDZ_HUMAN	3	1.969	0.4469	0.748653	0.49462	-0.270033	-0.227354	-0.223062	-0.24015	0.0126365
R.DNLAQQS#FNM*EQANYTIQSLK.D	S86	sp|Q9NZZ3|CHMP5_HUMAN	3	3.059	0.5397	0.115966	1	-0.255629	-0.226329	-0.207825	-0.229927	0.0126442
R.VDS#TTCLFPVEEK.A	S261	sp|Q06210|GFPT1_HUMAN	2,3	2.62	0.5414	0.014497	0.99999	-0.327151	-0.300917	-0.255731	-0.2946	0.0126678
R.RLSS#LRAS#TSKSESSQK.-	S236:S240	sp|P62753|RS6_HUMAN	3	2.197	0.2345	0.56196	0.99109	-0.623937	-0.86895	-0.810422	-0.767769	0.0126749
K.TAHNSEADLEESFNEHELEPS#SPK.S	S154	sp|Q8IWS0|PHF6_HUMAN	3	3.068	0.5442	0.06261	0.5	-0.479177	-0.443436	-0.59008	-0.504231	0.0126806
R.TICTFDSSGFES#M*SPIKETVSSR.Q	S934	sp|Q69YH5|CDCA2_HUMAN	3	2.404	0.572	0.985154	0.49999	0.170306	0.0745191	0.154849	0.133225	0.0126874
R.M*RT#PSNLAAAR.L	T301	sp|Q86U86|PB1_HUMAN	3	2.671	0.4231	0.06125	1	0.0653933	0.00649105	0.068845	0.0469098	0.0127283
R.SRSSS#PVTELASR.S	S1103	sp|Q9UQ35|SRRM2_HUMAN	3	1.909	0.3677	1.27524	0.25	2.04123	2.13236		2.0868	0.0127372
R.SQLDDHPES#DDEENFIDANDDEDM*EKFTDADKETEIVK.K	S629	sp|Q03701|CEBPZ_HUMAN	4	4.211	0.6538	0.009145	1	-0.435919	-0.513658	-0.593229	-0.514269	0.0127587
K.DAEYIYPSLES#DDDDPALK.S	S857	sp|Q9UPP1|PHF8_HUMAN	2	1.037	0.2845	0.589189	0.33332	-0.54758	-0.416819	-0.440397	-0.468265	0.0127617
R.DFVYPSSTRDPSASNGGGS#PAR.R	S373	sp|O60504|VINEX_HUMAN	3	1.982	0.4566	0.119575	0.99998	-0.425415	-0.474892	-0.355371	-0.418559	0.0127716
K.SKQLETKQETHCQS#TPLKK.H	S471	sp|Q9NQW6|ANLN_HUMAN	3,4	2.05	0.4415	0.049354	0.5	0.29567	0.44582	0.278934	0.340141	0.0127744
K.SKQLETKQET#HCQSTPLKK.H	T467	sp|Q9NQW6|ANLN_HUMAN	3,4	1.31	0.2045	0.030785	0.33333	0.29567	0.44582	0.278934	0.340141	0.0127744
K.SKQLETKQETHCQST#PLKK.H	T472	sp|Q9NQW6|ANLN_HUMAN	4	2.78	0.4291	0.1059	0.49999	0.29567	0.44582	0.278934	0.340141	0.0127744
K.NKS#NESVDIQDQEEK.V	S1576	sp|Q5UIP0|RIF1_HUMAN	3	1.943	0.385	0.112537	0.5	0.0731196	0.0943174	0.0203459	0.0625943	0.0127914
R.RPDPDS#DEDEDYERERR.K	S155	sp|Q96I25|SPF45_HUMAN	2,3,4	3.014	0.5637	0.005144	1	-0.445774	-0.558162	-0.60851	-0.537482	0.0127966
R.KVPS#FTFTPTVTYQR.G	S940	sp|Q9Y6N7|ROBO1_HUMAN	2,3	1.278	0.421	0.736596	0.99684	0.0887777	0.0284583	0.1049	0.0740453	0.0128082
R.CRS#PGM*LEPLGSSR.T	S2132	sp|Q9UQ35|SRRM2_HUMAN	2,3	3.51	0.6508	0.009394	1	-0.480808	-0.558543	-0.412848	-0.484066	0.0128083
K.LYGS#PTQIGPSYR.G	S1319	sp|Q76L83|ASXL2_HUMAN	2	2.322	0.5838	0.330096	1	-0.358957	-0.301145	-0.282144	-0.314082	0.0128095
K.ISSGKS#S#PFKVSPLTFGR.K	S287:S288	sp|O95810|SDPR_HUMAN	3	1.485	0.2256	0.153589	0.33104	0.0791563	0.120483	0.179343	0.126328	0.0128208
K.SGIGDRPLQDLSNTS#FVSNNTAESENKSEDLSSER.T	S1222	sp|Q562F6|SGOL2_HUMAN	4	2.57	0.5529	0.372858	0.49924	0.329011	0.554018	0.477919	0.453649	0.0128333
R.ERDHSPTPS#VFNSDEERYR.Y	S496	sp|Q6UN15|FIP1_HUMAN	4	2.64	0.4045	0.44257	0.33333	-1.77788		-1.84964	-1.81376	0.0128356
R.ERDHSPTPSVFNS#DEERYR.Y	S500	sp|Q6UN15|FIP1_HUMAN	3,4	2.845	0.3167	0.709123	0.49886	-1.77788		-1.84964	-1.81376	0.0128356
R.ERDHSPT#PSVFNSDEERYR.Y	T494	sp|Q6UN15|FIP1_HUMAN	4	2.444	0.4845	1.16925	0.5	-1.77788		-1.84964	-1.81376	0.0128356
K.AM*DT#PKPAVSDEKNINTFVET#PVQK.L	T2389:T2406	sp|P46013|KI67_HUMAN	3,4	3.514	0.6316	0.034879	1	0.132392	0.0571519	0.0616811	0.0837417	0.0128401
K.HQAS#INELKR.T	S510	sp|Q9H4G0|E41L1_HUMAN	2,3	2.43	0.4615	0.066336	1	1.61882	1.25644	1.05834	1.3112	0.012856
K.ALQDS#APDRPSPVER.I	S998	sp|Q9H9B1|EHMT1_HUMAN	3	1.664	0.3516	0.009093	1	-0.399543	-0.5306	-0.437015	-0.455719	0.0128593
R.QLS#LRLNELPSTLQR.R	S324	sp|Q9Y6R0|NUMBL_HUMAN	3	1.705	0.2422	1.3392	1	0.131168	0.0783424	0.046936	0.0854821	0.0128669
R.SLT#AHSLLPLAEK.Q	T1426	sp|Q86VI3|IQGA3_HUMAN	2,3	1.855	0.3191	0.799874	0.99148	0.330758	0.37534	0.210003	0.305367	0.0129116
K.RTIQEVLEEQS#EDEDREAK.R	S141	sp|P18858|DNLI1_HUMAN	3,4	3.925	0.3916	0.037491	1	-1.23818	-1.79724	-1.54585	-1.52709	0.0129336
K.KFS#FKKPFKLS#GLSFK.R	S93:S101	sp|P49006|MRP_HUMAN	3,4	2.527	0.2616	0.525427	1	0.151679	0.0654006	0.0834365	0.100172	0.0129399
K.KKVQFDGT#NSAFKELK.F	T612	sp|Q8WWK9|CKAP2_HUMAN	3,4	1.994	0.333	0.049803	0.5	0.410952	0.365371	0.233894	0.336739	0.0129721
R.SCFESS#PDPELKS#RTPSR.H	S876:S883	sp|Q9UQ35|SRRM2_HUMAN	2,3	2.109	0.4296	0.19825	0.9964	0.248865	0.123897	0.188616	0.187126	0.0129756
R.HRISKYS#QTESQQIR.Y	S130	sp|Q9H7F0|AT133_HUMAN	4	2.189	0.228	1.51571	0.33294	0.233258		0.211066	0.222162	0.0129886
R.YVASYLLAALGGNS#SPSAKDIKK.I	S16	sp|P05387|RLA2_HUMAN	2,3,4	4.386	0.6976	0.084801	0.98942	0.0559512	0.135893	0.0684438	0.0867625	0.0129917
K.S#NVSYKNPSLM*PK.E	S508	sp|Q9Y5B9|SP16H_HUMAN	2,3	2.814	0.5296	0.021541	1	-0.679073	-0.505192	-0.67969	-0.621318	0.0130049
R.HGS#GPNIILTGDSS#PGFSK.E	S613:S624	sp|Q53ET0|CRTC2_HUMAN	2,3	3.262	0.6399	0.52816	0.5	-0.522652	-0.496467	-0.389404	-0.469508	0.0130093
K.NRSS#AVDPEPQVK.L	S249	sp|Q5SSJ5|HP1B3_HUMAN	2,3	1.812	0.2866	0.04488	0.5	-0.264006	-0.26133	-0.215065	-0.2468	0.0130109
K.SLLSHEFQDETDT#EEETLYSSKH.-	T1370	sp|O75976|CBPD_HUMAN	4	1.609	0.2219	2.10744	0.49999	-0.701022	-0.976375	-0.945683	-0.87436	0.0130208
R.VNPVTSLSENYT#CSDSEESSEKDKLAIPKR.L	T406	sp|Q14432|PDE3A_HUMAN	4	2.767	0.5363	0.705227	0.19972	-1.56666	-1.63109		-1.59888	0.0130495
K.M*TKNPDEIDETTELS#S.-	S1180	sp|P17301|ITA2_HUMAN	2	2.113	0.6119	1.44634	0.5	0.947296	0.588758	0.800418	0.778824	0.0130605
K.TVNLSVTPS#PAPR.T	S228	sp|Q8IZ21|PHAR4_HUMAN	2	2.504	0.5627	0.54568	1	0.575013	0.446963	0.729396	0.583791	0.0130708
R.ACAS#PSAQVEGS#PVAGSDGSQPAVKLEPLHFLQCHSK.N	S251:S259	sp|Q9UFC0|LRWD1_HUMAN	4	3.323	0.3343	0.475099	0.33333	0.123486	0.105191		0.114338	0.0130716
R.NSLLAGGDDDTM*SVISGIS#SRGSTVR.S	S1064	sp|Q8N3U4|STAG2_HUMAN	3	1.669	0.1648	0.29935	0.2486	0.0808001	0.121935	0.182676	0.12847	0.0130829
R.VLGKS#PGKTQLK.S	S837	sp|Q8TCN5|ZN507_HUMAN	2,3	2.206	0.4628	0.020871	1	0.214509	0.102609	0.146671	0.154596	0.0130866
R.S#PPSSSEIFTPAHEENVR.F	S21	sp|C9JLW8|F195B_HUMAN	3	3.268	0.5143	0.053481	0.99998	-0.599003	-0.44218	-0.498071	-0.513084	0.0131089
K.IDVTAPDVS#IEEPEGK.L	S793	sp|Q09666|AHNK_HUMAN	2	2.451	0.5267	0.091421	1	-0.384212	-0.305153	-0.310584	-0.333316	0.0131141
K.S#VVSDLEADDVK.G	S1374	sp|P11388|TOP2A_HUMAN	2	2.458	0.6371	1.04425	1		0.765549	0.724229	0.744889	0.0131392
K.SVPVNNLPERS#PTDS#PREGLR.V	S3175:S3179	sp|P49454|CENPF_HUMAN	2,3	2.037	0.4343	0.212186	0.99997	0.115402	0.0977912	0.197094	0.136762	0.0131422
R.RASDS#LSARPSVRPLLLR.T	S1110	sp|Q8NB49|AT11C_HUMAN	4	2.478	0.5069	0.902847	0.49853	0.121498	0.217879	0.243736	0.194371	0.0131867
R.GISQDRS#PLVK.V	S615	sp|Q5T5U3|RHG21_HUMAN	2	1.691	0.2736	1.23286	1	0.204265	0.111788	0.109366	0.141806	0.0132088
K.RLSS#SSATLLNS#PDR.A	S201:S209	sp|Q14244|MAP7_HUMAN	2,3	2.498	0.3664	0.144225	0.5	0.0819854	0.0141635	0.0336076	0.0432522	0.0132105
K.TKPTQAAGPS#SPQKPPT#PEETK.A	S446:T453	sp|P18887|XRCC1_HUMAN	3	2.12	0.2467	0.095449	0.49995	-0.515901	-0.445829	-0.382221	-0.447984	0.0132113
K.TKPTQAAGPSS#PQKPPT#PEETK.A	S447:T453	sp|P18887|XRCC1_HUMAN	3	1.305	0.2261	0.48245	0.49814	-0.515901	-0.445829	-0.382221	-0.447984	0.0132113
R.TRVEKVET#PHVTIEDAQHR.K	T1170	sp|Q5T200|ZC3HD_HUMAN	3,4	4.417	0.5981	0.395943	1	0.126034	0.254197	0.201357	0.193862	0.0132244
R.DFT#PAELR.R	T74	sp|O00264|PGRC1_HUMAN	2	1.6	0.3995	0.662158	1	-0.205824	-0.251214	-0.217439	-0.224826	0.0132293
K.EAGRS#IHEIPREELR.H	S1432	sp|Q9Y618|NCOR2_HUMAN	4	1.599	0.2276	0.38443	1	0.456067	0.487495		0.471781	0.0132303
R.DAAKS#SPAFGDRR.C	S214	sp|P13716|HEM2_HUMAN	3	2.062	0.3235	0.001602	0.99692	-0.0911587	-0.0744539	-0.0673097	-0.0776408	0.0132348
R.DAAKSS#PAFGDRR.C	S215	sp|P13716|HEM2_HUMAN	3	2.34	0.3808	0.746145	0.5	-0.0911587	-0.0744539	-0.0673097	-0.0776408	0.0132348
K.DCLNVLNKS#NEGKELLVPLTSSM*YVPGK.L	S56	sp|Q99471|PFD5_HUMAN	3,4	4.549	0.5845	0.709149	1	0.036896	0.0647236	-0.00121507	0.0334682	0.0132591
R.IVAHAVEVPAVQS#PRRS#PR.I	S75:S79	sp|Q96FF9|CDCA5_HUMAN	3,4	2.951	0.5313	0.02053	1	0.0609161	0.0444122	-0.00308851	0.0340799	0.0132681
R.NHVDES#PVEFPATR.S	S136	sp|Q9UBC3|DNM3B_HUMAN	3	1.645	0.3064	0.841245	1	-1.00742	-1.45317	-1.3358	-1.26546	0.0132744
R.VSS#PLPS#PSAM*TDAANSQAAAK.L	S334:S338	sp|Q8WXI9|P66B_HUMAN	2,3	4.166	0.4918	0.021792	0.5	-0.493532	-0.674127	-0.552528	-0.573396	0.0132945
R.TAVPS#PVEAAAASDPAAAR.N	S152	sp|Q147X3|NAA30_HUMAN	3	3.837	0.6424	0.161043	1	-0.0586926	-0.0220884	-0.0258726	-0.0355512	0.0133182
R.RESLT#SFGNGPLSAGGPGKPGGGGGGSGSSSM*SR.G	T1766	sp|Q14643|ITPR1_HUMAN	3,4	3.938	0.5452	0.022051	0.49807	0.143405	0.057163	0.0792182	0.0932622	0.0133387
R.QLVYVEQAGSS#PK.L	S407	sp|Q9C0H5|RHG39_HUMAN	2	2.448	0.4592	0.728801	0.99659	0.678463	1.01743	0.711267	0.802385	0.0133418
R.DDDRT#PGLHGDCDDDKYR.R	T223	sp|O95159|ZFPL1_HUMAN	2,3,4	4.131	0.6421	0.015077	1	-0.826976	-0.639582	-0.903568	-0.790042	0.013347
K.VISFIENTS#TPVDR.M	S513	sp|Q9NUY8|TBC23_HUMAN	2	1.501	0.3098	0.462437	0.49874	-0.0858708	-0.0779191	-0.060807	-0.0748656	0.0133687
[truncated: 21,467 more rows]

## Sheet: candidate CK2 p-sites
Peptide	Phosphorylation site	Reference	Charge state	xcorr_max	dcn_max	MMA (ppm)	phosphoRS score	HL_log2_ratio_avg A	HL_log2_ratio_avg B	HL_log2_ratio_avg C	Average	P-value
K.IKEEVLSES#EAENQQAGAAALAPEIVIK.V	S779	sp|Q9UJX5|APC4_HUMAN	3	1.838	0.5724	0.237487	0.5	-1.39574	-1.52941	-1.46978	-1.46498	0.000773093
R.LTQTSGQSTHTHKEPAS#GDEGIK.V	S2638	sp|P46013|KI67_HUMAN	3,4	2.401	0.3204	0.004572	0.9998	-1.73006	-1.72747		-1.72876	1.38547e-82
R.LFPEFDDS#DYDEVPEEGPGAPAR.V	S229	sp|Q96P48|ARAP1_HUMAN	3	2.206	0.6038	0.064732	0.99669	-1.09716	-1.16831		-1.13274	0.0214274
R.LFPEFDDSDY#DEVPEEGPGAPAR.V	Y231	sp|Q96P48|ARAP1_HUMAN	3	1.345	0.3717	0.125232	0.5	-1.09716	-1.16831		-1.13274	0.0214274
K.KLSVPT#S#DEEDEVPAPKPR.G	T108:S109	sp|Q8NE71|ABCF1_HUMAN	2,3,4	4.037	0.7104	0.053407	1	-1.98285	-2.30478	-2.50357	-2.26373	0.00496061
K.LSVPT#S#DEEDEVPAPKPR.G	T108:S109	sp|Q8NE71|ABCF1_HUMAN	2,3,4	2.897	0.6062	0.038537	1	-0.838074	-1.24389	-0.939975	-1.00731	0.0183324
K.FNDS#EGDDT#EETEDYRQFRK.S	S397:T402	sp|Q9NYF8|BCLF1_HUMAN	3,4	2.492	0.5047	0.091398	1	-2.05617	-2.18625	-2.118	-2.12014	0.000325189
K.FNDS#EGDDT#EETEDYRQFR.K	S397:T402	sp|Q9NYF8|BCLF1_HUMAN	2,3	3.223	0.6044	0.004588	1	-1.63092	-1.926	-1.67094	-1.74262	0.00320335
K.QKFNDS#EGDDT#EETEDYRQFR.K	S397:T402	sp|Q9NYF8|BCLF1_HUMAN	3,4	2.262	0.4474	0.483699	1	-1.51403	-2.09463	-1.58681	-1.73182	0.0125878
K.DTEQKELDQDM*VT#EDEDDPGSHKR.G	T731	sp|Q9NRL2|BAZ1A_HUMAN	3,4	4.578	0.6453	0.219218	1	-1.06078	-1.07558	-0.976271	-1.03754	0.00103098
R.AFQLEEGEET#EPDCKYSK.K	T122	sp|P38432|COIL_HUMAN	2,3	2.612	0.6283	0.184106	1	-1.28314	-2.61083	-2.3252	-2.07306	0.0401495
R.YQPLAST#ASDNDFVT#PEPR.R	T1331:T1339	sp|Q15021|CND1_HUMAN	2,3	2.216	0.5162	0.14534	0.49893	-1.36272	-1.63813	-1.56788	-1.52291	0.00341782
R.YQPLASTAS#DNDFVT#PEPR.R	S1333:T1339	sp|Q15021|CND1_HUMAN	2,3	2.912	0.5939	0.092428	0.99998	-1.36272	-1.63813	-1.56788	-1.52291	0.00341782
R.YQPLAS#TASDNDFVT#PEPR.R	S1330:T1339	sp|Q15021|CND1_HUMAN	2	1.812	0.5077	0.344094	0.33333	-1.2277	-1.70935	-1.54151	-1.49286	0.0103909
R.TIQEVLEEQS#EDEDREAK.R	S141	sp|P18858|DNLI1_HUMAN	2,3	2.854	0.562	0.053134	1	-1.58991	-1.71168	-1.55312	-1.61824	0.000980746
K.RTIQEVLEEQS#EDEDREAKR.K	S141	sp|P18858|DNLI1_HUMAN	4	3.083	0.4966	0.135901	1	-1.53237	-1.55838		-1.54538	0.00360441
R.TIQEVLEEQS#EDEDREAKR.K	S141	sp|P18858|DNLI1_HUMAN	3,4	2.404	0.4225	0.075761	1	-1.41412	-1.79891	-1.38794	-1.53365	0.00869715
K.RTIQEVLEEQS#EDEDREAK.R	S141	sp|P18858|DNLI1_HUMAN	3,4	3.925	0.3916	0.037491	1	-1.23818	-1.79724	-1.54585	-1.52709	0.0129336
R.VALS#DDETKETENM*R.K	S307	sp|Q15054|DPOD3_HUMAN	2,3	2.974	0.6009	0.016153	1	-1.01158	-1.18718	-1.10084	-1.09987	0.00259121
K.RVALS#DDETKETENM*RK.K	S307	sp|Q15054|DPOD3_HUMAN	3,4	2.589	0.5232	0.054005	1	-0.905214	-1.49347	-0.849603	-1.08276	0.0428905
K.RVALS#DDETKETENM*R.K	S307	sp|Q15054|DPOD3_HUMAN	2,3	2.537	0.4349	0.08474	1	-0.906849	-1.23943	-0.879168	-1.00848	0.0165261
K.SVVS#DLEADDVK.G	S1377	sp|P11388|TOP2A_HUMAN	2	2.218	0.6163	0.18568	1	-1.6489	-2.01338	-1.70136	-1.78788	0.00460058
K.KTSFDQDS#DVDIFPSDFPTEPPSLPR.T	S1581	sp|Q02880|TOP2B_HUMAN	3,4	3.934	0.7084	0.429059	1	-1.77199	-1.4717	-2.06085	-1.76818	0.0104731
K.S#EDDSAKFDSNEEDSASVFSPSFGLK.Q	S1457	sp|Q02880|TOP2B_HUMAN	3	1.271	0.4611	0.264199	0.49818	-1.2221	-1.38616	-1.23445	-1.2809	0.00200106
K.SEDDSAKFDS#NEEDSASVFSPSFGLK.Q	S1466	sp|Q02880|TOP2B_HUMAN	3	3.713	0.6739	0.079683	1	-1.2221	-1.38616	-1.23445	-1.2809	0.00200106
-.S#GDEM*IFDPTM*SK.K	S2	sp|P20042|IF2B_HUMAN	2	2.179	0.6292	0.04038	1	-1.70871	-2.1439	-1.39084	-1.74782	0.0175085
R.INSSGES#GDESDEFLQSR.K	S186	sp|O60841|IF2P_HUMAN	2,3	3.793	0.6222	0.002759	1	-2.62852	-1.71241	-2.15462	-2.16518	0.0163206
R.SRINSSGES#GDESDEFLQSR.K	S186	sp|O60841|IF2P_HUMAN	2,3	3.982	0.6223	0.024834	1	-1.90789	-1.48522	-2.0515	-1.81487	0.00989734
K.VEM*YS#GSDDDDDFNKLPKK.A	S135	sp|O60841|IF2P_HUMAN	3,4	3.151	0.5297	0.028109	0.49925	-1.77159	-1.45059	-1.63234	-1.61817	0.00379882
K.VEM*YSGS#DDDDDFNKLPKK.A	S137	sp|O60841|IF2P_HUMAN	3	3.347	0.5901	0.006359	0.99676	-1.63087	-1.49223	-1.58475	-1.56929	0.000744731
K.VEM*YSGS#DDDDDFNKLPK.K	S137	sp|O60841|IF2P_HUMAN	2,3	3.812	0.6255	0.031149	0.99999	-1.6466	-1.37257	-1.64606	-1.55508	0.00398985
K.VEM*YS#GSDDDDDFNKLPK.K	S135	sp|O60841|IF2P_HUMAN	2,3	3.528	0.6139	0.051768	0.99675	-1.5691	-1.1817	-1.54516	-1.43199	0.00898202
K.EM*S#SDSEYDSDDDRTKEER.A	S588	sp|O60841|IF2P_HUMAN	3,4	2.58	0.5818	0.024559	0.5	-1.06919	-0.759432	-1.46243	-1.09702	0.040751
K.NKPGPNIES#GNEDDDASFK.I	S214	sp|O60841|IF2P_HUMAN	2,3	3.452	0.6515	0.027879	1	-1.12999	-1.13536	-0.933288	-1.06621	0.00483527
R.ADAPDAGAQS#DSELPSYHQNDVSLDR.G	S1298	sp|Q92538|GBF1_HUMAN	3	4.8	0.6356	0.36066	1	-1.02376	-1.38017	-1.32744	-1.24379	0.00959777
R.NVPQEES#LEDSDVDADFK.A	S56	sp|O00505|IMA3_HUMAN	2,3	2.854	0.6608	0.090067	1	-1.21379	-1.18821	-1.10508	-1.16902	0.000894971
R.NVPQEESLEDS#DVDADFK.A	S60	sp|O00505|IMA3_HUMAN	2,3	2.743	0.6486	0.000652	1	-1.21379	-1.18821	-1.10508	-1.16902	0.000894971
R.GGREGFES#DTDSEFTFK.M	S276	sp|Q8WWI1|LMO7_HUMAN	2,3	2.656	0.5313	0.509164	0.9976	-1.50827	-1.74928	-1.54954	-1.60237	0.00247806
R.EDS#FESLDSLGSR.S	S246	sp|Q8WWI1|LMO7_HUMAN	2	2.207	0.5677	0.10803	1	-1.73464	-1.64456	-1.28045	-1.55322	0.00923822
R.GGREGFESDT#DSEFTFK.M	T278	sp|Q8WWI1|LMO7_HUMAN	3	2.512	0.5573	0.79577	0.5	-1.50827		-1.54954	-1.52891	0.00789202
R.YEDDGIS#DDEIEGKR.T	S28	sp|Q9Y2K7|KDM2A_HUMAN	2,3	2.129	0.5064	0.247495	1	-1.08708	-2.0348	-1.64995	-1.59061	0.0332969
R.RYEDDGIS#DDEIEGKR.T	S28	sp|Q9Y2K7|KDM2A_HUMAN	2,3,4	3.149	0.5892	0.186977	1	-1.33897	-1.42223	-1.52454	-1.42858	0.00163023
R.RYEDDGIS#DDEIEGK.R	S28	sp|Q9Y2K7|KDM2A_HUMAN	2,3	2.582	0.3898	0.11931	1	-1.24624	-1.66054	-1.28425	-1.39701	0.0105321
R.RRYEDDGIS#DDEIEGKR.T	S28	sp|Q9Y2K7|KDM2A_HUMAN	2,3,4	2.58	0.485	0.130628	1	-1.25801	-1.41572	-1.25806	-1.3106	0.00188807
K.HDSIPAADTFEDLS#DVEGGGSEPTQR.D	S239	sp|O95671|ASML_HUMAN	3	3.733	0.6906	0.043278	1	-1.57868	-1.69279	-1.61909	-1.63019	0.000443806
R.SVKHDSIPAADT#FEDLSDVEGGGSEPTQR.D	T234	sp|O95671|ASML_HUMAN	3,4	1.798	0.3339	1.0765	0.49739	-1.62724		-1.51995	-1.5736	0.0230624
K.GGLKGS#EVGFHGAAPDISVK.G	S5530	sp|Q09666|AHNK_HUMAN	3	3.048	0.5758	0.013769	1	-1.10133	-1.37045	-1.43598	-1.30259	0.0073817
K.GHYEVTGS#DDETGKLQGSGVSLASK.K	S5841	sp|Q09666|AHNK_HUMAN	3,4	4.61	0.7291	0.020606	0.99999	-0.983815	-1.2667	-1.05413	-1.10155	0.00737372
K.AEDEALLS#EEDDPIDR.R	S1778	sp|Q04721|NOTC2_HUMAN	2	2.728	0.5447	0.991483	1	-1.20798		-1.27861	-1.24329	0.019135
R.ILIPS#DIESSK.S	S463	sp|P30414|NKTR_HUMAN	2	1.882	0.5167	0.44835	1	-1.3032	-1.47441	-1.57779	-1.4518	0.00355931
K.KDDSHSAEDS#EDEKEDHKNVR.Q	S79	sp|Q9H1E3|NUCKS_HUMAN	4	3.864	0.6366	0.049	1	-2.00656	-1.99345		-2	0.000195714
K.DSGSDEDFLM*EDDDDS#DYGSSK.K	S144	sp|Q9H1E3|NUCKS_HUMAN	2,3	4.711	0.7455	0.017672	0.99999	-1.13979	-1.10589	-1.2526	-1.16609	0.0017194
K.DSGSDEDFLM*EDDDDS#DYGSSKK.K	S144	sp|Q9H1E3|NUCKS_HUMAN	3	4.373	0.6289	0.309703	0.99998	-1.06257	-1.29282	-0.951489	-1.10229	0.0102719
K.DSGS#DEDFLM*EDDDDSDYGSSK.K	S132	sp|Q9H1E3|NUCKS_HUMAN	2,3	3.624	0.665	0.274245	0.99999	-1.03118	-0.936858	-1.27516	-1.08107	0.0107838
K.DS#GSDEDFLM*EDDDDSDYGSSK.K	S130	sp|Q9H1E3|NUCKS_HUMAN	2	3.81	0.6302	0.128571	0.9958	-1.03931	-0.944006	-1.21842	-1.06725	0.00708086
K.TLSVAAAFNEDEDS#EPEEM*PPEAK.M	S119	sp|Q8WW12|PCNP_HUMAN	2,3	2.416	0.4966	0.0427	1	-1.04358	-1.08284	-0.925297	-1.01724	0.00268474
R.KNSITEIS#DNEDDLLEYHRR.Q	S583	sp|Q86UU1|PHLB1_HUMAN	4	2.992	0.5217	0.308102	1	-1.31332	-1.50958	-1.71671	-1.5132	0.00689287
K.RTEARS#SDEENGPPSSPDLDR.I	S202	sp|Q96B36|AKTS1_HUMAN	3	3.678	0.6365	0.306729	0.5	-1.63649	-1.82808	-1.38501	-1.61653	0.00725063
K.RTEARSS#DEENGPPSSPDLDR.I	S203	sp|Q96B36|AKTS1_HUMAN	3	4.373	0.6222	0.10663	0.99718	-1.63649	-1.82808	-1.38501	-1.61653	0.00725063
K.IAAPELHKGDSDS#EEDEPTK.K	S159	sp|Q92733|PRCC_HUMAN	3	1.658	0.3396	0.541209	0.99998	-2.3129	-2.06971	-2.0106	-2.13107	0.00209058
K.IAAPELHKGDSDS#EEDEPTKKK.T	S159	sp|Q92733|PRCC_HUMAN	3,4	3.543	0.5865	0.000248	1	-1.89077	-2.40609	-1.91054	-2.06913	0.00738777
R.VVS#DADDS#DSDAVSDKSGKR.E	S415:S420	sp|Q96ST2|IWS1_HUMAN	3	3.138	0.6546	0.086937	1		-1.13224	-1.2084	-1.17032	0.0222439
R.KAAVLS#DS#EDEEKASAK.K	S398:S400	sp|Q96ST2|IWS1_HUMAN	3	3.141	0.4895	0.028702	1	-1.0413	-1.22351	-1.2007	-1.15517	0.00298721
K.AAVLS#DS#EDEEKASAK.K	S398:S400	sp|Q96ST2|IWS1_HUMAN	3	2.281	0.4581	0.108788	1	-0.98682	-1.13688	-1.22008	-1.11459	0.00461684
K.AAVLS#DS#EDEEKASAKK.S	S398:S400	sp|Q96ST2|IWS1_HUMAN	3	2.514	0.4695	0.008061	1	-0.882525	-1.06059	-1.08357	-1.00889	0.00499682
R.IIYDS#DSESEETLQVK.N	S69	sp|P35251|RFC1_HUMAN	2,3	3.155	0.6532	0.446637	1	-0.85542	-1.0613	-1.20993	-1.04222	0.0121581
R.IIYDSDS#ESEETLQVK.N	S71	sp|P35251|RFC1_HUMAN	2,3	3.118	0.6482	0.043712	0.99695	-0.85542	-1.0613	-1.20993	-1.04222	0.0121581
K.GGIDNPAITS#DQELDDKK.M	S1218	sp|Q13017|RHG05_HUMAN	2,3	3.285	0.6469	0.089494	0.99999	-1.37369	-1.46217	-1.16018	-1.33201	0.00538832
K.GGIDNPAITS#DQELDDKKM*K.K	S1218	sp|Q13017|RHG05_HUMAN	3	2.87	0.5105	0.634349	0.5	-1.18547	-1.27128	-1.07493	-1.17723	0.0028144
K.GGIDNPAIT#SDQELDDKK.M	T1217	sp|Q13017|RHG05_HUMAN	3	2.71	0.404	0.034107	0.5	-1.07029	-1.20722	-0.934615	-1.07071	0.00672739
R.VFCVEEEDS#ESSLQK.R	S392	sp|Q14684|RRP1B_HUMAN	2	2.427	0.6148	0.100024	0.99999	-1.13337	-1.42979	-1.91632	-1.49316	0.0265415
R.VFCVEEEDS#ESSLQKR.R	S392	sp|Q14684|RRP1B_HUMAN	2,3	2.85	0.5883	0.00278	1	-1.26322	-1.62184	-1.45566	-1.44691	0.00601466
R.S#VVS#FDKVKEPR.K	S601:S604	sp|Q15424|SAFB1_HUMAN	2,3	1.734	0.4706	0.01356	1	-0.922576	-1.37895	-1.38394	-1.22849	0.0185072
K.KET#ES#EAEDNLDDLEK.H	T872:S874	sp|Q8IYB3|SRRM1_HUMAN	2,3	3.278	0.6179	0.093038	1	-1.32651	-1.4414	-1.2153	-1.32774	0.00286064
R.KVELS#ES#EEDKGGK.M	S463:S465	sp|Q8IYB3|SRRM1_HUMAN	2,3	2.028	0.4908	0.082398	1	-1.20584	-1.3062	-1.27912	-1.26372	0.000612957
K.KET#ES#EAEDNLDDLEKHLR.E	T872:S874	sp|Q8IYB3|SRRM1_HUMAN	3,4	4.291	0.5884	0.661209	1	-1.02796	-1.22246	-1.12948	-1.12663	0.00303096
K.KETES#EAEDNLDDLEK.H	S874	sp|Q8IYB3|SRRM1_HUMAN	2,3	4.076	0.6987	0.016126	1	-0.884325	-1.18683	-1.11328	-1.06148	0.00918532
R.RREEGPPPPSPDGASS#DAEPEPPSGR.T	S28	sp|Q9NTJ3|SMC4_HUMAN	3,4	3.959	0.7136	0.001316	0.99753	-3.0785	-1.90095	-2.32196	-2.4338	0.0214638
R.RREEGPPPPSPDGAS#SDAEPEPPSGR.T	S27	sp|Q9NTJ3|SMC4_HUMAN	3,4	3.024	0.5665	0.310518	0.5	-2.11996	-2.17006	-2.32196	-2.20399	0.000826403
K.GSFS#DTGLGDGK.M	S379	sp|Q9Y2W1|TR150_HUMAN	2	1.622	0.4322	0.53042	0.99995	-1.75027	-1.87914	-1.69235	-1.77392	0.00107958
K.IKEKGS#FS#DTGLGDGK.M	S377:S379	sp|Q9Y2W1|TR150_HUMAN	2,3	2.074	0.4976	0.355032	0.99616	-1.83684	-1.68875	-1.67228	-1.73262	0.0010164
K.KKDELS#DYAEK.S	S1061	sp|P46100|ATRX_HUMAN	2,3	2.06	0.3927	0.364692	1	-1.2274	-1.57875	-1.43112	-1.41242	0.00612453
R.GRLT#PSPDIIVLS#DNEAS#SPR.S	T120:S129:S134	sp|Q8WXI9|P66B_HUMAN	3	1.981	0.3433	3.05089	0.98734	-1.48475	-1.57231		-1.52853	0.0192138
R.GRLT#PSPDIIVLS#DNEASS#PR.S	T120:S129:S135	sp|Q8WXI9|P66B_HUMAN	3	2.812	0.5185	1.85005	0.49825	-1.48475	-1.56552		-1.52514	0.0176604
R.LTPSPDIIVLS#DNEAS#SPR.S	S129:S134	sp|Q8WXI9|P66B_HUMAN	2	2.224	0.3561	0.145064	0.99473	-1.00616	-1.28066	-1.33451	-1.20711	0.00859918
R.LTPSPDIIVLS#DNEASS#PR.S	S129:S135	sp|Q8WXI9|P66B_HUMAN	2,3	2.619	0.4815	0.079974	0.5	-0.964979	-1.30329	-1.27591	-1.18139	0.010257
R.FNHHCKDHTVS#GDEDYCPR.S	S947	sp|Q9UIG0|BAZ1B_HUMAN	3,4	3.555	0.5458	0.044981	0.99998	-1.16187	-1.67268	-1.2221	-1.35222	0.0166736
R.LLPEGEET#LESDDEKDEHTSK.K	T155	sp|Q8N6N3|CA052_HUMAN	3,4	2.733	0.5148	0.044204	0.5	-0.951343	-1.13376	-1.16193	-1.08234	0.00460739
R.LLPEGEETLES#DDEKDEHTSK.K	S158	sp|Q8N6N3|CA052_HUMAN	2,3,4	2.482	0.4972	0.020306	0.99998	-0.949423	-1.09726	-1.08553	-1.04407	0.00254109
K.GLFSDEEDS#EDLFSSQSASK.L	S544,S456	sp|Q641Q2|FA21A_HUMAN,sp|Q5SNT6|FA21B_HUMAN	3	1.917	0.4287	0.104354	0.5	-1.20554	-1.33833	-1.15696	-1.23361	0.00230116
K.AGVQS#VGEKESLEAAKEK.K	S173	sp|Q86VM9|ZCH18_HUMAN	3	3.039	0.5729	0.892617	1	-1.50458	-1.28477	-1.07293	-1.28743	0.0111809
R.RVTQHES#DNENEIQIQNK.L	S122	sp|Q5VZL5|ZMYM4_HUMAN	3	4.515	0.6474	0.153235	1	-1.76118		-1.94872	-1.85495	0.0342073
K.EHYPVSSPS#SPSPPAQPGGVSR.N	S2044	sp|O75179|ANR17_HUMAN	3	2.811	0.5436	0.399828	0.49846	-1.01458	-1.4292	-1.21454	-1.21944	0.0116252
K.SLVM*HT#PPVLK.K	T543	sp|P46013|KI67_HUMAN	3	1.359	0.2789	0.187542	1	-2.59455	-1.95946	-1.70415	-2.08605	0.017653
R.LTQT#SGQSTHTHKEPASGDEGIK.V	T2625	sp|P46013|KI67_HUMAN	4	2.896	0.4254	0.244048	0.48904	-1.73006	-1.72747		-1.72876	1.38547e-82
R.TVLEGSTAS#TSPADHSALPNQSLTVR.E	S1316	sp|Q8NFC6|BD1L1_HUMAN	3	1.873	0.3999	1.28077	0.24958	-3.36722	-2.9214	-2.43546	-2.90803	0.00918314
K.EKKS#LT#PAVPVESKPDKPSGK.S	S133:T135	sp|P20810|ICAL_HUMAN	4	2.754	0.4227	0.367052	1	-1.33646	-1.46344	-1.71238	-1.50409	0.00627795
R.YQPLAS#TASDNDFVTPEPR.R	S1330	sp|Q15021|CND1_HUMAN	3	2.542	0.5055	2.68726	0.33333	-2.20646	-4.11947	-2.91706	-3.081	0.0337737
K.SEDDS#AKFDSNEEDSASVFSPSFGLK.Q	S1461	sp|Q02880|TOP2B_HUMAN	3	1.321	0.3119	0.086819	0.33289	-1.2221	-1.38616	-1.23445	-1.2809	0.00200106
K.SEDDSAKFDSNEEDS#ASVFSPSFGLK.Q	S1471	sp|Q02880|TOP2B_HUMAN	3	1.848	0.5492	0.299244	0.49926	-1.2221		-1.23445	-1.22828	0.000291267
K.VEM*Y#SGSDDDDDFNKLPK.K	Y134	sp|O60841|IF2P_HUMAN	2,3	3.551	0.5981	0.042555	0.49938	-1.63211	-1.25697	-1.60801	-1.49903	0.00761823
K.ESSIIAPAPAEDVDT#PPR.K	T487	sp|Q15910|EZH2_HUMAN	3	2.459	0.4136	0.137992	1	-1.46097	-0.890024	-1.452	-1.26766	0.0260294
R.AEHLES#PQLGGK.V	S189	sp|Q9NYD6|HXC10_HUMAN	2,3	2.228	0.5375	0.043564	1	-0.882725	-1.254	-1.26132	-1.13268	0.0148747
K.TNNHIGGGAFSVDS#PR.I	S402	sp|Q9Y2U8|MAN1_HUMAN	2,3	2.57	0.477	0.559487	0.99999	-3.34695	-3.10149	-3.12483	-3.19109	0.000637554
K.EGVNQPAAVVM*EDS#SPHEALR.C	S638	sp|Q86V48|LUZP1_HUMAN	3	2.512	0.4924	0.346745	0.5	-2.19769	-1.68406	-1.5318	-1.80452	0.0139969
R.GTLSDSEIETNS#ATSTIFGK.A	S1247	sp|Q8WXG6|MADD_HUMAN	3	1.503	0.2083	0.297658	0.2	-0.849898	-1.11642	-1.28468	-1.08367	0.0167991
R.GTLSDSEIET#NSATSTIFGK.A	T1245	sp|Q8WXG6|MADD_HUMAN	3	1.762	0.2514	0.232175	0.24953	-1.01688	-1.12519		-1.07103	0.0356848
R.NQSLGQS#APSLTAGLK.E	S148	sp|Q6P0Q8|MAST2_HUMAN	2	2.786	0.612	0.615356	1	-1.34358	-0.970567	-0.992327	-1.10216	0.0147872
R.RST#SPIIGSPPVR.A	T178	sp|Q86TB9|PATL1_HUMAN	2	2.19	0.5005	0.631063	0.99649	-1.49636	-1.18474	-1.45859	-1.37989	0.00598715
R.RSTS#PIIGSPPVR.A	S179	sp|Q86TB9|PATL1_HUMAN	2,3	2.287	0.3979	0.078827	0.49925	-1.39857	-1.21712	-1.33846	-1.31805	0.00192386
R.RS#TSPIIGSPPVR.A	S177	sp|Q86TB9|PATL1_HUMAN	3	1.331	0.2021	0.909365	0.33333	-1.30078	-1.24951	-1.21833	-1.25621	0.000369629
-.TVS#GPGTPEPRPAT#PGASSVEQLRK.E	S4:T15	sp|Q9H3U1|UN45A_HUMAN	3	1.365	0.2369	0.585469	0.98558	-1.5589	-1.5297		-1.5443	0.00451867
R.ISS#KS#PGHM*VILDQTK.G	S551:S553	sp|Q9NWH9|SLTM_HUMAN	2,3	2.914	0.6019	0.030581	0.9976	-0.848131	-1.10597	-1.07574	-1.00994	0.00820197
K.SRLS#LRRS#LS#GSSPCPK.Q	S774:S778:S780	sp|Q9UQ35|SRRM2_HUMAN	2	1.504	0.266	0.166181	0.49153	-1.75051	-1.90864		-1.82957	0.0292048
K.AGM*SSNQSIS#SPVLDAVPR.T	S1403	sp|Q9UQ35|SRRM2_HUMAN	2,3	2.563	0.6215	0.184171	0.5	-1.4694	-1.28033	-1.51994	-1.42323	0.00307673
K.AGM*SSNQSISS#PVLDAVPR.T	S1404	sp|Q9UQ35|SRRM2_HUMAN	2,3	3.1	0.693	0.223737	0.99675	-1.4694	-1.28033	-1.51994	-1.42323	0.00307673
R.HASSSPESPKPAPAPGSHREISS#S#PTSK.N	S455:S456	sp|Q9UQ35|SRRM2_HUMAN	4	1.573	0.2104	0.701945	0.16666	-0.913989	-1.28297	-0.944402	-1.04712	0.0158572
R.ERS#PALKSPLQSVVVR.R	S248	sp|Q9Y2W1|TR150_HUMAN	2,3,4	3.457	0.6136	0.06223	1	-1.55246	-1.37663	-1.27255	-1.40055	0.00400712
R.ERS#PALKSPLQSVVVRR.R	S248	sp|Q9Y2W1|TR150_HUMAN	4	3.598	0.5816	0.46732	1	-1.15446	-1.22079	-1.13286	-1.16937	0.000547881
R.LASTNSS#VLGADLPSSM*K.E	S111	sp|Q13428|TCOF_HUMAN	2,3	2.984	0.5503	0.349981	0.99995	-1.06648	-1.49983	-1.0704	-1.21223	0.0168836
R.FNHHCKDHT#VSGDEDYCPR.S	T945	sp|Q9UIG0|BAZ1B_HUMAN	3,4	2.07	0.4309	0.194024	0.99586	-1.16187	-1.62168	-1.2221	-1.33522	0.0137919
R.SFSSS#PSPSPTPSPHRPSIR.T	S605	sp|Q86VM9|ZCH18_HUMAN	3	2.528	0.5364	0.615909	0.49749	-2.04793	-2.01214	-2.08069	-2.04692	7.41632e-05
R.NESEDNKFS#DDSDDDFVQPR.K	S1025	sp|O15164|TIF1A_HUMAN	3	3.137	0.615	0.153288	1	-3.91295	-4.3649	-3.78074	-4.01953	0.00204595
K.AIS#PEGEDRFYR.R	S1820	sp|A7KAX9|RHG32_HUMAN	3	2.011	0.364	0.855048	1	-2.79932	-2.42311	-2.94032	-2.72091	0.00349552
K.AFSS#PQEEEEAGFTGRR.M	S542	sp|Q14241|ELOA1_HUMAN	3	1.584	0.416	0.604004	0.99461	-2.01436	-2.38616	-3.51233	-2.63762	0.0305505
R.HEHPPNPPVSPGKT#VNDVNSNNNM*SYR.N	T677	sp|Q6VMQ6|MCAF1_HUMAN	4	5.399	0.6646	0.7644	0.5	-2.41859	-2.3817		-2.40014	0.00404181
K.EPLDPDPSHS#PSDKVGR.A	S120	sp|Q8NFQ8|TOIP2_HUMAN	3	1.325	0.2083	0.255005	0.99995	-2.01449	-2.53095	-2.40026	-2.31523	0.00494048
R.IACEEEFS#DS#EEEGEGGRKNSSNFK.K	S421:S423	sp|Q13547|HDAC1_HUMAN	3	2.633	0.5127	0.576475	1	-2.33333	-2.14631		-2.23982	0.0279142
R.RPPSPDVIVLS#DNEQPSSPR.V	S107	sp|Q86YP4|P66A_HUMAN	3	4.054	0.6186	0.063919	1	-2.03676	-2.01221	-2.6692	-2.23939	0.0101326
R.KASAHS#IVECDPVRK.E	S39	sp|P52732|KIF11_HUMAN	4	2.292	0.3822	1.06974	0.5	-2.1411	-2.20987		-2.17549	0.0100532
K.TDS#DSDLQLYKEQGEGQGDR.S	S190	sp|Q01433|AMPD2_HUMAN	3	2.904	0.5809	0.585698	0.99477	-2.34166	-2.02642	-2.08315	-2.15041	0.00225775
K.SLDS#DESEDEEDDYQQKR.K	S60	sp|Q13442|HAP28_HUMAN	2,3	3.908	0.6762	0.325312	1	-2.08445	-2.19926	-2.11002	-2.13124	0.000271605
K.KSFSKEELM*SS#DLEETAGSTSIPKR.K	S520	sp|O00567|NOP56_HUMAN	4	4.388	0.4814	0.172998	0.5	-2.34454	-2.5131	-1.4812	-2.11295	0.0247753
K.KSFSKEELM*SS#DLEETAGSTSIPK.R	S520	sp|O00567|NOP56_HUMAN	3	3.395	0.3624	0.387295	0.5	-2.09647	-1.96194	-2.13397	-2.06413	0.000695095
R.IHQDSES#GDELSSSSTEQIR.A	S215	sp|Q8IWW6|RHG12_HUMAN	2,3	3.426	0.6128	0.00027	0.99999	-2.02733	-2.15537	-1.92038	-2.03436	0.00123295
K.EELM*SS#DLEETAGSTSIPK.R	S520	sp|O00567|NOP56_HUMAN	2,3	3.482	0.6586	0.444182	0.5	-1.94074	-2.08421		-2.01248	0.0238823
K.REGPVGGES#DSEEM*FEK.T	S776	sp|Q9Y4B5|SOGA2_HUMAN	2,3	3.61	0.6565	0.010926	1	-1.36892	-2.56737	-2.02905	-1.98844	0.0327406
R.AHLS#ENELEALEKNDM*EQM*K.Y	S797	sp|P98175|RBM10_HUMAN	3,4	2.283	0.4139	0.519059	1	-1.79964	-2.28389	-1.866	-1.98317	0.00654117
K.KDEKKEES#EESDDDM*GFGLFD.-	S102	sp|P05387|RLA2_HUMAN	3,4	1.539	0.4034	0.37613	0.5	-1.68712	-2.563	-1.69904	-1.98305	0.0233908
R.ERREEQTDT#S#DGESVTHHIR.R	T50:S51	sp|P36915|GNL1_HUMAN	4	2.808	0.4145	1.17165	0.33333	-1.88074	-2.58823	-1.43446	-1.96781	0.0315077
K.DEKKEES#EESDDDM*GFGLFD.-	S102	sp|P05387|RLA2_HUMAN	3	1.16	0.3422	0.417977	0.99331	-1.90721	-1.92818	-2.0085	-1.94796	0.000251694
K.DEKKEESEES#DDDM*GFGLFD.-	S105	sp|P05387|RLA2_HUMAN	3	1.707	0.4528	0.149147	0.5	-1.90721	-1.92818		-1.91769	0.0016352
K.KEESEES#DDDM*GFGLFD.-	S104,S104	sp|P05386|RLA1_HUMAN,sp|P05387|RLA2_HUMAN	2,3	2.234	0.6327	0.009473	1	-1.91034	-1.95044	-1.84967	-1.90348	0.000234546
R.NESEDNKFSDDS#DDDFVQPR.K	S1028	sp|O15164|TIF1A_HUMAN	2,3	3.288	0.6372	0.071089	1	-1.99882	-1.88041	-1.81809	-1.89911	0.000856865
K.KEESEES#DDDMGFGLFD.-	S104,S105	sp|P05386|RLA1_HUMAN,sp|P05387|RLA2_HUMAN	2	1.164	0.3201	0.004621	1	-1.92874	-1.83201		-1.88038	0.0170575
K.KSFSKEELM*S#SDLEETAGSTSIPK.R	S519	sp|O00567|NOP56_HUMAN	3,4	3.952	0.5312	0.272362	0.99761	-1.79662	-1.99721	-1.826	-1.87327	0.00124198
K.HIKEEPLS#EEEPCTSTAIASPEK.K	S502	sp|Q9Y2X3|NOP58_HUMAN	2,3,4	4.287	0.7511	0.156405	1	-1.86438	-1.78347	-1.94621	-1.86469	0.00069238
K.KSLDS#DESEDEEDDYQQKR.K	S60	sp|Q13442|HAP28_HUMAN	2,3,4	5.662	0.698	0.264503	1	-1.93877	-1.72275	-1.78518	-1.81556	0.00140062
R.ERDHSPTPSVFNS#DEERYR.Y	S500	sp|Q6UN15|FIP1_HUMAN	3,4	2.845	0.3167	0.709123	0.49886	-1.77788		-1.84964	-1.81376	0.0128356
K.SLKES#EQES#EEEILAQKK.E	S223:S227	sp|Q9BW71|HIRP3_HUMAN	2,3,4	3.009	0.6128	0.176764	1	-1.76983	-1.95374	-1.70848	-1.81068	0.00186691
R.EKQS#DDEVYAPGLDIESSLK.Q	S451	sp|Q15459|SF3A1_HUMAN	2,3	3.09	0.5809	0.023984	1	-1.70646	-1.95984	-1.73225	-1.79951	0.0022638
K.M*PIDLVIDDREGGSKS#DSEDITR.S	S196	sp|O00470|MEIS1_HUMAN	3	1.886	0.3574	0.58142	0.49999		-1.89497	-1.68799	-1.79148	0.0392246
R.RPPS#PDVIVLS#DNEQPSSPR.V	S100:S107	sp|Q86YP4|P66A_HUMAN	2,3	3.758	0.635	0.265365	1	-2.03986	-1.52533	-1.78399	-1.78306	0.00786963
K.EFAPS#DEELDSYR.R	S114	sp|O75391|SPAG7_HUMAN	2	2.059	0.5483	0.096125	1	-1.78626		-1.77401	-1.78014	0.000147148
K.VEAKEESEES#DEDM*GFGLFD.-	S307,S307	sp|P05388|RLA0_HUMAN,sp|Q8NHW5|RLA0L_HUMAN	2,3	2.218	0.5293	0.000161	1	-1.58411	-2.03851	-1.68154	-1.76806	0.00693575
R.REEQT#DTS#DGESVTHHIR.R	T48:S51	sp|P36915|GNL1_HUMAN	3,4	4.027	0.4947	0.020214	0.5	-1.78329	-1.74698		-1.76513	0.0055688
R.REEQT#DT#SDGESVTHHIR.R	T48:T50	sp|P36915|GNL1_HUMAN	3,4	3.137	0.4466	0.634905	0.5	-1.78329	-1.74698		-1.76513	0.0055688
K.SNSLSEQLAINTS#PDAVKAK.L	S356	sp|Q5T1M5|FKB15_HUMAN	3	2.956	0.5257	0.720197	0.99605	-1.6689	-1.62085	-1.99068	-1.76014	0.0049538
K.KDEKKEESEES#DDDM*GFGLFD.-	S105	sp|P05387|RLA2_HUMAN	2,3,4	3.293	0.676	0.226875	1	-1.66875	-1.83057	-1.71649	-1.7386	0.000842666
K.HIKEEPLS#EEEPCTSTAIASPEKK.K	S502	sp|Q9Y2X3|NOP58_HUMAN	3,4	4.789	0.6779	0.003774	1	-1.74961	-1.6645	-1.75984	-1.72465	0.000312754
K.SFSKEELM*SS#DLEETAGSTSIPK.R	S520	sp|O00567|NOP56_HUMAN	2,3,4	4.74	0.7586	0.034105	0.99769	-2.18192	-1.48413	-1.45909	-1.70838	0.021531
R.TREEEEDS#TIEASDQVSDDTVEM*PLPK.K	S1838	sp|P12270|TPR_HUMAN	3	2.332	0.3701	0.34123	0.5	-1.92844	-1.68955	-1.48198	-1.69999	0.00658144
R.DSQDASAEQS#DHDDEVASLASASGGFGTK.V	S879	sp|Q6P2E9|EDC4_HUMAN	2,3	4.895	0.7126	0.742166	1	-1.94939	-1.66146	-1.48573	-1.69886	0.00723123
K.IKTLHCEGTEINS#DDEQESKEVEETATAK.N	S674	sp|Q9BPX3|CND3_HUMAN	3,4	4.293	0.5751	0.094719	1	-1.27963	-1.55816	-2.2539	-1.69723	0.0321418
R.NVPHEDICEDS#DIDGDYR.V	S60	sp|O00629|IMA4_HUMAN	3	2.381	0.5517	0.913691	1	-1.53635	-1.77756	-1.77225	-1.69539	0.00251027
R.REEQTDT#S#DGESVTHHIR.R	T50:S51	sp|P36915|GNL1_HUMAN	3,4	3.264	0.4442	0.050779	0.99443	-1.61525	-1.67605		-1.64565	0.0118267
K.SFSKEELM*S#S#DLEETAGSTSIPK.R	S519:S520	sp|O00567|NOP56_HUMAN	2,3	3.964	0.4847	0.176521	1	-1.30634	-1.49461	-2.08897	-1.62997	0.0235461
R.ARQPLSEASNQQPLS#GGEEK.S	S54	sp|Q9NQW6|ANLN_HUMAN	3	4.401	0.58	0.036437	1	-1.49421	-1.82363	-1.55861	-1.62548	0.00442837
K.KHIKEEPLS#EEEPCTSTAIASPEKK.K	S502	sp|Q9Y2X3|NOP58_HUMAN	4	4.554	0.6335	0.202982	1	-1.63649	-1.46361	-1.76709	-1.6224	0.00337626
K.SFSKEELM*S#SDLEETAGSTSIPKR.K	S519	sp|O00567|NOP56_HUMAN	3,4	4.313	0.6933	0.056282	0.5	-1.6167	-1.58796	-1.64615	-1.61694	7.80267e-05
K.SFSKEELM*S#SDLEETAGSTSIPK.R	S519	sp|O00567|NOP56_HUMAN	2,3	3.323	0.6647	0.014643	0.5	-1.6357	-1.17241	-2.0195	-1.6092	0.0260034
K.LSS#VDRHHS#VEIKIEK.T	S507:S513	sp|Q14151|SAFB2_HUMAN	4	1.443	0.194	0.296334	0.99272	-1.91193	-1.43802	-1.46223	-1.60406	0.0105979
K.ESEDKPEIEDVGS#DEEEEKKDGDK.K	S263	sp|P07900|HS90A_HUMAN	3	2.714	0.2078	2.20492	1	-1.18448	-2.08985	-1.5331	-1.60248	0.0302188
K.SLDS#DESEDEEDDYQQKRK.G	S60	sp|Q13442|HAP28_HUMAN	2,3,4	4.319	0.669	0.050343	1	-1.55585	-1.25487	-1.9925	-1.60107	0.0202724
R.VNPVTSLSENYT#CSDSEESSEKDKLAIPKR.L	T406	sp|Q14432|PDE3A_HUMAN	4	2.767	0.5363	0.705227	0.19972	-1.56666	-1.63109		-1.59888	0.0130495
K.SLAFDS#EHS#ADEKEKPCAK.S	S483:S486	sp|Q96L73|NSD1_HUMAN	3	1.669	0.3469	0.64949	0.98961	-1.67083	-1.51683		-1.59383	0.0329856
K.ATNES#EDEIPQLVPIGK.K	S361	sp|O76021|RL1D1_HUMAN	2,3	2.803	0.6566	0.093044	1	-1.84052	-1.64753	-1.28886	-1.5923	0.0118273
K.M*PIDLVIDDREGGS#KSDSEDITR.S	S194	sp|O00470|MEIS1_HUMAN	3,4	3.851	0.5578	0.127593	0.99646	-1.11007	-1.92342	-1.67156	-1.56835	0.0264719
K.AT#NESEDEIPQLVPIGK.K	T358	sp|O76021|RL1D1_HUMAN	2,3	2.196	0.4772	0.010695	0.99736	-1.98688	-1.37588	-1.3188	-1.56052	0.0213333
R.LERTPVDES#DDEIQHDEIPTGK.C	S928	sp|Q86TC9|MYPN_HUMAN	3	3.285	0.6207	0.130621	1	-1.76251	-1.34452	-1.53574	-1.54759	0.00706423
K.EGDELEDNGKNFY#ESDDDQKEK.T	Y274	sp|O00203|AP3B1_HUMAN	4	2.112	0.2642	0.329211	0.5	-1.25713	-1.91505	-1.3481	-1.50676	0.0213308
R.SHQRSSS#ESYTQSFQSR.K	S462	sp|Q9BTU6|P4K2A_HUMAN	3	3.087	0.6093	0.787091	0.33333	-1.85773	-1.45264	-1.07434	-1.46157	0.0272809
R.SHQRSS#SESYTQSFQSR.K	S461	sp|Q9BTU6|P4K2A_HUMAN	3	3.62	0.6108	0.222952	0.49913	-1.85773	-1.45264	-1.07434	-1.46157	0.0272809
R.DNSNSDS#EGEDRRPAGPPREPVR.R	S92	sp|Q8NCF5|NF2IP_HUMAN	3,4	2.23	0.3543	0.190285	0.99998	-1.4935	-1.48716	-1.35509	-1.44525	0.00110663
K.KPATPAEDDEDDDIDLFGS#DNEEEDKEAAQLR.E	S162	sp|P29692|EF1D_HUMAN	3,4	3.472	0.6331	0.37556	1	-1.37661	-1.62225	-1.32092	-1.43993	0.00485041
R.S#LELNGAVEPSEGAPR.A	S206	sp|Q9NRL3|STRN4_HUMAN	2,3	2.951	0.5829	0.052676	1	-1.50923	-1.29884	-1.51096	-1.43968	0.00279558
R.ERREEQTDTS#DGESVTHHIR.R	S51	sp|P36915|GNL1_HUMAN	3,4	3.957	0.5398	0.305614	0.9965	-1.4261	-1.51886	-1.36214	-1.4357	0.00114288
R.DNSNS#DS#EGEDRRPAGPPREPVR.R	S90:S92	sp|Q8NCF5|NF2IP_HUMAN	4	1.718	0.2846	0.187468	0.99965	-1.39653	-1.3354	-1.48797	-1.40663	0.00113191
R.LLGDS#DS#EEEQKEAASSGDDSGRDREPPVQR.K	S289:S291	sp|Q9BW71|HIRP3_HUMAN	4	2.849	0.4763	0.367779	0.16666	-1.42033	-1.40126	-1.38431	-1.40196	1.65288e-05
R.NSDRSEDGYHS#DGDYGEHDYR.H	S78	sp|P52756|RBM5_HUMAN	4	3.866	0.6009	0.014911	0.99998	-1.62142	-1.45062	-1.13153	-1.40119	0.0123099
K.KSES#EVEEAAAIIAQRPDNPR.E	S274	sp|Q16643|DREB_HUMAN	3	2.222	0.5117	0.180584	0.99734	-1.16409	-1.43517	-1.56262	-1.3873	0.00846448
R.SAGGSSPEGGEDS#DREDGNYCPPVKR.E	S108	sp|Q9H6Z4|RANB3_HUMAN	3,4	3.63	0.6133	0.038307	1	-1.44898	-1.58743	-1.09159	-1.376	0.0135379
R.SAGGSS#PEGGEDSDREDGNYCPPVKR.E	S101	sp|Q9H6Z4|RANB3_HUMAN	3,4	3.357	0.6741	0.181064	0.99626	-1.44898	-1.58743	-1.09159	-1.376	0.0135379
R.DNSNS#DS#EGEDRRPAGPPREPVRR.R	S90:S92	sp|Q8NCF5|NF2IP_HUMAN	4	1.76	0.3784	0.109918	0.99989	-1.29949	-1.42682	-1.37356	-1.36662	0.000816205
R.SKEGHSLEM*ENENLVENGADS#DEDDNSFLK.Q	S686	sp|Q9UHB6|LIMA1_HUMAN	3,4	4.586	0.6852	0.359407	1	-1.36064	-1.46004	-1.2627	-1.36112	0.00205053
R.LKTEEGEIDYS#AEEGENRR.E	S35	sp|Q8WVV9|HNRLL_HUMAN	3	1.957	0.4144	0.792798	0.5	-0.995588	-1.3593	-1.72693	-1.3606	0.0277714
R.LKTEEGEIDY#SAEEGENRR.E	Y34	sp|Q8WVV9|HNRLL_HUMAN	3	2.394	0.4779	0.038881	0.5	-0.995588	-1.3593	-1.72693	-1.3606	0.0277714
K.GM*DS#EDDLRDEVEDAVQK.V	S224	sp|Q5T2D3|OTUD3_HUMAN	3	1.731	0.424	0.642626	1	-1.3263	-1.34126		-1.33378	0.000768574
R.SASS#GAEGDVSSEREP.-	S197	sp|Q8TEA8|DTD1_HUMAN	2	1.021	0.3937	0.224596	0.33333	-1.24303	-1.44832	-1.23625	-1.3092	0.00336024
K.YRIQEQES#S#GEEDSDLSPEER.E	S121:S122,S121:S122	sp|P41236|IPP2_HUMAN,sp|Q6NXS1|IPP2M_HUMAN	3	3.169	0.615	0.238886	1	-0.857546	-1.69545	-1.37014	-1.30771	0.039703
R.SKFDS#DEEEEDTENVEAASSGK.V	S290	sp|Q8TF01|PNISR_HUMAN	3	4.465	0.6546	0.501955	1	-1.45463	-1.10434	-1.35415	-1.30437	0.0076118
K.YM*LTHQELAS#DGEIETK.L	S867	sp|Q02241|KIF23_HUMAN	2,3	2.983	0.6041	0.055885	1	-1.38905	-1.36349	-1.14076	-1.29777	0.00440965
R.AKQDFLKT#DSDSDLQLYK.E	T188	sp|Q01433|AMPD2_HUMAN	3	1.931	0.3267	0.586453	0.4987	-1.195	-1.27534	-1.42266	-1.29767	0.00314032
R.AKQDFLKTDS#DSDLQLYK.E	S190	sp|Q01433|AMPD2_HUMAN	2,3	2.835	0.5266	0.228416	0.99999	-1.195	-1.27534	-1.42266	-1.29767	0.00314032
K.SLYVAEYHS#EPVEDEKP.-	S475	sp|P26196|DDX6_HUMAN	3	2.11	0.4673	0.284465	0.99434	-1.35948	-1.48041	-1.04757	-1.29582	0.0117924
R.HAPHCLS#EEEGEQDRPR.A	S277	sp|O75190|DNJB6_HUMAN	3,4	2.408	0.6078	0.159477	1	-1.07568	-1.35695	-1.438	-1.29021	0.00865905
R.SCGSS#TPDEFPTDIPGTK.G	S108	sp|P41091|IF2G_HUMAN	2	3.15	0.6492	0.41736	0.99385	-1.25416	-1.31378		-1.28397	0.0152385
R.ELKEQY#SDAPEEIRDAR.H	Y213	sp|Q8NEJ9|NGDN_HUMAN	3,4	1.534	0.2476	0.211663	0.99639	-1.08132	-1.35698	-1.40932	-1.28254	0.00753934
R.DIEIS#T#EEEKDTGDLKDSSLLK.T	S337:T338	sp|Q4G0J3|LARP7_HUMAN	3,4	3.731	0.6537	0.008144	1	-1.18171	-1.37263	-1.24324	-1.26586	0.00234609
R.NHVDES#PVEFPATR.S	S136	sp|Q9UBC3|DNM3B_HUMAN	3	1.645	0.3064	0.841245	1	-1.00742	-1.45317	-1.3358	-1.26546	0.0132744
R.AEQS#LHDLQER.L	S257	sp|Q13586|STIM1_HUMAN	2,3	1.908	0.4633	0.4815	1	-1.17806	-1.02896	-1.56347	-1.25683	0.0190576
R.SAVQKPPSTGSAPAIES#VD.-	S526	sp|Q9NUQ3|TXLNG_HUMAN	2	2.231	0.5787	1.22265	1	-1.57562	-0.912841	-1.27674	-1.25507	0.0273503
R.IQPQPPDEDGDHS#DKEDEQPQVVVLK.K	S50	sp|Q96AT1|K1143_HUMAN	3,4	3.371	0.6157	0.033543	1	-1.13073	-1.36376	-1.26741	-1.25397	0.00348508
R.RDGPGLERS#PGEPGGAAPER.E	S47	sp|Q96EB6|SIR1_HUMAN	2,3,4	3.552	0.6151	0.013532	1	-1.37563	-1.61516	-0.755908	-1.2489	0.0478159
R.KRES#ESES#DETPPAAPQLIK.K	S451:S455	sp|O60832|DKC1_HUMAN	3	3.406	0.5981	0.230864	0.49922	-1.38029	-1.43643	-0.923983	-1.2469	0.020108
R.EM*DESLANLSEDEY#Y#SEEERNAK.A	Y135:Y136	sp|O60341|KDM1A_HUMAN	3	2.432	0.3413	1.02102	0.3333	-1.17649	-1.43849	-1.11101	-1.242	0.00782335
R.VNPVTSLSENYTCS#DSEESSEKDKLAIPK.R	S408	sp|Q14432|PDE3A_HUMAN	4	1.737	0.3564	0.899056	0.16667	-1.06887	-1.45228	-1.16888	-1.23001	0.0105052
R.VNPVTSLSENYT#CSDSEESSEKDKLAIPK.R	T406	sp|Q14432|PDE3A_HUMAN	4	2.226	0.4205	0.642063	0.49671	-1.06887	-1.45228	-1.16888	-1.23001	0.0105052
R.SRPTSEGS#DIESTEPQK.Q	S261	sp|Q4G0J3|LARP7_HUMAN	3	2.514	0.498	0.021465	1	-1.03526	-1.36605	-1.28603	-1.22912	0.00793982
K.LNEDKPKETKS#EETLDEGPPK.Y	S100	sp|Q00688|FKBP3_HUMAN	3,4	2.941	0.5066	0.035964	0.99503	-1.13152	-1.26998	-1.25949	-1.22033	0.00156452
R.LS#PERS#SDSESNENEPHLPHGVSQR.R	S208:S212	sp|Q9BQ52|RNZ2_HUMAN	4	2.617	0.193	0.080259	0.49551	-1.03199	-1.03218	-1.58927	-1.21781	0.0274584
R.FLPAVS#DENSKR.L	S36	sp|P46087|NOP2_HUMAN	2	1.399	0.4582	1.84476	1	-0.809771	-1.66963	-1.1675	-1.21563	0.0481457
R.KPGPPLSPEIRS#PAGS#PELR.K	S432:S436	sp|Q96JM3|CHAP1_HUMAN	3	2.307	0.459	0.741899	1	-1.31512	-0.928117	-1.37861	-1.20728	0.0163412
R.VNPVTSLS#ENYTCSDSEESSEKDKLAIPK.R	S402	sp|Q14432|PDE3A_HUMAN	3	1.917	0.3307	0.630804	0.24916	-1.21501	-1.19395		-1.20448	0.00300073
R.KT#PELGIVPPPPIPRPAK.L	T707	sp|Q8TEH3|DEN1A_HUMAN	3,4	3.021	0.5323	0.115937	1	-1.23275	-1.17288		-1.20282	0.0164855
R.SPS#PEPIYNSEGKR.L	S82	sp|Q15637|SF01_HUMAN	2,3	2.701	0.4832	0.406904	0.99998	-1.15146	-1.24964		-1.20055	0.0283343
R.ENVEYIEREES#DGEYDEFGR.K	S120	sp|O95218|ZRAB2_HUMAN	2,3,4	2.091	0.4873	0.034035	0.99538	-1.10093	-1.33136	-1.16899	-1.20043	0.00392489
R.VADAKGDS#ESEEDEDLEVPVPSR.F	S78	sp|P13861|KAP2_HUMAN	2,3	4.368	0.7565	0.114912	1	-1.31224	-0.922958	-1.35614	-1.19711	0.01593
K.SDDTS#DDDFM*EEGGEEDGGSDGM*GGDGSEFLQR.D	S237	sp|O94992|HEXI1_HUMAN	3	3.174	0.5388	0.511436	0.9966	-1.18801		-1.20248	-1.19524	0.000773499
R.DYDEEEQGYDS#EKEKK.E	S434	sp|Q05519|SRS11_HUMAN	3	2.034	0.3365	0.039762	0.5	-0.965669	-1.53372	-1.07496	-1.19145	0.0253838
R.TS#FLEGTLR.R	S1883	sp|Q9HD67|MYO10_HUMAN	2	1.21	0.1884	0.392945	0.49999	-1.1688	-1.00133	-1.39056	-1.1869	0.0109514
R.EEQTDTS#DGESVTHHIR.R	S51	sp|P36915|GNL1_HUMAN	3,4	3.072	0.564	0.116514	0.99275	-0.941997	-1.37245	-1.23454	-1.18299	0.0139343
R.APS#DSSLGTPSDGRPELR.G	S296	sp|Q15642|CIP4_HUMAN	3	2.828	0.4625	1.33099	1	-0.851248	-1.06445	-1.62359	-1.17976	0.0441576
R.AGT#EDEEEEEEGRRETPEDR.E	T18	sp|O95456|PSMG1_HUMAN	3,4	2.809	0.379	0.114771	1	-1.02311	-1.44044	-1.06691	-1.17682	0.0153211
R.AKQDFLKTDS#DSDLQLYKEQGEGQGDR.S	S190	sp|Q01433|AMPD2_HUMAN	3,4	3.666	0.6558	0.151798	0.99758	-1.26148	-1.17717	-1.07432	-1.17099	0.00257556
R.ELKEQYS#DAPEEIRDAR.H	S214	sp|Q8NEJ9|NGDN_HUMAN	3	1.85	0.3822	0.144007	0.5	-0.910719	-1.2499	-1.35176	-1.1708	0.0157023
R.LSPERSS#DSESNENEPHLPHGVSQR.R	S213	sp|Q9BQ52|RNZ2_HUMAN	4	3.697	0.6281	0.096442	0.4991	-1.06416	-1.18246	-1.2582	-1.16827	0.00282483
R.LSPERS#SDSESNENEPHLPHGVSQR.R	S212	sp|Q9BQ52|RNZ2_HUMAN	4	3.794	0.5833	0.345058	0.4989	-1.06416	-1.18246	-1.2582	-1.16827	0.00282483
R.LSPERSSDSES#NENEPHLPHGVSQR.R	S217	sp|Q9BQ52|RNZ2_HUMAN	4	3.518	0.5367	0.246359	0.98064	-1.06416	-1.18246	-1.2582	-1.16827	0.00282483
R.DHS#PTPSVFNS#DEERYR.Y	S492:S500	sp|Q6UN15|FIP1_HUMAN	2,3	1.95	0.52	0.585934	0.99061	-1.06178	-1.26815	-1.16886	-1.16626	0.00316634
R.EEQTDT#SDGESVTHHIR.R	T50	sp|P36915|GNL1_HUMAN	3	2.913	0.5057	0.448639	0.49913	-0.920551	-1.51243	-1.06538	-1.16612	0.0278002
K.VQIPVSRPDPEPVS#DNEEDSYDEEIHDPR.S	S125	sp|Q07157|ZO1_HUMAN	3,4	1.75	0.358	0.039384	0.99223	-1.19903	-1.03837	-1.2582	-1.1652	0.00386722
K.RIQPQPPDEDGDHS#DKEDEQPQVVVLK.K	S50	sp|Q96AT1|K1143_HUMAN	4	3.618	0.6423	0.115659	1	-1.01561	-1.31935	-1.15315	-1.16271	0.00697445
R.ENVEY#IEREESDGEYDEFGR.K	Y114	sp|O95218|ZRAB2_HUMAN	2,3	1.904	0.4328	0.040621	0.5	-1.10581	-1.25218	-1.12538	-1.16112	0.00186407
K.ATNES#EDEIPQLVPIGKK.T	S361	sp|O76021|RL1D1_HUMAN	2,3,4	2.516	0.5973	0.023252	0.99999	-1.07632	-1.27977	-1.12228	-1.15946	0.00343291
K.AT#NESEDEIPQLVPIGKK.T	T358	sp|O76021|RL1D1_HUMAN	2	0.749	0.2003	0.074311	0.5	-1.0619	-1.29803	-1.09701	-1.15231	0.00498605
R.NGPLPIPS#EGSGFTK.L	S830	sp|Q5VYK3|ECM29_HUMAN	2	1.763	0.5071	1.28129	0.49999	-1.13655		-1.16653	-1.15154	0.00672957
K.GGDDHDDTS#DSDSDGLTLK.E	S152	sp|Q9BTC0|DIDO1_HUMAN	3	2.964	0.4852	0.758408	0.98714	-0.835342	-1.51124	-1.09141	-1.146	0.0349736
K.GGDDHDDTSDS#DSDGLTLK.E	S154	sp|Q9BTC0|DIDO1_HUMAN	3	2.346	0.4263	0.019401	0.99443	-0.835342	-1.51124	-1.09141	-1.146	0.0349736
K.RPESPS#EISPIK.G	S223	sp|Q7Z5K2|WAPL_HUMAN	3	1.746	0.3746	0.844134	0.99998	-1.2345	-1.14959	-1.0503	-1.1448	0.0026187
R.TFSFS#DDENKPPS#PK.E	S767:S775	sp|Q9UHJ3|SMBT1_HUMAN	2,3	1.491	0.2428	0.383268	0.99411	-1.10798	-0.939187	-1.37483	-1.14067	0.0150692
K.KRKT#SIDPS#PESHEVM*ER.I	T1084:S1089	sp|Q562F6|SGOL2_HUMAN	4	2.378	0.27	0.326943	0.49996	-1.0813	-1.11472	-1.2186	-1.13821	0.0015657
K.EAGENAPVLS#DDELVSM*SVR.E	S25	sp|O60675|MAFK_HUMAN	2,3	1.759	0.4128	0.440482	1	-1.14642	-1.12764		-1.13703	0.00232907
K.FTDKDQQPS#GSEGEDDDAEAALKK.E	S86	sp|Q9NXG2|THUM1_HUMAN	3,4	5.103	0.6696	0.069001	0.99999	-1.2425	-1.21082	-0.94859	-1.13397	0.00829109
K.FTDKDQQPSGS#EGEDDDAEAALKK.E	S88	sp|Q9NXG2|THUM1_HUMAN	3,4	4.965	0.6694	0.043733	0.99999	-1.2425	-1.21082	-0.94859	-1.13397	0.00829109
R.KADTTTPTTSAITAS#RSESPPPLSDPK.Q	S259	sp|Q15059|BRD3_HUMAN	3	2.254	0.2382	0.793489	0.24907	-1.16948	-1.09384		-1.13166	0.022935
K.EGDELEDNGKNFYES#DDDQKEK.T	S276	sp|O00203|AP3B1_HUMAN	3	3.163	0.4762	0.311611	0.99473	-1.07915	-1.20463	-1.1096	-1.13113	0.00131104
R.VEKYTIS#QEAYDQR.Q	S110	sp|Q99426|TBCB_HUMAN	2,3	2.272	0.5268	0.347199	1	-1.40613	-1.04147	-0.943162	-1.13025	0.0188717
K.RLEGTEHRQDNDT#GNEEQEEEEDDEEEM*EEK.L	T577	sp|Q13206|DDX10_HUMAN	3,4	5.666	0.605	0.221812	1		-1.18018	-1.07754	-1.12886	0.0318002
R.KRES#ES#ESDETPPAAPQLIK.K	S451:S453	sp|O60832|DKC1_HUMAN	2,3	3.638	0.6347	0.011644	0.99999	-1.0085	-1.43643	-0.923983	-1.12297	0.0241105
R.LHNENAEM*DS#DSSSSGTETDLHGSLRV.-	S337	sp|Q9H832|UBE2Z_HUMAN	4	4.105	0.6499	0.365462	0.49869	-1.18185	-1.21413	-0.959659	-1.11855	0.0063049
K.S#IQEIQELDKDDESLRK.Y	S34	sp|P52565|GDIR1_HUMAN	3	3.167	0.4503	0.642342	1	-0.819793	-1.42826	-1.07796	-1.10867	0.0303775
K.AQGPAAS#AEEPKPVEAPAANSDQTVTVKE.-	S205	sp|P80723|BASP1_HUMAN	3	5.071	0.6888	0.445928	1	-1.00961	-1.15962	-1.14219	-1.10381	0.00223284
K.SSQSEGIFLGSES#DEDSVR.T	S323	sp|Q9BYW2|SETD2_HUMAN	2,3	2.865	0.5592	0.042383	0.99111	-1.10784	-1.12701	-1.07377	-1.10288	0.000151601
K.ISS#VSEVM*K.E	S113	sp|Q16891|IMMT_HUMAN	2	1.844	0.4255	0.372505	0.99999	-1.06208	-0.975842	-1.26605	-1.10132	0.00755301
K.APEAAVSEDGKS#DDELLSSK.A	S199	sp|Q8NEY1|NAV1_HUMAN	3	3.873	0.6228	0.056214	1	-1.07032	-1.10265	-1.13038	-1.10111	0.000211698
R.ENVEYIEREES#DGEYDEFGRK.K	S120	sp|O95218|ZRAB2_HUMAN	3	2.198	0.5309	0.080107	0.99478	-1.10952	-1.07715	-1.10787	-1.09818	3.31523e-05
K.TKFAS#DDEHDEHDENGATGPVK.R	S366	sp|P05455|LA_HUMAN	2,3,4	4.142	0.7052	0.003054	1	-1.07588	-1.17498	-1.03404	-1.09497	0.00174865
R.LILS#PDM*QAR.L	S1172	sp|Q6ZRS2|SRCAP_HUMAN	2	1.622	0.442	0.189887	1	-1.38976	-1.0851	-0.78689	-1.08725	0.0308968
R.NGPPTRRS#DFR.V	S109	sp|Q13242|SRSF9_HUMAN	3	1.774	0.2435	0.327361	0.5	-0.939814	-1.28168	-1.00969	-1.07706	0.0116292
R.ERDHS#PTPSVFNS#DEERYR.Y	S492:S500	sp|Q6UN15|FIP1_HUMAN	3,4	2.384	0.2766	0.083588	0.98391	-1.04676	-1.12512	-1.0432	-1.07169	0.00068626
K.GGLVS#DAYGEDDFSR.L	S43	sp|Q9UHR5|S30BP_HUMAN	2	2.568	0.6604	0.002171	1	-1.19984	-0.921205	-1.07421	-1.06508	0.00713513
K.KAPSAS#DS#DSKADS#DGAKPEPVAM*AR.S	S232:S234:S240	sp|Q7Z4V5|HDGR2_HUMAN	3	3.079	0.2386	0.050849	0.4974	-1.15427	-0.721124	-1.31015	-1.06185	0.0332824
R.REEQTDTS#DGESVTHHIR.R	S51	sp|P36915|GNL1_HUMAN	2,3,4	4.983	0.6415	0.043355	0.99769	-0.93347	-1.15839	-1.08494	-1.05893	0.00487132
R.SQSDLDDQHDYDSVAS#DEDTDQEPLR.S	S388	sp|Q9Y2X7|GIT1_HUMAN	3	3.474	0.658	0.53364	1	-1.19808	-0.923265	-1.04982	-1.05706	0.00705132
K.EGM*NPS#YDEYADS#DEDQHDAYLER.M	S437:S444	sp|Q08945|SSRP1_HUMAN	3	3.02	0.5447	0.973006	0.97778	-1.08207	-1.03072		-1.0564	0.0159672
R.ALPS#EDEEGQDDKDFYLR.G	S8305	sp|Q8NF91|SYNE1_HUMAN	3	3.026	0.5488	0.114331	1	-0.771957	-1.1585	-1.23742	-1.05596	0.0228008
R.VDSEGDFS#ENDDAAGDFR.S	S328	sp|O43823|AKAP8_HUMAN	2	2.983	0.6228	0.022027	1	-1.20831	-0.913354	-1.03966	-1.05377	0.00821821
R.GPKS#DDDGFEIVPIEDPAK.H	S644	sp|Q8IY81|RRMJ3_HUMAN	2,3	2.109	0.5422	0.463085	1	-1.05922	-1.01045	-1.04186	-1.03718	0.000132336
K.RTADSSS#S#EDEEEYVVEK.V	S13:S14	sp|P45973|CBX5_HUMAN	2,3	3.102	0.2943	0.02262	0.99367	-0.629006	-1.15217	-1.3088	-1.02999	0.0474597
R.AKSELTLT#PDPAPPM*AHSPLHR.S	T404	sp|Q9NRA0|SPHK2_HUMAN	4	2.175	0.2703	0.844129	0.33333	-1.00862	-0.969021	-1.10517	-1.0276	0.00188424
R.IQPQPPDEDGDHS#DKEDEQPQVVVLKK.G	S50	sp|Q96AT1|K1143_HUMAN	4	3.159	0.5891	0.07757	1	-0.880991	-1.18863	-1.00334	-1.02432	0.00958969
R.DKPASSM*S#DDEM*PVLEIPR.K	S621	sp|Q96PN7|TREF1_HUMAN	3	1.834	0.4013	0.524093	0.33333	-0.870652	-1.24878	-0.93993	-1.01979	0.0162541
R.DLTHS#DSESS#LHM*SDR.Q	S519:S524	sp|Q13586|STIM1_HUMAN	3	1.889	0.397	0.144838	0.24937	-0.697676	-1.39507	-0.96595	-1.01957	0.0474268
K.FAS#DDEHDEHDENGATGPVKR.A	S366	sp|P05455|LA_HUMAN	2,3,4	5.339	0.7056	0.017199	1	-0.93664	-1.12722	-0.992331	-1.01873	0.00386117
K.ALKDLYCHKS#D.-	S340	sp|P16220|CREB1_HUMAN	3	2.113	0.4647	0.061821	1	-0.987443	-1.12844	-0.933119	-1.01633	0.0041129
R.ENVEY#IEREESDGEYDEFGRKK.K	Y114	sp|O95218|ZRAB2_HUMAN	3,4	2.243	0.4459	0.185414	0.99618	-0.909873	-1.09116	-1.0426	-1.01454	0.0035668
K.WLREAEEES#DHN.-	S1596	sp|Q04637|IF4G1_HUMAN	2,3	1.722	0.5273	0.126896	1	-1.01887	-1.08866	-0.922638	-1.01006	0.00282264
K.TKECS#VEKGTGDSLR.E	S456	sp|Q05519|SRS11_HUMAN	2,3,4	2.765	0.5321	0.004862	1	-0.990292	-1.0162	-1.02323	-1.00991	3.23023e-05
K.RKRESESES#DET#PPAAPQLIK.K	S455:T458	sp|O60832|DKC1_HUMAN	4	2.334	0.3483	1.44241	0.95076	-0.732247	-1.36808	-0.926408	-1.00891	0.042026
R.M*LPHAPGVQM*QAIPEDAIPEES#GDEDEDDPDKR.I	S393	sp|Q13547|HDAC1_HUMAN	3,4	3.93	0.6094	0.002228	1	-0.960848	-0.985651	-1.07235	-1.00628	0.0013452
R.SRPTSEGS#DIESTEPQKQCSK.K	S261	sp|Q4G0J3|LARP7_HUMAN	3,4	3.229	0.5531	0.067716	0.99998	-1.05816	-0.965444	-0.97803	-1.00054	0.000972545
K.QQPLALGYFVS#T#AK.A	S2102:T2103	sp|Q71F56|MD13L_HUMAN	2	1.349	0.3302	0.650943	0.99186		-5.49289	-5.97492	-5.73391	0.0272944
R.RS#PTVEPSTLPR.E	S1224	sp|Q9BY89|K1671_HUMAN	2,3	2.512	0.4333	0.340776	0.99763	-4.00893	-4.49744	-4.73064	-4.41234	0.00244178
K.LNPY#PTPS#PPHPLYPGR.R	Y316:S320	sp|Q5JTD0|TJAP1_HUMAN	3	1.745	0.3966	0.176633	0.49886	-3.82598	-3.80155		-3.81376	0.00107324
K.LNPY#PT#PSPPHPLYPGR.R	Y316:T318	sp|Q5JTD0|TJAP1_HUMAN	3	1.72	0.3413	0.210147	0.33333	-3.82598	-3.80155		-3.81376	0.00107324
R.SM*VSPVPSPTGTISVPNS#CPASPR.G	S253	sp|P85037|FOXK1_HUMAN	3	2.477	0.4598	0.364806	0.5	-4.56931	-2.43647	-3.96721	-3.65766	0.0307381
K.ALSAAVADSLT#NSPR.D	T907	sp|Q14687|GSE1_HUMAN	2	3.309	0.5754	0.238439	0.99999	-2.7399	-3.06155	-3.11432	-2.97192	0.00166939
R.ASPS#PQPSSQPLQIHR.Q	S146	sp|Q9HC35|EMAL4_HUMAN	3	2.694	0.5323	0.386082	0.9974	-3.08009	-2.58057	-2.88759	-2.84942	0.00281951
R.FEGLS#PLQR.H	S81	sp|Q9Y3E2|BOLA1_HUMAN	2	1.438	0.4117	0.378008	1	-2.72194	-2.63485	-2.99723	-2.78467	0.00166447
R.SRPQDTLGPKDPGLEPGPDSPGGS#SPPRR.Q	S1395	sp|Q92508|PIEZ1_HUMAN	4	2.863	0.5138	0.9675	0.5	-2.76286	-2.57115	-2.90691	-2.74697	0.0013556
R.SRPQDTLGPKDPGLEPGPDSPGGSS#PPRR.Q	S1396	sp|Q92508|PIEZ1_HUMAN	4	3.43	0.5676	0.521605	0.5	-2.76286	-2.57115	-2.90691	-2.74697	0.0013556
K.S#PVREPIDNLTPEER.D	S136	sp|Q14498|RBM39_HUMAN	3	1.827	0.2928	1.31401	1	-2.23801	-2.83015	-2.87985	-2.64934	0.006573
K.KSGGDFKPTS#PSLPASK.I	S1794	sp|Q5T5P2|SKT_HUMAN	3	2.832	0.4933	1.66138	0.49887	-2.5492	-2.2362	-3.06623	-2.61721	0.00925883
K.KSGGDFKPT#SPSLPASK.I	T1793	sp|Q5T5P2|SKT_HUMAN	3	3.169	0.5623	1.40694	0.49999	-2.5492	-2.2362	-3.06623	-2.61721	0.00925883
K.SSS#PIRLPEM*SGGQTNR.T	S1714	sp|Q9Y2I7|FYV1_HUMAN	3	3.626	0.6343	0.263142	0.99999	-2.84598	-2.38987	-2.49163	-2.57583	0.00314324
K.LIS#PQNLSVR.N	S1330	sp|Q7Z333|SETX_HUMAN	2	1.791	0.4997	0.134289	1	-2.06463	-2.44156	-2.41101	-2.30573	0.00303091
K.HVSTSSDEGS#PSASTPM*INK.T	S246	sp|Q7L1W4|LRC8D_HUMAN	3	3.407	0.6161	0.212847	1	-2.37153	-2.2817	-2.15468	-2.2693	0.000835141
R.ELDDDERDVDASPT#AGLQEAATLAPTR.R	T167	sp|Q92508|PIEZ1_HUMAN	3	2.515	0.5169	0.095936	0.5	-2.04923		-2.04902	-2.04912	0
K.ALGVISNFQSS#PK.Y	S414	sp|O94876|TMCC1_HUMAN	2	2.295	0.4078	1.41298	0.99636	-1.45805	-2.1483	-2.43322	-2.01319	0.0226017
R.AGS#STPGDAPPAVAEVQGR.S	S2887	sp|Q7Z6Z7|HUWE1_HUMAN	2,3	2.874	0.5686	0.15759	0.99633	-1.86507	-2.01046	-2.14537	-2.00697	0.0018127
K.KS#FSKEELM*SSDLEETAGSTSIPK.R	S511	sp|O00567|NOP56_HUMAN	3	1.601	0.5228	0.283484	0.25		-1.96194	-1.92098	-1.94146	0.00597107
K.LST#PSTGGSVDIISVK.E	T1763	sp|Q12830|BPTF_HUMAN	2	3.021	0.5856	0.128363	0.99715	-2.06452	-1.97685	-1.67833	-1.90657	0.00423582
R.YHLDSSVGGPGPAAGPGGTRS#PR.A	S224	sp|Q6ZW31|SYDE1_HUMAN	3	4.468	0.6782	0.477257	0.99592	-1.86371	-1.43527	-2.35816	-1.88571	0.0220597
K.LT#GIKHELQANCYEEVKDR.C	T129	sp|P23528|COF1_HUMAN	4	2.002	0.4401	0.202404	1	-1.98957	-1.94393	-1.68925	-1.87425	0.00280275
R.AGFPGLPGS#PGAR.G	S467	sp|P08572|CO4A2_HUMAN	2	1.064	0.2782	0.670804	1	-1.90209		-1.82183	-1.86196	0.0141131
R.RPPAGLRGPAAEEEASS#PPVLSLSHFCR.S	S35	sp|Q8IZT6|ASPM_HUMAN	4	3.516	0.428	1.65067	0.5	-1.90244	-1.80598		-1.85421	0.0172656
K.NRS#SGKTPETLVPTAPK.L	S1399	sp|Q14676|MDC1_HUMAN	3	2.797	0.4962	0.175556	0.5	-1.87099	-1.96675	-1.69398	-1.84391	0.00211589
K.NRSS#GKTPETLVPTAPK.L	S1400	sp|Q14676|MDC1_HUMAN	3	2.675	0.4695	1.23548	0.49887	-1.87099	-1.96675	-1.69398	-1.84391	0.00211589
R.GPLAGLGPGS#TPR.T	S27	sp|Q8WUM0|NU133_HUMAN	2	2.345	0.4853	1.55017	0.99607	-1.15594	-2.48426	-1.84023	-1.82681	0.0469914
R.ERDHSPTPS#VFNSDEERYR.Y	S496	sp|Q6UN15|FIP1_HUMAN	4	2.64	0.4045	0.44257	0.33333	-1.77788		-1.84964	-1.81376	0.0128356
R.ERDHSPT#PSVFNSDEERYR.Y	T494	sp|Q6UN15|FIP1_HUMAN	4	2.444	0.4845	1.16925	0.5	-1.77788		-1.84964	-1.81376	0.0128356
K.NDFIESLPNS#VK.C	S76	sp|Q96NT1|NP1L5_HUMAN	2	1.917	0.4471	1.25985	0.99999		-1.84014	-1.74884	-1.79449	0.016873
K.IGEGTYGVVY#K.G	Y19,Y19,Y19	sp|P06493|CDK1_HUMAN,sp|P24941|CDK2_HUMAN,sp|Q00526|CDK3_HUMAN	2	2.595	0.2989	0.234185	1	-1.75478	-2.35133	-1.24992	-1.78534	0.0346681
R.SLLQS#LSR.L	S766	sp|Q13459|MYO9B_HUMAN	2	1.31	0.2313	1.03938	0.99999	-1.84171	-2.17806	-1.33116	-1.78364	0.0212117
R.SNS#FNNPLGNR.A	S464	sp|O95835|LATS1_HUMAN	2	2.139	0.5105	1.06572	0.99999	-1.90179	-1.55111	-1.81175	-1.75489	0.0040892
R.APASVLPAATPRQS#LGHPPPEPGPDR.V	S58	sp|P13861|KAP2_HUMAN	3	2.889	0.4777	0.207996	0.5	-1.66323	-1.83799		-1.75061	0.0338905
K.VHTQETSEGLDS#SSKSLELK.V	S232	sp|Q8NEC7|GSTCD_HUMAN	3	2.883	0.5009	0.082948	0.49876	-2.4013	-1.56737	-1.27876	-1.74914	0.0401519
K.SLEHKT#QTPPVEENVTQK.I	T152	sp|Q6P1Q9|MET2B_HUMAN	3	2.146	0.2731	1.45715	0.49999	-1.68442	-1.45171	-1.97669	-1.70427	0.00905254
K.TPTVPDS#PGYM*GPTR.A	S601	sp|Q765P7|MTSSL_HUMAN	2	2.051	0.4788	1.73438	0.99998	-1.65545		-1.72116	-1.6883	0.0125707
K.KPAPPQHFS#PR.T	S546	sp|Q9P275|UBP36_HUMAN	3	2.315	0.502	0.017605	1	-1.90059	-2.03333	-1.06977	-1.6679	0.0359322
R.SSLYFPRS#PSANEK.S	S681	sp|O94868|FCSD2_HUMAN	3	1.666	0.3313	1.61391	0.99624	-1.75281	-1.74324	-1.4387	-1.64492	0.00451972
K.TQT#PPVEENVTQK.I	T154	sp|Q6P1Q9|MET2B_HUMAN	2	1.614	0.5533	0.420613	0.99678	-1.99926	-0.934837	-1.90899	-1.61436	0.0483006
K.KRCSDNTEVEVSNLENKQPVES#TSAK.S	S90	sp|Q9NQW6|ANLN_HUMAN	4	2.182	0.3474	0.619062	0.33333	-1.55542	-1.65912		-1.60727	0.0217508
K.S#FSKEELM*SSDLEETAGSTSIPKR.K	S511	sp|O00567|NOP56_HUMAN	3	1.617	0.4638	0.453108	0.25	-1.60906	-1.55588	-1.61992	-1.59495	0.000129726
R.SVSCLWGGLLY#VIVPK.G	Y615	sp|A6NFQ2|F115C_HUMAN	2	0.853	0.1794	0.917323	1	-1.56439	-1.62143	-1.5267	-1.57084	0.000309695
R.KASSPS#PLTIGTPESQR.K	S525	sp|Q9NPI6|DCP1A_HUMAN	2,3	3.065	0.6024	0.012735	1	-1.98848	-1.20051	-1.14203	-1.44367	0.0400097
R.NEY#GSRIGGNEGIDVPIPR.F	Y268	sp|Q96AE4|FUBP1_HUMAN	3	1.335	0.3588	1.44499	0.5	-1.58577	-1.01024	-1.72513	-1.44038	0.0263887
K.VFNLYLS#K.Q	S515	sp|Q6ZN18|AEBP2_HUMAN	2	0.611	0.2062	0.555856	0.5	-1.52488	-1.47533	-1.25817	-1.41946	0.00391295
R.EPGRPTPTYHLVPNT#SQSQVEEDVSSPPQR.S	T19	sp|Q92536|YLAT2_HUMAN	4	3.376	0.5729	0.450797	0.33333	-1.31093	-1.85845	-1.07536	-1.41491	0.0306382
R.SAS#SGAEGDVSSEREP.-	S196	sp|Q8TEA8|DTD1_HUMAN	2	1.979	0.5791	0.036105	0.49932	-1.36235	-1.50558	-1.35935	-1.4091	0.0013471
R.KPEDVLDDDDAGS#APLK.S	S362	sp|P35613|BASI_HUMAN	2,3	2.819	0.586	0.353766	1	-1.20266	-1.8872	-1.11451	-1.40146	0.0344712
R.SAVQKPPST#GSAPAIESVD.-	T518	sp|Q9NUQ3|TXLNG_HUMAN	2	2.311	0.5521	0.248005	0.49851	-1.17944	-1.0983	-1.91372	-1.39715	0.0388759
K.EVQDKDYPLT#PPPS#PTVDEPK.I	T1761:S1765	sp|Q5THJ4|VP13D_HUMAN	3	2.492	0.366	1.69953	0.49996	-1.42311	-1.33539		-1.37925	0.0215578
R.FGIS#SVPTK.G	S130	sp|P82979|SARNP_HUMAN	2	1.235	0.4089	0.821319	0.99653	-1.34801	-1.4053		-1.37665	0.0134499
K.LNPYPT#PS#PPHPLYPGRR.V	T318:S320	sp|Q5JTD0|TJAP1_HUMAN	3	2.053	0.3298	1.2639	0.33333	-1.79085	-1.04922	-1.26568	-1.36858	0.0297336
K.LNPY#PT#PSPPHPLYPGRR.V	Y316:T318	sp|Q5JTD0|TJAP1_HUMAN	3	1.867	0.2705	1.7506	0.33333	-1.79085	-1.04922	-1.26568	-1.36858	0.0297336
K.TEENKS#FSAM*EDDQR.T	S11	sp|Q6SJ93|F111B_HUMAN	3	2.624	0.4501	0.061942	0.99997	-1.37875	-1.37057	-1.30919	-1.35284	0.000248617
R.M*ALLQEFASRPLGAAPQAEHQGLPVPGS#PGGQK.W	S655	sp|Q9Y4F5|C170B_HUMAN	4	1.344	0.1897	0.449841	0.99976	-1.35579	-1.34703		-1.35141	6.85432e-06
K.YGAS#SLNGCSPS#PVHTM*EQKPLQSLSSK.V	S1103:S1111	sp|Q9ULJ7|ANR50_HUMAN	3	2.171	0.2372	3.01365	0.33229	-1.42655	-1.24159		-1.33407	0.048204
K.TS#PVKSNTPAAHLEIKPDELAK.K	S195	sp|Q9NUQ6|SPS2L_HUMAN	4	2.598	0.529	0.297325	0.5	-1.19978	-1.30754	-1.48748	-1.3316	0.00472436
K.VLDNYLTS#PLPEEVDETSAEDEGVSQR.K	S146	sp|O00299|CLIC1_HUMAN	3	1.059	0.1841	0.695759	0.2	-1.40574	-1.1864	-1.30498	-1.29904	0.00282794
R.AHTLLS#PPSANNATFAR.V	S15	sp|P49005|DPOD2_HUMAN	2,3	2.993	0.6128	0.003994	1	-1.40037	-1.11631	-1.35679	-1.29115	0.00560119
R.VLM*KS#PS#PALHPPQK.Y	S1221:S1223	sp|Q9H6S0|YTDC2_HUMAN	3	2.467	0.4441	0.230873	1	-1.454	-1.54092	-0.870794	-1.28857	0.0309355
K.GYVLGETSNLPS#PGK.L	S268	sp|Q9H040|SPRTN_HUMAN	2	2.086	0.6112	0.12486	1	-1.43582	-1.18297	-1.246	-1.28826	0.00415977
R.QEALPLHQETKQES#GSGK.K	S204	sp|Q86UP2|KTN1_HUMAN	3	1.97	0.2284	0.615853	0.99145	-1.52195	-1.2622	-0.961251	-1.24847	0.01999
R.S#LNNFISQR.V	S16	sp|Q9Y6D9|MD1L1_HUMAN	2	1.727	0.3493	0.020008	1	-1.21792	-1.25227	-1.25697	-1.24238	4.86924e-05
R.ELKT#PSAEERREELR.Q	T292	sp|Q58WW2|DCAF6_HUMAN	4	2.436	0.3205	0.527642	0.99994	-1.20935	-0.8193	-1.63893	-1.22252	0.0431667
R.S#ARLS#AKPAPPKPEPKPK.K	S25:S29	sp|P05204|HMGN2_HUMAN	2,3,4	2.789	0.5135	0.021068	1	-1.07011	-1.50497	-1.03376	-1.20295	0.018976
K.SLEHKTQT#PPVEENVTQK.I	T154	sp|Q6P1Q9|MET2B_HUMAN	3	3.014	0.5265	0.164559	0.99714	-1.2483	-0.888175	-1.45524	-1.19724	0.0228462
R.T#SFLEGTLR.R	T1882	sp|Q9HD67|MYO10_HUMAN	2	1.248	0.2484	0.295764	0.5	-1.1688	-1.00133	-1.39056	-1.1869	0.0109514
K.LASVPAGGAVAVSAAPGSAAPAAGS#APAAAEEK.K	S86	sp|P05387|RLA2_HUMAN	3	3.618	0.5447	0.279085	1	-1.14771	-0.911797	-1.45225	-1.17058	0.0214571
R.DHS#PTPS#VFNSDEERYR.Y	S492:S496	sp|Q6UN15|FIP1_HUMAN	3	1.341	0.2379	0.675413	0.49817	-1.088	-1.26216	-1.12971	-1.15996	0.00247137
K.IKS#S#PSPEVVKPK.I	S638:S639	sp|Q15652|JHD2C_HUMAN	3	1.47	0.2129	1.25188	0.33333	-1.26273	-1.18956	-1.01121	-1.1545	0.00512084
R.SLS#PSSNSAFSR.T	S757	sp|Q9P266|JCAD_HUMAN	2	1.887	0.5501	0.632497	0.99721		-1.15485	-1.12571	-1.14028	0.00648044
K.QEQINTEPLEDTVLS#PTKK.R	S285	sp|O15446|RPA34_HUMAN	3	2.945	0.5226	1.32422	0.99574	-0.748979	-1.43355	-1.23029	-1.13761	0.0375873
R.GLGAGAGAGEES#PATSLPR.M	S90	sp|O15173|PGRC2_HUMAN	2,3	3.412	0.6316	0.043098	1	-1.03235	-1.31093	-1.06178	-1.13502	0.00744946
K.S#KGPSAAGEQEPDKESGASVDEVAR.Q	S45	sp|P50579|AMPM2_HUMAN	3	3.359	0.6265	0.108626	1	-0.998313	-1.19818	-1.16207	-1.11952	0.00369966
K.LTVENS#PKQEAGISEGQGTAGEEEEKKK.Q	S73	sp|O43583|DENR_HUMAN	3,4	6.605	0.7161	0.045726	1	-1.43721	-1.05994	-0.838764	-1.11197	0.0296576
R.ERDHS#PTPS#VFNSDEERYR.Y	S492:S496	sp|Q6UN15|FIP1_HUMAN	3	2.139	0.3782	0.230803	0.49753	-1.09238	-1.22531	-0.9998	-1.10583	0.00431585
R.ERDHS#PT#PSVFNSDEERYR.Y	S492:T494	sp|Q6UN15|FIP1_HUMAN	3	2.065	0.369	0.734635	0.49737	-1.06278	-1.1453	-1.08311	-1.09706	0.000545544
K.NSRSS#PSLSDSYSHLSGRPIR.K	S863	sp|O75420|PERQ1_HUMAN	4	3.162	0.5718	0.299448	0.99038	-1.40942	-0.69939	-1.13913	-1.08265	0.043261
K.YLQDQLS#PLTR.Q	S403	sp|Q15025|TNIP1_HUMAN	2	1.725	0.4672	0.239531	1	-0.996658	-1.42964	-0.812028	-1.07944	0.0345404
R.M*GPLNIS#TPVEPVAASK.S	S378	sp|P40818|UBP8_HUMAN	2	2.391	0.4961	0.546038	0.9954	-1.22434	-1.19447	-0.78957	-1.06946	0.0211103
R.LGQDPY#RLGHDPYR.L	Y949	sp|P18583|SON_HUMAN	3	1.654	0.344	1.77757	1	-1.0621	-1.27668	-0.83107	-1.05662	0.0183367
R.YHLDSSVGGPGPAAGPGGT#RSPR.A	T222	sp|Q6ZW31|SYDE1_HUMAN	3,4	4.585	0.6733	0.342607	0.99995	-1.0325	-0.815141	-1.31388	-1.05384	0.0230712
K.NSAS#VGIIQRDESPM*EK.G	S68	sp|Q53EU6|GPAT3_HUMAN	2,3	2.967	0.5278	0.009004	1	-0.972336	-1.33592	-0.809902	-1.03938	0.0274413
R.DGEQS#PNVSLM*QR.M	S336	sp|Q58WW2|DCAF6_HUMAN	2	2.482	0.5427	0.088897	1	-1.02291	-1.07781	-0.974122	-1.02495	0.000986351
R.DKPASS#M*SDDEM*PVLEIPR.K	S619	sp|Q96PN7|TREF1_HUMAN	3	2.02	0.4238	1.3	0.49912	-0.870652	-1.24878	-0.93993	-1.01979	0.0162541
R.LQALIS#PSGPSFHPST#RPSFQELR.R	S213:T223	sp|Q12815|TROAP_HUMAN	4	1.321	0.2051	2.03342	0.19796	-0.734869	-1.16961	-1.15181	-1.01876	0.0240741
K.QQVPSGES#AILDR.V	S277	sp|P09874|PARP1_HUMAN	2	2.045	0.5015	0.488875	0.99999	-1.02993	-1.06731	-0.956308	-1.01785	0.00121106
K.SKGPS#AAGEQEPDKESGASVDEVAR.Q	S49	sp|P50579|AMPM2_HUMAN	4	2.367	0.3726	0.461184	0.5	-0.845773	-1.18953	-1.00711	-1.01414	0.0120694
R.SEVSS#PIQRGDVTIDR.R	S568	sp|Q9HAU0|PKHA5_HUMAN	3	1.768	0.4026	0.697507	0.5	-0.840873	-0.887384	-1.28094	-1.00306	0.0240813
