# Supplementary material for: Identification of Candidate Casein Kinase 2 Substrates in Mitosis by Quantitative Phosphoproteomics
Source: Front Cell Dev Biol. 2017 Nov 22;5:97. doi: 10.3389/fcell.2017.00097 (PMC5702644; doi:10.3389/fcell.2017.00097)
Supplement: Supplementary Table 2 — Data of CK2 AP-MS analysis. [file Table2.XLSX]

## Sheet: legend
Protein name	name
Reference	UniProt identifier with accession number, name and organism
Description	description of protein
Xcorr_max	Maximum Xcorr for all TP identifications for a given protein
dCn_max	Maximum delta-Xcorr for all TP identifications for a given protein
tp	total number of peptides
up	unique number of peptides
um	unique matches of peptides to protein
log2 ibaq area	abundance measurement
Student's T-test Significant	+ indicates protein identified as significantly enriched in sample over control
-Log Student's T-test	-log10 of the p-value per Student's T-test
Student's T-test Difference	difference in abundance in sample over control

## Sheet: CK2a IP 
Protein name	Reference	description	xcorr_max	dcn_max	MMA (ppm)	tp [control 1]	up [control 1]	um [control 1]	tp [control 2]	up [control 2]	um [control 2]	tp [control 3]	up [control 3]	um [control 3]	tp [control 4]	up [control 4]	um [control 4]	tp [CK2a_1]	up [CK2a_1]	um [CK2a_1]	tp [CK2a_2]	up [CK2a_2]	um [CK2a_2]	tp [CK2a_3]	up [CK2a_3]	um [CK2a_3]	tp [CK2a_4]	up [CK2a_4]	um [CK2a_4]	log2 ibaq area control 1	log2 ibaq area control 2	log2 ibaq area control 3	log2 ibaq area control 4	log2 ibaq area CK2a_1	log2 ibaq area CK2a_2	log2 ibaq area CK2a_3	log2 ibaq area CK2a_4	Student's T-test Significant	-Log Student's T-test	Student's T-test Difference
CSK21_HUMAN	P68400	Casein kinase II subunit alpha OS=Homo sapiens GN=CSNK2A1 PE=1 SV=1	5.516	0.6747	0.000779	4	4	4	17	16	16	2	2	2	3	3	3	44	23	23	202	49	47	149	44	43	175	51	50	11.4755	20.2673	15.7588	18.4182	26.3315	29.9453	30.5127	32.4666	+	2.94034	13.3341
FBRS_HUMAN	Q9HAH7	Probable fibrosin-1 OS=Homo sapiens GN=FBRS PE=1 SV=3	4.568	0.6503	0.008477	0	0	0	0	0	0	0	0	0	0	0	0	12	12	12	29	16	16	26	17	17	16	10	10	13.034	13.9321	11.0753	11.4843	22.392	25.4723	25.2063	24.3084	+	4.77492	11.9633
WDR12_HUMAN	Q9GZL7	Ribosome biogenesis protein WDR12 OS=Homo sapiens GN=WDR12 PE=1 SV=2	5.42	0.676	0.001951	1	1	1	0	0	0	0	0	0	0	0	0	0	0	0	33	24	24	35	25	25	17	14	14	10.6505	10.948	13.8576	12.5134	NaN	24.1475	23.8611	22.4299	+	4.08677	11.4871
CR025_HUMAN	Q96B23	Uncharacterized protein C18orf25 OS=Homo sapiens GN=C18orf25 PE=1 SV=2	5.729	0.6707	0.065371	0	0	0	0	0	0	0	0	0	0	0	0	15	11	11	15	10	10	12	10	10	7	6	6	11.2982	13.4797	13.0835	11.4675	23.2774	23.6553	23.7163	22.8376	+	5.81831	11.0394
DCAF7_HUMAN	P61962	DDB1- and CUL4-associated factor 7 OS=Homo sapiens GN=DCAF7 PE=1 SV=1	4.68	0.6812	0.011947	3	3	3	0	0	0	0	0	0	0	0	0	9	8	8	22	16	16	20	14	14	13	8	8	17.3415	12.9738	10.5231	11.8582	21.7116	24.4635	24.2976	23.4798	+	3.17267	10.314
CSK22_HUMAN	P19784	Casein kinase II subunit alpha' OS=Homo sapiens GN=CSNK2A2 PE=1 SV=1	5.904	0.6832	0.001003	3	3	2	0	0	0	0	0	0	1	1	1	28	21	20	39	24	21	35	23	22	32	21	20	18.4332	12.0679	11.7694	16.5246	23.6779	24.5863	24.3596	25.1832	+	2.93836	9.75297
YAF2_HUMAN	Q8IY57	YY1-associated factor 2 OS=Homo sapiens GN=YAF2 PE=1 SV=3	4.642	0.5908	0.28223	0	0	0	0	0	0	0	0	0	0	0	0	2	2	2	3	2	2	3	2	2	0	0	0	10.6764	13.6436	9.11219	11.855	NaN	20.7425	20.6287	NaN	+	2.54551	9.36378
NKAP_HUMAN	Q8N5F7	NF-kappa-B-activating protein OS=Homo sapiens GN=NKAP PE=1 SV=1	4.675	0.6066	0.046315	2	2	0	0	0	0	1	1	0	0	0	0	6	6	3	11	9	7	9	8	6	6	6	4	11.9331	9.79356	14.7381	10.539	19.2724	21.9168	21.7164	19.8216	+	3.37044	8.93084
GPTC2_HUMAN	Q9NW75	G patch domain-containing protein 2 OS=Homo sapiens GN=GPATCH2 PE=1 SV=1	5.483	0.642	0.003787	0	0	0	0	0	0	0	0	0	0	0	0	13	12	12	20	19	19	24	22	22	11	10	10	12.559	11.4951	13.1668	10.6734	20.6129	21.4828	21.8054	19.5073	+	4.63826	8.8785
PCGF3_HUMAN	Q3KNV8	Polycomb group RING finger protein 3 OS=Homo sapiens GN=PCGF3 PE=1 SV=1	3.914	0.5742	0.104046	0	0	0	0	0	0	0	0	0	0	0	0	2	2	2	7	7	7	7	7	7	2	2	2	10.9079	11.6668	12.6133	10.2685	18.4239	22.0879	21.5976	18.6378	+	3.72698	8.82268
DDX41_HUMAN	Q9UJV9	Probable ATP-dependent RNA helicase DDX41 OS=Homo sapiens GN=DDX41 PE=1 SV=2	4.778	0.5412	0.003459	10	10	10	0	0	0	0	0	0	0	0	0	24	23	23	31	26	26	28	25	25	7	7	7	13.2504	11.824	11.9773	10.306	20.585	21.6878	21.0391	19.3151	+	4.52971	8.81733
CSK2B_HUMAN	P67870	Casein kinase II subunit beta OS=Homo sapiens GN=CSNK2B PE=1 SV=1	5.649	0.6916	0.029398	1	1	1	2	1	1	1	1	1	4	3	3	10	6	6	37	17	17	34	16	16	21	12	12	18.5058	20.8072	18.2029	21.9054	26.5333	30.0365	29.643	28.4524	+	3.49952	8.81096
CD11B_HUMAN	P21127	Cyclin-dependent kinase 11B OS=Homo sapiens GN=CDK11B PE=1 SV=3	4.023	0.512	0.027723	5	5	0	0	0	0	0	0	0	0	0	0	21	20	0	15	15	1	19	18	0	0	0	0	10.9399	11.2812	12.9781	11.7711	20.9456	19.9809	20.2637	NaN	+	4.61401	8.65417
CK057_HUMAN	Q6ZUT1	Uncharacterized protein C11orf57 OS=Homo sapiens GN=C11orf57 PE=1 SV=2	3.269	0.6091	0.001874	0	0	0	0	0	0	0	0	0	0	0	0	7	6	6	15	11	11	14	10	10	5	4	4	11.6437	14.4588	12.0874	12.9903	20.7222	21.9014	22.0429	20.8105	+	4.6977	8.5742
EIF3J_HUMAN	O75822	Eukaryotic translation initiation factor 3 subunit J OS=Homo sapiens GN=EIF3J PE=1 SV=2	5.552	0.6587	0.009512	7	7	7	2	2	2	1	1	1	1	1	1	31	25	25	41	32	32	40	31	31	11	9	9	21.8359	16.4017	13.4531	15.9643	25.7919	26.0396	25.8533	23.3049	+	2.35512	8.33365
PO3F1_HUMAN	Q03052	POU domain, class 3, transcription factor 1 OS=Homo sapiens GN=POU3F1 PE=2 SV=3	1.358	0.101	0.13288	0	0	0	0	0	0	0	0	0	0	0	0	1	1	1	1	1	1	1	1	1	0	0	0	12.2999	11.3248	12.8227	11.1218	24.7835	18.9196	16.7992	NaN	+	1.99865	8.27511
CD11A_HUMAN	Q9UQ88	Cyclin-dependent kinase 11A OS=Homo sapiens GN=CDK11A PE=1 SV=4	4.023	0.512	0.027723	5	5	0	0	0	0	0	0	0	0	0	0	21	20	0	14	14	0	19	18	0	0	0	0	13.3772	13.8867	10.8091	11.8868	21.0799	20.0906	20.398	NaN	+	3.60918	8.03291
GPT2L_HUMAN	Q9NWQ4	G patch domain-containing protein 2-like OS=Homo sapiens GN=GPATCH2L PE=1 SV=3	4.918	0.5104	0.042281	0	0	0	0	0	0	0	0	0	0	0	0	4	4	4	7	7	7	12	12	12	2	2	2	11.9608	12.0757	12.3771	11.0536	18.8054	21.4487	21.5447	17.7291	+	3.69736	8.01517
PCGF5_HUMAN	Q86SE9	Polycomb group RING finger protein 5 OS=Homo sapiens GN=PCGF5 PE=1 SV=1	3.223	0.4858	0.008893	0	0	0	0	0	0	0	0	0	0	0	0	2	2	2	6	6	6	4	4	4	2	2	2	13.1709	12.7224	10.8204	12.0102	NaN	20.6721	20.0023	19.6769	+	4.1723	7.93613
TPT1L_HUMAN	Q56UQ5	TPT1-like protein OS=Homo sapiens PE=1 SV=2	2.255	0.2724	0.036345	0	0	0	0	0	0	0	0	0	0	0	0	1	1	0	0	0	0	0	0	0	1	1	0	11.7537	11.4641	11.379	12.2489	20.2082	NaN	NaN	19.0464	+	4.16789	7.91585
MLL1_HUMAN	Q03164	Histone-lysine N-methyltransferase MLL OS=Homo sapiens GN=MLL PE=1 SV=5	6.433	0.6692	0.000346	0	0	0	0	0	0	0	0	0	0	0	0	0	0	0	33	33	33	34	34	34	33	32	32	11.6806	10.0139	11.6975	12.077	NaN	18.8977	19.0925	19.7235	+	4.398	7.87066
HIRP3_HUMAN	Q9BW71	HIRA-interacting protein 3 OS=Homo sapiens GN=HIRIP3 PE=1 SV=3	4.01	0.4421	0.009421	0	0	0	0	0	0	0	0	0	0	0	0	7	7	7	7	6	6	6	5	5	0	0	0	9.83393	13.141	11.7765	11.8033	19.8631	19.4198	19.2167	NaN	+	3.67663	7.86118
RING1_HUMAN	Q06587	E3 ubiquitin-protein ligase RING1 OS=Homo sapiens GN=RING1 PE=1 SV=2	5.355	0.6584	0.037954	3	3	2	1	1	0	1	1	0	0	0	0	9	6	5	14	7	5	15	7	5	11	7	6	17.788	16.5421	15.0645	9.8439	21.2462	23.4342	23.3605	22.4889	+	2.29321	7.82284
TCTP_HUMAN	P13693	Translationally-controlled tumor protein OS=Homo sapiens GN=TPT1 PE=1 SV=1	2.255	0.2724	0.036345	0	0	0	0	0	0	0	0	0	0	0	0	1	1	0	0	0	0	0	0	0	1	1	0	12.7182	12.0909	10.4165	10.9694	19.7931	NaN	NaN	18.6313	+	3.05519	7.66349
RYBP_HUMAN	Q8N488	RING1 and YY1-binding protein OS=Homo sapiens GN=RYBP PE=1 SV=2	5.119	0.5756	0.703332	0	0	0	0	0	0	0	0	0	0	0	0	2	2	2	4	4	4	4	4	4	1	1	1	12.4601	12.0864	11.6059	10.2039	NaN	19.9339	19.4455	18.3311	+	3.93361	7.64777
HMGN2_HUMAN	P05204	Non-histone chromosomal protein HMG-17 OS=Homo sapiens GN=HMGN2 PE=1 SV=3	2.557	0.4709	0.38448	1	1	1	0	0	0	0	0	0	0	0	0	2	2	2	0	0	0	0	0	0	1	1	1	13.2764	10.9357	13.3926	12.3359	21.2313	NaN	NaN	18.5421	+	2.47511	7.40152
RING2_HUMAN	Q99496	E3 ubiquitin-protein ligase RING2 OS=Homo sapiens GN=RNF2 PE=1 SV=1	5.524	0.6407	0.017048	10	9	8	2	2	1	1	1	0	0	0	0	18	13	12	20	13	11	16	12	10	11	10	9	19.5876	17.0972	14.884	11.478	22.3357	23.6458	23.586	22.5104	+	2.21345	7.2578
TSYL2_HUMAN	Q9H2G4	Testis-specific Y-encoded-like protein 2 OS=Homo sapiens GN=TSPYL2 PE=1 SV=1	4.924	0.5831	0.220992	0	0	0	0	0	0	0	0	0	0	0	0	2	2	2	5	4	4	7	6	6	0	0	0	11.4184	11.8799	11.7985	9.74913	NaN	18.432	18.4951	NaN	+	3.20093	7.25209
NKAPL_HUMAN	Q5M9Q1	NKAP-like protein OS=Homo sapiens GN=NKAPL PE=1 SV=3	2.999	0.5365	0.389973	2	2	0	0	0	0	1	1	0	0	0	0	3	3	0	2	2	0	2	2	0	2	2	0	12.6226	11.6566	14.7381	11.7771	19.2724	20.8409	20.6565	18.6367	+	3.69846	7.15302
RABP1_HUMAN	P29762	Cellular retinoic acid-binding protein 1 OS=Homo sapiens GN=CRABP1 PE=1 SV=2	1.494	0.2624	0.012458	0	0	0	0	0	0	0	0	0	0	0	0	1	1	0	1	1	0	0	0	0	0	0	0	11.0699	10.8061	11.2111	12.6177	19.033	18.0585	NaN	NaN	+	3.33236	7.11961
PTK6_HUMAN	Q13882	Protein-tyrosine kinase 6 OS=Homo sapiens GN=PTK6 PE=1 SV=1	1.869	0.2206	0.121781	0	0	0	0	0	0	0	0	0	0	0	0	1	1	0	1	1	0	1	1	0	0	0	0	10.4401	10.8069	11.0955	11.2274	18.7966	17.5076	17.5819	NaN	+	4.94123	7.06953
S10A2_HUMAN	P29034	Protein S100-A2 OS=Homo sapiens GN=S100A2 PE=1 SV=3	2.916	0.4386	0.029086	0	0	0	1	1	1	2	2	2	0	0	0	0	0	0	3	2	2	1	1	1	2	2	2	12.2131	16.4426	18.3446	11.605	NaN	21.2283	NaN	21.8827	+	1.31413	6.90418
DIC_HUMAN	Q9UBX3	Mitochondrial dicarboxylate carrier OS=Homo sapiens GN=SLC25A10 PE=1 SV=2	4.613	0.6443	0.008804	4	4	4	0	0	0	0	0	0	1	1	1	4	4	4	9	8	8	8	7	7	5	4	4	11.9653	11.071	13.2736	16.6898	NaN	20.4158	20.1787	19.5289	+	2.23498	6.79119
MK67I_HUMAN	Q9BYG3	MKI67 FHA domain-interacting nucleolar phosphoprotein OS=Homo sapiens GN=MKI67IP PE=1 SV=1	3.176	0.4748	0.057805	5	5	5	0	0	0	0	0	0	0	0	0	1	1	1	7	7	7	7	7	7	2	2	2	10.139	12.4163	11.8801	11.3614	NaN	18.7325	18.4486	17.3261	+	3.74567	6.7199
DYL1_HUMAN	P63167	Dynein light chain 1, cytoplasmic OS=Homo sapiens GN=DYNLL1 PE=1 SV=1	3.18	0.4027	0.147459	1	1	1	1	1	1	0	0	0	0	0	0	2	2	1	2	2	2	2	2	2	0	0	0	10.1819	17.1955	12.4935	12.2467	20.3514	19.6876	18.7702	NaN	+	1.83657	6.57368
SPCS3_HUMAN	P61009	Signal peptidase complex subunit 3 OS=Homo sapiens GN=SPCS3 PE=1 SV=1	2.293	0.434	0.060955	1	1	1	0	0	0	0	0	0	0	0	0	2	2	2	0	0	0	2	2	2	2	2	2	10.6305	11.8824	10.9778	13.1461	NaN	NaN	18.1372	18.3186	+	2.8326	6.56868
S30BP_HUMAN	Q9UHR5	SAP30-binding protein OS=Homo sapiens GN=SAP30BP PE=1 SV=1	3.15	0.5654	0.069823	0	0	0	0	0	0	0	0	0	0	0	0	2	2	2	3	3	3	3	3	3	0	0	0	11.949	11.4576	12.3809	10.3369	NaN	18.0553	17.9299	NaN	+	3.20996	6.4615
SRP09_HUMAN	P49458	Signal recognition particle 9 kDa protein OS=Homo sapiens GN=SRP9 PE=1 SV=2	2.834	0.4835	0.214224	3	3	3	0	0	0	0	0	0	0	0	0	2	2	2	0	0	0	1	1	1	0	0	0	12.6001	12.305	10.3267	11.2467	19.8735	NaN	16.1959	NaN	+	2.02594	6.41507
RABP2_HUMAN	P29373	Cellular retinoic acid-binding protein 2 OS=Homo sapiens GN=CRABP2 PE=1 SV=2	3.195	0.2629	0.012458	0	0	0	0	0	0	0	0	0	0	0	0	5	5	4	1	1	0	0	0	0	2	2	2	11.9793	12.5341	11.5843	13.2138	20.093	18.0585	NaN	18.0689	+	3.57361	6.41224
HAX1_HUMAN	O00165	HCLS1-associated protein X-1 OS=Homo sapiens GN=HAX1 PE=1 SV=2	2.737	0.5416	0.006064	4	4	4	0	0	0	0	0	0	0	0	0	3	3	3	3	3	3	3	3	3	1	1	1	12.5405	9.9977	10.3747	12.0187	NaN	16.4763	17.8258	18.498	+	3.09317	6.36715
NDUS4_HUMAN	O43181	NADH dehydrogenase [ubiquinone] iron-sulfur protein 4, mitochondrial OS=Homo sapiens GN=NDUFS4 PE=1 SV=1	3.067	0.3727	0.243982	2	2	2	0	0	0	0	0	0	0	0	0	2	2	2	0	0	0	0	0	0	1	1	1	12.2902	11.6199	11.8171	11.4052	19.3884	NaN	NaN	16.8632	+	2.81575	6.34272
HDGR2_HUMAN	Q7Z4V5	Hepatoma-derived growth factor-related protein 2 OS=Homo sapiens GN=HDGFRP2 PE=1 SV=1	4.239	0.5234	0.003341	5	4	3	1	1	1	0	0	0	0	0	0	14	12	11	8	7	6	9	8	6	2	2	2	12.5626	11.8144	13.7831	11.6639	21.0631	18.7469	18.7503	16.3762	+	2.96018	6.27809
PCGF6_HUMAN	Q9BYE7	Polycomb group RING finger protein 6 OS=Homo sapiens GN=PCGF6 PE=1 SV=2	3.53	0.4353	0.083133	5	4	4	0	0	0	0	0	0	0	0	0	6	5	5	4	4	4	4	4	4	0	0	0	18.774	14.2734	9.74677	12.2724	21.2184	19.1638	19.7218	NaN	+	1.37197	6.26805
CBX8_HUMAN	Q9HC52	Chromobox protein homolog 8 OS=Homo sapiens GN=CBX8 PE=1 SV=3	3.791	0.4477	0.029787	2	2	2	0	0	0	0	0	0	0	0	0	2	2	2	5	5	5	7	7	7	0	0	0	9.60422	13.0458	12.0579	13.3362	NaN	18.1265	18.4145	NaN	+	2.09804	6.25944
NDUAD_HUMAN	Q9P0J0	NADH dehydrogenase [ubiquinone] 1 alpha subcomplex subunit 13 OS=Homo sapiens GN=NDUFA13 PE=1 SV=3	2.55	0.3957	0.254623	1	1	1	0	0	0	0	0	0	0	0	0	2	2	2	0	0	0	1	1	1	0	0	0	10.7814	10.2088	11.6125	9.85501	18.0426	NaN	15.5337	NaN	+	2.52233	6.17371
RMD3_HUMAN	Q96TC7	Regulator of microtubule dynamics protein 3 OS=Homo sapiens GN=FAM82A2 PE=1 SV=2	3.706	0.4954	0.031528	4	4	4	0	0	0	0	0	0	0	0	0	3	3	3	6	6	6	7	7	7	1	1	1	10.8031	11.6701	10.837	12.5618	NaN	17.9341	18.1731	16.7165	+	3.74592	6.1399
SGTA_HUMAN	O43765	Small glutamine-rich tetratricopeptide repeat-containing protein alpha OS=Homo sapiens GN=SGTA PE=1 SV=1	3.41	0.4126	0.557113	0	0	0	0	0	0	0	0	0	0	0	0	2	2	2	0	0	0	0	0	0	2	2	2	13.115	10.6949	12.1024	11.879	19.8555	NaN	NaN	16.2864	+	2.00827	6.1231
CTBP1_HUMAN	Q13363	C-terminal-binding protein 1 OS=Homo sapiens GN=CTBP1 PE=1 SV=2	2.411	0.1657	0.141899	0	0	0	0	0	0	0	0	0	0	0	0	1	1	0	1	1	0	0	0	0	1	1	1	11.7562	10.7291	11.5464	11.227	17.8817	16.9796	NaN	NaN	+	3.83085	6.11602
SYPL1_HUMAN	Q16563	Synaptophysin-like protein 1 OS=Homo sapiens GN=SYPL1 PE=1 SV=1	2.381	0.5313	0.548267	1	1	1	0	0	0	0	0	0	0	0	0	0	0	0	0	0	0	1	1	1	1	1	1	12.2483	13.2419	11.5328	11.9876	NaN	NaN	17.2254	19.4599	+	2.65373	6.08998
ACPM_HUMAN	O14561	Acyl carrier protein, mitochondrial OS=Homo sapiens GN=NDUFAB1 PE=1 SV=3	1.691	0.1443	0.03864	0	0	0	0	0	0	0	0	0	0	0	0	1	1	1	0	0	0	1	1	1	0	0	0	11.1857	13.9141	10.5488	11.1436	19.1025	NaN	16.4548	NaN	+	1.92333	6.08057
SNX9_HUMAN	Q9Y5X1	Sorting nexin-9 OS=Homo sapiens GN=SNX9 PE=1 SV=1	5.102	0.6441	0.000664	6	6	6	1	1	1	0	0	0	1	1	1	11	10	10	19	16	16	20	18	18	5	5	5	11.4488	13.941	12.7722	13.5054	17.2862	20.3458	20.2157	18.1028	+	3.18502	6.07077
DDX24_HUMAN	Q9GZR7	ATP-dependent RNA helicase DDX24 OS=Homo sapiens GN=DDX24 PE=1 SV=1	4.405	0.5251	0.001604	11	11	11	0	0	0	0	0	0	0	0	0	13	13	13	7	7	7	10	10	10	0	0	0	11.4041	11.1596	12.1041	11.5251	18.4466	17.1112	17.1973	NaN	+	4.47264	6.03679
TBCB_HUMAN	Q99426	Tubulin-folding cofactor B OS=Homo sapiens GN=TBCB PE=1 SV=2	2.201	0.5229	0.568784	0	0	0	0	0	0	0	0	0	1	1	1	3	3	3	0	0	0	0	0	0	2	2	2	11.5306	10.4137	15.0315	15.2531	20.9033	NaN	NaN	17.2281	+	1.30562	6.00846
CCNL1_HUMAN	Q9UK58	Cyclin-L1 OS=Homo sapiens GN=CCNL1 PE=1 SV=1	3.85	0.6797	0.040277	1	1	1	0	0	0	0	0	0	0	0	0	5	5	5	2	2	2	4	4	4	0	0	0	11.7036	13.6211	11.3859	10.8364	19.1965	16.8217	17.5821	NaN	+	2.87941	5.98001
TMM33_HUMAN	P57088	Transmembrane protein 33 OS=Homo sapiens GN=TMEM33 PE=1 SV=2	3.193	0.4654	0.139689	1	1	1	0	0	0	0	0	0	0	0	0	2	2	2	2	2	2	3	3	3	2	2	2	10.811	10.4645	12.6794	12.7266	17.9379	16.1751	17.9278	18.2417	+	3.60977	5.90022
LSM10_HUMAN	Q969L4	U7 snRNA-associated Sm-like protein LSm10 OS=Homo sapiens GN=LSM10 PE=1 SV=1	5.221	0.6221	0.086642	1	1	1	0	0	0	0	0	0	0	0	0	4	4	4	1	1	1	3	3	3	0	0	0	10.8318	11.221	13.8039	9.87046	20.1939	14.3007	17.2999	NaN	+	1.69651	5.83303
DENR_HUMAN	O43583	Density-regulated protein OS=Homo sapiens GN=DENR PE=1 SV=2	3.661	0.5171	0.570749	0	0	0	0	0	0	0	0	0	0	0	0	0	0	0	0	0	0	1	1	1	1	1	1	11.0627	13.0097	11.2525	11.9576	NaN	NaN	16.4799	18.7623	+	2.41891	5.80048
CX026_HUMAN	Q9BVG4	UPF0368 protein Cxorf26 OS=Homo sapiens GN=CXorf26 PE=1 SV=1	2.901	0.3632	0.266979	5	5	5	0	0	0	0	0	0	0	0	0	1	1	1	1	1	1	0	0	0	2	2	2	10.7361	9.13298	12.1551	10.462	NaN	14.3169	NaN	18.475	+	1.66722	5.77439
IF5_HUMAN	P55010	Eukaryotic translation initiation factor 5 OS=Homo sapiens GN=EIF5 PE=1 SV=2	3.595	0.4969	0.191467	3	3	3	1	1	1	0	0	0	1	1	1	6	6	6	0	0	0	0	0	0	4	4	4	11.383	13.8709	11.9114	15.2561	18.6265	NaN	NaN	19.0733	+	1.88385	5.74453
RD21L_HUMAN	Q9H4I0	Double-strand-break repair protein rad21-like protein 1 OS=Homo sapiens GN=RAD21L1 PE=2 SV=3	2.198	0.4219	0.018772	1	1	0	0	0	0	0	0	0	0	0	0	2	2	0	1	1	0	1	1	0	1	1	0	10.9663	12.078	10.9775	9.80027	18.2888	14.8777	16.3458	16.9359	+	3.26535	5.65655
LONM_HUMAN	P36776	Lon protease homolog, mitochondrial OS=Homo sapiens GN=LONP1 PE=1 SV=2	4.201	0.5563	0.041894	10	10	10	0	0	0	0	0	0	1	1	1	13	12	12	2	2	2	5	5	5	8	8	8	11.9563	12.8249	12.2629	13.5649	20.8698	14.7646	15.4282	22.083	+	1.60328	5.63417
FBSL_HUMAN	Q9HCM7	Fibrosin-1-like protein OS=Homo sapiens GN=FBRSL1 PE=1 SV=4	3.723	0.5293	0.027605	0	0	0	0	0	0	0	0	0	0	0	0	1	1	1	5	5	5	7	7	7	0	0	0	12.3267	11.1598	13.9469	10.7692	NaN	17.608	17.6515	NaN	+	2.18992	5.57913
MTPN_HUMAN	P58546	Myotrophin OS=Homo sapiens GN=MTPN PE=1 SV=2	3.35	0.5409	0.389994	1	1	1	0	0	0	0	0	0	1	1	1	1	1	1	0	0	0	0	0	0	1	1	1	12.415	12.6101	11.6428	16.337	20.1689	NaN	NaN	17.4706	+	1.45444	5.56852
SUN2_HUMAN	Q9UH99	SUN domain-containing protein 2 OS=Homo sapiens GN=SUN2 PE=1 SV=3	4.079	0.6079	0.025646	5	5	5	0	0	0	0	0	0	0	0	0	7	6	6	0	0	0	0	0	0	1	1	1	13.4526	10.8037	9.84828	10.5973	18.7751	NaN	NaN	14.7023	+	1.49974	5.56321
RHG17_HUMAN	Q68EM7	Rho GTPase-activating protein 17 OS=Homo sapiens GN=ARHGAP17 PE=1 SV=1	2.657	0.4498	0.186176	2	2	2	0	0	0	0	0	0	0	0	0	2	2	2	0	0	0	1	1	1	0	0	0	13.0298	10.4301	11.0653	10.8219	17.2345	NaN	16.5188	NaN	+	2.45849	5.53991
GSCR2_HUMAN	Q9NZM5	Glioma tumor suppressor candidate region gene 2 protein OS=Homo sapiens GN=GLTSCR2 PE=1 SV=2	4.211	0.5161	0.038907	3	3	3	0	0	0	0	0	0	0	0	0	1	1	1	6	6	6	4	4	4	1	1	1	11.8615	13.3289	11.2821	12.1755	NaN	18.3472	17.8627	16.7176	+	3.41302	5.48052
MDHC_HUMAN	P40925	Malate dehydrogenase, cytoplasmic OS=Homo sapiens GN=MDH1 PE=1 SV=4	2.365	0.3096	0.033514	0	0	0	0	0	0	0	0	0	0	0	0	3	3	3	0	0	0	0	0	0	2	2	2	11.1073	11.845	11.5292	11.6129	16.6446	NaN	NaN	17.2951	+	4.23801	5.44631
BCR_HUMAN	P11274	Breakpoint cluster region protein OS=Homo sapiens GN=BCR PE=1 SV=2	4.256	0.5171	0.016273	0	0	0	0	0	0	0	0	0	0	0	0	1	1	0	17	16	15	13	13	12	2	2	2	11.7453	11.4884	13.0117	11.5798	NaN	18.8892	18.0436	15.262	+	2.52946	5.44198
VAPB_HUMAN	O95292	Vesicle-associated membrane protein-associated protein B/C OS=Homo sapiens GN=VAPB PE=1 SV=3	2.683	0.4421	0.081524	3	3	2	1	1	0	0	0	0	0	0	0	4	4	3	0	0	0	0	0	0	2	2	1	10.8547	14.4517	12.4285	11.8268	18.4526	NaN	NaN	17.1898	+	1.96992	5.43079
WDR61_HUMAN	Q9GZS3	WD repeat-containing protein 61 OS=Homo sapiens GN=WDR61 PE=1 SV=1	3.566	0.6123	0.144881	1	1	1	0	0	0	0	0	0	0	0	0	3	3	3	0	0	0	0	0	0	1	1	1	13.0549	10.2154	12.8265	12.9644	17.9177	NaN	NaN	17.4614	+	2.19537	5.42424
CTBP2_HUMAN	P56545	C-terminal-binding protein 2 OS=Homo sapiens GN=CTBP2 PE=1 SV=1	4.089	0.5229	0.0321	1	1	1	0	0	0	0	0	0	0	0	0	3	3	2	3	3	2	2	2	2	0	0	0	10.5428	12.392	11.9998	10.9519	17.8146	17.401	15.4228	NaN	+	2.96068	5.40785
SAHH2_HUMAN	O43865	Putative adenosylhomocysteinase 2 OS=Homo sapiens GN=AHCYL1 PE=1 SV=2	3.194	0.5006	0.047067	1	1	0	0	0	0	0	0	0	0	0	0	1	1	0	4	4	2	6	6	3	1	1	0	10.9935	12.1092	12.2687	12.6039	17.3319	18.0206	18.0761	15.9237	+	3.90983	5.34427
ASB6_HUMAN	Q9NWX5	Ankyrin repeat and SOCS box protein 6 OS=Homo sapiens GN=ASB6 PE=1 SV=1	4.387	0.4969	0.130399	0	0	0	0	0	0	0	0	0	0	0	0	0	0	0	7	7	7	4	4	4	0	0	0	11.9451	10.7446	10.4924	13.3756	NaN	17.5801	16.2858	NaN	+	2.11481	5.29351
SFR15_HUMAN	O95104	Splicing factor, arginine/serine-rich 15 OS=Homo sapiens GN=SCAF4 PE=1 SV=3	3.805	0.6003	0.044968	6	6	4	0	0	0	0	0	0	0	0	0	7	6	4	0	0	0	0	0	0	2	2	2	12.0763	12.5464	11.5759	12.5816	19.0328	NaN	NaN	15.9071	+	2.17658	5.27489
4F2_HUMAN	P08195	4F2 cell-surface antigen heavy chain OS=Homo sapiens GN=SLC3A2 PE=1 SV=3	4.795	0.5796	0.024021	11	11	11	1	1	1	0	0	0	0	0	0	9	9	9	2	2	2	5	5	5	4	4	4	11.0111	13.612	10.1823	13.095	17.5968	16.2307	16.7337	18.407	+	2.83632	5.26695
SENP8_HUMAN	Q96LD8	Sentrin-specific protease 8 OS=Homo sapiens GN=SENP8 PE=1 SV=1	1.817	0.273	0.87282	0	0	0	0	0	0	0	0	0	0	0	0	1	1	1	1	1	1	1	1	1	0	0	0	12.3775	12.9328	11.6649	11.0685	19.1597	16.5754	16.0383	NaN	+	2.59585	5.24689
WDR1_HUMAN	O75083	WD repeat-containing protein 1 OS=Homo sapiens GN=WDR1 PE=1 SV=4	4.586	0.5293	0.022962	7	7	7	0	0	0	0	0	0	4	4	4	12	12	12	0	0	0	0	0	0	4	4	4	13.2841	11.7762	14.1109	16.0296	19.9909	NaN	NaN	17.9887	+	1.62122	5.18962
RBP10_HUMAN	Q6VN20	Ran-binding protein 10 OS=Homo sapiens GN=RANBP10 PE=1 SV=1	3.135	0.5787	0.155026	3	3	3	0	0	0	0	0	0	0	0	0	3	3	3	1	1	1	0	0	0	2	2	2	13.6508	12.5547	12.2441	11.3267	16.6914	NaN	NaN	18.5375	+	2.31664	5.17035
RAB1B_HUMAN	Q9H0U4	Ras-related protein Rab-1B OS=Homo sapiens GN=RAB1B PE=1 SV=1	3.174	0.5851	0.26245	0	0	0	0	0	0	0	0	0	1	1	0	2	2	0	0	0	0	0	0	0	3	3	1	10.6868	12.1497	11.0254	15.8194	16.8065	NaN	NaN	18.3635	+	1.32377	5.16465
NO40_HUMAN	Q9NP64	Nucleolar protein of 40 kDa OS=Homo sapiens GN=ZCCHC17 PE=1 SV=1	3.242	0.5469	0.013293	5	5	5	0	0	0	0	0	0	1	1	1	5	5	5	2	2	2	2	2	2	1	1	1	12.8387	11.7638	10.8275	11.9338	18.0496	17.3143	17.1025	15.5392	+	3.60139	5.16046
RN111_HUMAN	Q6ZNA4	E3 ubiquitin-protein ligase Arkadia OS=Homo sapiens GN=RNF111 PE=1 SV=3	2.018	0.3403	0.305235	0	0	0	0	0	0	0	0	0	0	0	0	0	0	0	1	1	1	3	3	3	0	0	0	12.0706	13.1162	9.84046	12.4445	NaN	16.3788	17.6766	NaN	+	1.97937	5.15974
WIBG_HUMAN	Q9BRP8	Partner of Y14 and mago OS=Homo sapiens GN=WIBG PE=1 SV=1	3.981	0.6046	0.080115	3	3	3	0	0	0	0	0	0	0	0	0	6	6	6	0	0	0	0	0	0	1	1	1	10.9196	12.4249	12.0441	12.2646	18.3569	NaN	NaN	15.6676	+	2.20473	5.09897
CAP2_HUMAN	P40123	Adenylyl cyclase-associated protein 2 OS=Homo sapiens GN=CAP2 PE=1 SV=1	3.452	0.4997	0.006448	0	0	0	0	0	0	1	1	1	0	0	0	2	2	1	1	1	0	1	1	0	1	1	0	12.6002	10.183	14.7145	10.429	18.4879	16.1479	16.0749	17.585	+	2.24677	5.09227
NXF1_HUMAN	Q9UBU9	Nuclear RNA export factor 1 OS=Homo sapiens GN=NXF1 PE=1 SV=1	3.908	0.5569	0.063255	10	10	10	0	0	0	0	0	0	0	0	0	14	12	12	0	0	0	0	0	0	1	1	1	12.575	11.8599	11.2151	13.3939	19.1945	NaN	NaN	15.5062	+	1.72847	5.08941
M2OM_HUMAN	Q02978	Mitochondrial 2-oxoglutarate/malate carrier protein OS=Homo sapiens GN=SLC25A11 PE=1 SV=3	4.069	0.6796	0.037968	10	9	9	0	0	0	0	0	0	1	1	1	10	9	9	10	9	9	10	9	9	6	6	6	17.5734	11.6188	12.0421	17.1127	19.7238	19.2969	20.2131	19.4204	+	1.70541	5.07676
PFD2_HUMAN	Q9UHV9	Prefoldin subunit 2 OS=Homo sapiens GN=PFDN2 PE=1 SV=1	3.614	0.5777	0.053728	5	4	4	0	0	0	0	0	0	0	0	0	6	4	4	1	1	1	2	2	2	0	0	0	12.3917	13.4465	13.0774	10.8628	19.977	15.9908	16.5075	NaN	+	2.00797	5.04719
IAH1_HUMAN	Q2TAA2	Isoamyl acetate-hydrolyzing esterase 1 homolog OS=Homo sapiens GN=IAH1 PE=1 SV=1	1.529	0.3623	0.25917	0	0	0	0	0	0	0	0	0	0	0	0	0	0	0	1	1	1	1	1	1	0	0	0	14.4021	11.4563	12.0951	12.2628	NaN	17.7831	17.4148	NaN	+	2.19164	5.04491
SFXN1_HUMAN	Q9H9B4	Sideroflexin-1 OS=Homo sapiens GN=SFXN1 PE=1 SV=4	3.133	0.4524	0.084237	3	3	3	0	0	0	1	1	1	0	0	0	2	2	2	0	0	0	2	2	2	2	2	2	10.5808	11.8501	13.4099	10.6504	NaN	NaN	16.283	17.0372	+	2.10483	5.03731
LAT1_HUMAN	Q01650	Large neutral amino acids transporter small subunit 1 OS=Homo sapiens GN=SLC7A5 PE=1 SV=2	3.222	0.5518	0.012626	1	1	1	0	0	0	0	0	0	0	0	0	1	1	1	0	0	0	1	1	0	2	2	1	11.6591	9.2324	11.5943	12.3828	NaN	NaN	15.0178	17.4051	+	1.77771	4.99429
NKTR_HUMAN	P30414	NK-tumor recognition protein OS=Homo sapiens GN=NKTR PE=1 SV=2	3.431	0.5284	0.014608	0	0	0	0	0	0	0	0	0	0	0	0	1	1	1	9	9	9	6	6	6	0	0	0	11.5998	10.3227	13.4636	13.6679	NaN	17.4324	17.0717	NaN	+	1.84792	4.98854
HEXI1_HUMAN	O94992	Protein HEXIM1 OS=Homo sapiens GN=HEXIM1 PE=1 SV=1	3.405	0.3699	0.378374	2	2	2	0	0	0	0	0	0	0	0	0	0	0	0	1	1	1	1	1	1	1	1	1	12.9636	10.8765	11.942	10.6423	NaN	15.9136	16.2163	17.6338	+	2.87719	4.9818
DNJA3_HUMAN	Q96EY1	DnaJ homolog subfamily A member 3, mitochondrial OS=Homo sapiens GN=DNAJA3 PE=1 SV=2	4.192	0.5699	0.046207	7	5	5	0	0	0	0	0	0	0	0	0	7	6	6	4	4	4	6	6	6	0	0	0	11.9976	11.0354	11.6878	11.8652	NaN	16.1105	17.0784	NaN	+	3.46314	4.94798
SAM50_HUMAN	Q9Y512	Sorting and assembly machinery component 50 homolog OS=Homo sapiens GN=SAMM50 PE=1 SV=3	2.512	0.4678	0.022162	6	6	6	0	0	0	0	0	0	0	0	0	5	5	5	3	3	3	2	2	2	0	0	0	11.4841	11.7815	11.6347	14.1166	17.2661	17.0176	17.3064	NaN	+	2.93924	4.94245
SMAP_HUMAN	O00193	Small acidic protein OS=Homo sapiens GN=SMAP PE=1 SV=1	4.158	0.5142	0.031198	1	1	1	0	0	0	0	0	0	1	1	1	3	3	3	1	1	1	1	1	1	1	1	1	11.2582	11.0749	10.6517	15.8964	19.7649	16.1352	15.8419	16.7175	+	1.73367	4.89454
WDR18_HUMAN	Q9BV38	WD repeat-containing protein 18 OS=Homo sapiens GN=WDR18 PE=1 SV=2	3.013	0.4674	0.244505	3	3	3	0	0	0	0	0	0	0	0	0	3	3	3	2	2	2	1	1	1	1	1	1	10.8649	10.4577	12.4566	10.5065	16.8717	15.9398	15.4557	15.4762	+	3.82446	4.86441
SEPT2_HUMAN	Q15019	Septin-2 OS=Homo sapiens GN=SEPT2 PE=1 SV=1	2.865	0.4709	0.035204	5	5	5	1	1	1	1	1	1	0	0	0	6	6	6	0	0	0	0	0	0	1	1	1	10.9247	13.5693	13.11	11.2248	17.482	NaN	NaN	16.5865	+	2.02368	4.82706
WNT5A_HUMAN	P41221	Protein Wnt-5a OS=Homo sapiens GN=WNT5A PE=1 SV=2	1.872	0.2079	0.081104	0	0	0	0	0	0	0	0	0	0	0	0	0	0	0	1	1	1	0	0	0	1	1	1	11.7085	13.5055	12.1266	11.6078	NaN	17.2778	NaN	16.8258	+	2.70039	4.81467
AL1A1_HUMAN	P00352	Retinal dehydrogenase 1 OS=Homo sapiens GN=ALDH1A1 PE=1 SV=2	1.738	0.1609	0.091392	0	0	0	0	0	0	0	0	0	0	0	0	1	1	0	0	0	0	1	1	0	1	1	0	11.5772	12.7007	12.3644	11.0239	18.075	NaN	14.2659	17.8045	+	2.10539	4.79856
SAHH3_HUMAN	Q96HN2	Putative adenosylhomocysteinase 3 OS=Homo sapiens GN=AHCYL2 PE=1 SV=1	2.637	0.4396	0.047067	1	1	0	0	0	0	0	0	0	0	0	0	1	1	0	2	2	0	3	3	0	1	1	0	14.1868	11.646	12.2393	11.2801	17.2901	17.6562	17.6749	15.8819	+	3.08635	4.78776
RTF1_HUMAN	Q92541	RNA polymerase-associated protein RTF1 homolog OS=Homo sapiens GN=RTF1 PE=1 SV=4	3.366	0.5577	0.099187	5	5	5	0	0	0	0	0	0	0	0	0	14	14	14	4	4	4	6	6	6	0	0	0	13.5995	11.8963	13.1219	13.3615	19.8731	16.7349	16.6954	NaN	+	2.32253	4.773
IGHG4_HUMAN	P01861	Ig gamma-4 chain C region OS=Homo sapiens GN=IGHG4 PE=1 SV=1	3.679	0.5135	0.030091	2	2	0	0	0	0	2	2	0	0	0	0	3	3	1	0	0	0	1	1	0	1	1	0	13.0941	10.8695	15.431	10.7948	19.8904	NaN	14.5123	17.5205	+	1.30949	4.76036
RBBP5_HUMAN	Q15291	Retinoblastoma-binding protein 5 OS=Homo sapiens GN=RBBP5 PE=1 SV=2	4.632	0.5111	0.034461	6	6	6	0	0	0	0	0	0	0	0	0	6	6	6	2	2	2	0	0	0	1	1	1	11.0381	11.6732	12.0734	11.138	20.2514	13.7677	NaN	14.694	+	1.40442	4.75702
PPIB_HUMAN	P23284	Peptidyl-prolyl cis-trans isomerase B OS=Homo sapiens GN=PPIB PE=1 SV=2	2.715	0.5761	0.306389	0	0	0	0	0	0	0	0	0	0	0	0	1	1	1	0	0	0	0	0	0	1	1	1	12.1786	11.716	13.4558	13.9	17.4669	NaN	NaN	17.6622	+	2.44137	4.75195
GEMI2_HUMAN	O14893	Gem-associated protein 2 OS=Homo sapiens GN=GEMIN2 PE=1 SV=1	2.693	0.4185	0.028657	1	1	1	0	0	0	0	0	0	1	1	1	2	2	2	2	2	2	2	2	2	1	1	1	13.1263	13.0731	11.0899	14.4428	19.6286	17.3032	16.7656	16.9865	+	2.58921	4.73795
CBX2_HUMAN	Q14781	Chromobox protein homolog 2 OS=Homo sapiens GN=CBX2 PE=1 SV=2	2.529	0.3507	0.085739	0	0	0	0	0	0	0	0	0	0	0	0	0	0	0	2	2	2	3	3	3	0	0	0	11.5553	12.7934	11.4163	11.6385	NaN	16.2423	16.9051	NaN	+	3.09633	4.72286
ZCH18_HUMAN	Q86VM9	Zinc finger CCCH domain-containing protein 18 OS=Homo sapiens GN=ZC3H18 PE=1 SV=2	3.929	0.4802	0.001378	8	8	8	1	1	1	2	2	2	0	0	0	12	12	12	6	6	6	6	6	6	0	0	0	17.3849	12.8151	13.7789	11.0923	20.2291	17.74	17.502	NaN	+	1.38252	4.72257
AL1B1_HUMAN	P30837	Aldehyde dehydrogenase X, mitochondrial OS=Homo sapiens GN=ALDH1B1 PE=1 SV=3	1.738	0.1609	0.091392	0	0	0	0	0	0	0	0	0	0	0	0	1	1	0	0	0	0	1	1	0	1	1	0	10.9	12.343	11.1128	13.3503	17.9547	NaN	14.1456	17.6842	+	1.89767	4.66831
GDIA_HUMAN	P31150	Rab GDP dissociation inhibitor alpha OS=Homo sapiens GN=GDI1 PE=1 SV=2	3.88	0.4747	0.32862	0	0	0	0	0	0	0	0	0	1	1	0	1	1	0	1	1	0	0	0	0	4	3	1	9.483	12.2974	11.3436	12.5337	NaN	15.3139	NaN	16.8103	+	1.82458	4.64772
ABCAD_HUMAN	Q86UQ4	ATP-binding cassette sub-family A member 13 OS=Homo sapiens GN=ABCA13 PE=2 SV=3	1.636	0.255	0.202526	0	0	0	1	1	0	1	1	0	0	0	0	2	2	1	1	1	0	1	1	0	0	0	0	12.1603	15.8693	14.9314	10.4613	18.7268	17.7003	17.5027	NaN	+	1.55423	4.62104
GHC1_HUMAN	Q9H936	Mitochondrial glutamate carrier 1 OS=Homo sapiens GN=SLC25A22 PE=1 SV=1	1.996	0.3508	0.01848	1	1	0	0	0	0	0	0	0	0	0	0	2	2	0	1	1	0	1	1	0	0	0	0	11.411	12.1728	12.1531	12.5509	17.8001	16.1176	16.0627	NaN	+	3.37674	4.58821
TF3C5_HUMAN	Q9Y5Q8	General transcription factor 3C polypeptide 5 OS=Homo sapiens GN=GTF3C5 PE=1 SV=2	3.615	0.5614	0.033858	9	9	9	2	2	2	0	0	0	2	2	2	10	10	10	7	7	7	5	5	5	3	3	3	9.52914	14.5033	11.2692	14.4914	18.2041	17.1903	16.2967	16.4525	+	1.89337	4.58767
AL1A3_HUMAN	P47895	Aldehyde dehydrogenase family 1 member A3 OS=Homo sapiens GN=ALDH1A3 PE=1 SV=2	2.192	0.1609	0.091392	0	0	0	0	0	0	0	0	0	0	0	0	4	4	3	0	0	0	1	1	0	1	1	0	13.0584	11.0476	12.5339	12.6045	19.0477	NaN	14.0346	17.5732	+	1.71279	4.57403
HDGR3_HUMAN	Q9Y3E1	Hepatoma-derived growth factor-related protein 3 OS=Homo sapiens GN=HDGFRP3 PE=1 SV=1	2.714	0.4094	0.033068	1	1	0	0	0	0	0	0	0	0	0	0	1	1	0	1	1	0	2	2	0	0	0	0	12.4646	11.3338	12.2617	11.8678	NaN	16.8716	16.235	NaN	+	3.38757	4.57136
ITIH6_HUMAN	Q6UXX5	Inter-alpha-trypsin inhibitor heavy chain H6 OS=Homo sapiens GN=ITIH6 PE=2 SV=1	2.261	0.1181	0.147783	0	0	0	0	0	0	0	0	0	0	0	0	1	1	1	0	0	0	0	0	0	1	1	1	11.7182	12.3043	12.5081	11.1226	16.1099	NaN	NaN	16.8096	+	3.04143	4.5464
ENAH_HUMAN	Q8N8S7	Protein enabled homolog OS=Homo sapiens GN=ENAH PE=1 SV=2	3.529	0.5146	0.028657	4	3	3	1	1	1	0	0	0	0	0	0	3	3	3	0	0	0	0	0	0	2	1	1	10.7949	13.546	13.1182	11.428	17.0798	NaN	NaN	16.4535	+	1.96857	4.5449
CMC2_HUMAN	Q9UJS0	Calcium-binding mitochondrial carrier protein Aralar2 OS=Homo sapiens GN=SLC25A13 PE=1 SV=2	4.755	0.576	0.005944	8	8	7	1	1	0	0	0	0	3	3	2	13	12	9	12	12	10	17	16	12	6	6	5	13.075	14.6473	11.3981	16.9325	18.4937	18.5677	19.0937	18.0203	+	2.03805	4.53061
BRX1_HUMAN	Q8TDN6	Ribosome biogenesis protein BRX1 homolog OS=Homo sapiens GN=BRIX1 PE=1 SV=2	4.292	0.5141	0.013443	8	8	8	0	0	0	0	0	0	1	1	1	6	6	6	0	0	0	0	0	0	2	2	2	11.1145	11.5678	12.753	15.2284	17.3317	NaN	NaN	17.0335	+	1.50794	4.51671
AFAD_HUMAN	P55196	Afadin OS=Homo sapiens GN=MLLT4 PE=1 SV=3	4.676	0.6388	0.022508	17	16	16	0	0	0	0	0	0	0	0	0	15	14	14	0	0	0	0	0	0	4	4	4	10.473	10.7354	13.0282	12.96	15.6214	NaN	NaN	16.9558	+	1.80098	4.48947
PDC6I_HUMAN	Q8WUM4	Programmed cell death 6-interacting protein OS=Homo sapiens GN=PDCD6IP PE=1 SV=1	4.058	0.5362	0.141783	6	6	6	0	0	0	0	0	0	0	0	0	5	5	5	3	3	3	0	0	0	2	2	2	9.95393	10.481	9.92329	11.0312	NaN	14.5669	NaN	15.0572	+	3.35361	4.46468
SPCS2_HUMAN	Q15005	Signal peptidase complex subunit 2 OS=Homo sapiens GN=SPCS2 PE=1 SV=3	1.644	0.2164	0.08009	0	0	0	0	0	0	0	0	0	0	0	0	0	0	0	1	1	1	1	1	1	0	0	0	12.1492	10.7659	12.3826	10.7293	NaN	15.4278	16.5074	NaN	+	2.41961	4.46085
DDX47_HUMAN	Q9H0S4	Probable ATP-dependent RNA helicase DDX47 OS=Homo sapiens GN=DDX47 PE=1 SV=1	4.119	0.4928	0.138206	3	3	3	0	0	0	0	0	0	0	0	0	7	7	7	1	1	1	1	1	1	0	0	0	10.822	11.8996	11.0699	12.2752	19.228	14.9807	13.6616	NaN	+	1.53966	4.44008
IQGA1_HUMAN	P46940	Ras GTPase-activating-like protein IQGAP1 OS=Homo sapiens GN=IQGAP1 PE=1 SV=1	3.931	0.5894	0.073776	5	5	5	1	1	1	0	0	0	0	0	0	19	17	16	0	0	0	0	0	0	4	4	4	9.87837	9.94659	10.9977	10.4829	14.9113	NaN	NaN	14.6165	+	3.41524	4.4375
RM19_HUMAN	P49406	39S ribosomal protein L19, mitochondrial OS=Homo sapiens GN=MRPL19 PE=1 SV=2	2.157	0.235	0.044156	2	2	2	0	0	0	0	0	0	0	0	0	2	2	2	0	0	0	0	0	0	1	1	1	10.9823	12.2586	10.6768	10.9371	16.9322	NaN	NaN	14.3441	+	2.01017	4.42446
TIM50_HUMAN	Q3ZCQ8	Mitochondrial import inner membrane translocase subunit TIM50 OS=Homo sapiens GN=TIMM50 PE=1 SV=2	3.968	0.6449	0.363294	4	4	4	0	0	0	0	0	0	0	0	0	3	3	3	0	0	0	1	1	1	1	1	1	13.2745	9.71401	12.6786	12.6658	17.3709	NaN	15.6282	16.4471	+	2.0858	4.39881
SENP3_HUMAN	Q9H4L4	Sentrin-specific protease 3 OS=Homo sapiens GN=SENP3 PE=1 SV=2	3.694	0.5474	0.045923	2	2	2	0	0	0	0	0	0	0	0	0	4	4	4	3	3	3	5	5	5	0	0	0	11.0158	12.9428	11.9583	13.0139	17.065	16.8686	15.957	NaN	+	3.04157	4.39748
GHC2_HUMAN	Q9H1K4	Mitochondrial glutamate carrier 2 OS=Homo sapiens GN=SLC25A18 PE=2 SV=1	1.996	0.3508	0.01848	1	1	0	0	0	0	0	0	0	0	0	0	2	2	0	1	1	0	1	1	0	0	0	0	11.4832	12.4226	12.7633	11.1634	17.4782	15.7957	15.7408	NaN	+	2.94818	4.38013
UBE2O_HUMAN	Q9C0C9	Ubiquitin-conjugating enzyme E2 O OS=Homo sapiens GN=UBE2O PE=1 SV=3	4.986	0.5538	0.010147	9	9	9	1	1	1	0	0	0	1	1	1	10	10	10	5	5	5	8	8	8	1	1	1	11.264	12.6637	9.7737	13.0707	17.378	16.3007	16.4258	14.0771	+	2.2706	4.35237
XPO2_HUMAN	P55060	Exportin-2 OS=Homo sapiens GN=CSE1L PE=1 SV=3	4.01	0.5673	0.086594	14	14	14	0	0	0	0	0	0	2	2	2	10	9	9	0	0	0	0	0	0	4	4	4	13.2208	12.2771	11.3354	15.106	17.7232	NaN	NaN	16.8916	+	1.60492	4.32258
LARP7_HUMAN	Q4G0J3	La-related protein 7 OS=Homo sapiens GN=LARP7 PE=1 SV=1	4.323	0.5579	0.189004	9	9	9	0	0	0	0	0	0	0	0	0	10	10	10	3	3	3	0	0	0	1	1	1	11.3886	11.5515	11.6269	10.0098	17.5347	14.7666	NaN	14.0362	+	2.11478	4.30167
SC61B_HUMAN	P60468	Protein transport protein Sec61 subunit beta OS=Homo sapiens GN=SEC61B PE=1 SV=2	2.646	0.5425	0.001193	2	2	2	2	2	2	1	1	1	0	0	0	2	2	2	2	2	2	2	2	2	2	2	2	11.8613	16.8855	15.6983	12.4983	18.8648	18.5271	17.2769	19.4203	+	1.78294	4.28642
ABR_HUMAN	Q12979	Active breakpoint cluster region-related protein OS=Homo sapiens GN=ABR PE=2 SV=2	2.279	0.4356	0.266641	0	0	0	0	0	0	0	0	0	0	0	0	1	1	0	2	1	0	1	1	0	0	0	0	9.28522	10.8015	12.5786	12.08	NaN	15.9084	14.9898	NaN	+	1.69708	4.26275
U2AF2_HUMAN	P26368	Splicing factor U2AF 65 kDa subunit OS=Homo sapiens GN=U2AF2 PE=1 SV=4	4.256	0.5066	0.02953	4	4	4	1	1	1	1	1	1	3	3	3	5	5	5	0	0	0	0	0	0	4	4	4	12.7114	14.2383	13.8334	17.3815	19.0639	NaN	NaN	18.4592	+	1.30768	4.22037
PI51A_HUMAN	Q99755	Phosphatidylinositol 4-phosphate 5-kinase type-1 alpha OS=Homo sapiens GN=PIP5K1A PE=1 SV=1	3.991	0.562	0.088286	2	2	1	0	0	0	0	0	0	0	0	0	5	5	1	0	0	0	1	1	0	0	0	0	11.4902	11.6587	11.3191	12.1086	16.8762	NaN	14.7588	NaN	+	2.40879	4.17334
AL3A1_HUMAN	P30838	Aldehyde dehydrogenase, dimeric NADP-preferring OS=Homo sapiens GN=ALDH3A1 PE=1 SV=3	4.095	0.4861	0.050114	0	0	0	0	0	0	3	3	2	0	0	0	4	3	2	0	0	0	1	1	0	1	1	0	12.7537	11.3194	14.5952	11.8365	18.1391	NaN	14.33	17.8686	+	1.57721	4.15305
RED_HUMAN	Q13123	Protein Red OS=Homo sapiens GN=IK PE=1 SV=3	3.547	0.5222	0.010189	10	10	10	0	0	0	0	0	0	0	0	0	11	11	11	1	1	1	0	0	0	1	1	1	12.4943	12.8125	11.7853	12.0106	18.3762	15.5421	NaN	15.3153	+	2.29667	4.13553
AL1A2_HUMAN	O94788	Retinal dehydrogenase 2 OS=Homo sapiens GN=ALDH1A2 PE=1 SV=3	1.738	0.1609	0.091392	0	0	0	0	0	0	0	0	0	0	0	0	1	1	0	0	0	0	1	1	0	1	1	0	12.5107	12.6742	12.1569	12.2877	17.8981	NaN	14.089	17.6276	+	1.98127	4.13087
CNOT3_HUMAN	O75175	CCR4-NOT transcription complex subunit 3 OS=Homo sapiens GN=CNOT3 PE=1 SV=1	3.743	0.5039	0.088558	3	3	3	0	0	0	0	0	0	0	0	0	2	2	2	1	1	1	3	3	3	1	1	1	10.8908	12.3224	12.5831	10.2609	NaN	14.0824	15.9658	16.7848	+	2.13396	4.09668
NU133_HUMAN	Q8WUM0	Nuclear pore complex protein Nup133 OS=Homo sapiens GN=NUP133 PE=1 SV=2	3.881	0.6007	0.077865	12	12	12	0	0	0	0	0	0	0	0	0	13	13	13	3	3	3	8	8	8	1	1	1	13.4823	12.3867	12.7023	10.203	17.5747	14.4274	16.6662	16.4492	+	2.25878	4.08584
NSRP1_HUMAN	Q9H0G5	Nuclear speckle splicing regulatory protein 1 OS=Homo sapiens GN=NSRP1 PE=1 SV=1	3.451	0.49	0.011923	3	3	3	1	1	1	0	0	0	1	1	1	6	6	6	1	1	1	0	0	0	2	2	2	10.7216	13.225	13.6333	13.5266	19.1193	14.8155	NaN	16.6077	+	1.55635	4.07085
ICMT_HUMAN	O60725	Protein-S-isoprenylcysteine O-methyltransferase OS=Homo sapiens GN=ICMT PE=1 SV=1	1.896	0.337	0.267211	1	1	1	0	0	0	0	0	0	0	0	0	1	1	1	1	1	1	1	1	1	0	0	0	10.9182	12.8231	12.5811	13.0776	NaN	16.4525	16.3813	NaN	+	2.28888	4.06689
XRCC1_HUMAN	P18887	DNA repair protein XRCC1 OS=Homo sapiens GN=XRCC1 PE=1 SV=2	2.236	0.444	0.095477	2	2	2	0	0	0	0	0	0	0	0	0	1	1	1	0	0	0	2	2	2	0	0	0	12.8325	11.2892	12.5513	12.0673	16.923	NaN	15.5435	NaN	+	2.44665	4.04818
ARL1_HUMAN	P40616	ADP-ribosylation factor-like protein 1 OS=Homo sapiens GN=ARL1 PE=1 SV=1	3.046	0.3828	0.051939	2	2	2	0	0	0	0	0	0	0	0	0	3	3	3	2	2	2	1	1	1	0	0	0	11.5604	11.9694	11.8032	12.3647	NaN	16.4244	15.5092	NaN	+	3.36351	4.04234
SEH1_HUMAN	Q96EE3	Nucleoporin SEH1 OS=Homo sapiens GN=SEH1L PE=1 SV=3	3.564	0.4762	0.085059	3	3	3	1	1	1	0	0	0	0	0	0	6	6	6	1	1	1	2	2	2	1	1	1	10.9149	13.8679	12.942	11.1883	18.581	15.0154	15.0316	16.4247	+	1.98258	4.03492
MA7D1_HUMAN	Q3KQU3	MAP7 domain-containing protein 1 OS=Homo sapiens GN=MAP7D1 PE=1 SV=1	4.384	0.5385	0.231197	7	7	7	1	1	1	0	0	0	0	0	0	6	6	6	3	3	3	1	1	1	0	0	0	12.5763	12.5179	9.57048	11.9905	15.8512	15.9412	15.27	NaN	+	2.26771	4.02366
NOL10_HUMAN	Q9BSC4	Nucleolar protein 10 OS=Homo sapiens GN=NOL10 PE=1 SV=1	3.103	0.4491	0.011096	4	4	4	0	0	0	1	1	1	0	0	0	7	7	7	3	3	3	2	2	2	0	0	0	11.88	10.7547	12.9266	11.1691	16.5049	15.3873	15.2107	NaN	+	2.77202	4.01839
MCM7_HUMAN	P33993	DNA replication licensing factor MCM7 OS=Homo sapiens GN=MCM7 PE=1 SV=4	4.199	0.6206	0.037997	11	11	11	1	1	1	1	1	1	2	2	2	12	11	11	4	4	4	9	9	9	9	9	9	11.3435	12.9286	12.7761	14.9588	17.0835	15.3298	16.4832	19.1803	+	1.97596	4.01747
CDIPT_HUMAN	O14735	CDP-diacylglycerol--inositol 3-phosphatidyltransferase OS=Homo sapiens GN=CDIPT PE=1 SV=1	2.542	0.4669	0.006184	3	2	2	0	0	0	0	0	0	0	0	0	2	1	1	0	0	0	2	2	2	1	1	1	12.2104	11.807	12.6617	11.4595	NaN	NaN	16.7769	15.3032	+	2.5938	4.00541
RAD21_HUMAN	O60216	Double-strand-break repair protein rad21 homolog OS=Homo sapiens GN=RAD21 PE=1 SV=2	3.816	0.5583	0.018772	7	7	6	0	0	0	0	0	0	1	1	1	9	9	7	1	1	0	2	2	1	3	3	2	13.7258	11.976	11.1601	14.7078	18.7526	14.4992	16.1583	18.064	+	1.71176	3.97611
LAS1L_HUMAN	Q9Y4W2	Ribosomal biogenesis protein LAS1L OS=Homo sapiens GN=LAS1L PE=1 SV=2	3.48	0.5391	0.094748	9	9	9	0	0	0	0	0	0	2	2	2	6	6	6	4	4	4	5	5	5	1	1	1	13.1497	9.84666	10.2685	14.5263	16.6876	16.0372	16.2709	14.6626	+	1.76987	3.96676
PHRF1_HUMAN	Q9P1Y6	PHD and RING finger domain-containing protein 1 OS=Homo sapiens GN=PHRF1 PE=1 SV=3	4.024	0.5512	0.032233	1	1	1	1	1	0	0	0	0	2	2	2	12	12	12	14	14	14	14	14	13	0	0	0	12.1199	16.606	12.7553	15.6637	17.5376	18.1936	18.999	NaN	+	1.49816	3.95719
CEBPZ_HUMAN	Q03701	CCAAT/enhancer-binding protein zeta OS=Homo sapiens GN=CEBPZ PE=1 SV=3	4.241	0.502	0.006423	11	11	11	0	0	0	0	0	0	0	0	0	11	11	11	6	6	6	6	6	6	2	2	2	11.4684	10.5922	12.6215	14.2223	17.6222	16.4962	16.4596	14.1446	+	1.99081	3.95458
CATIN_HUMAN	Q8WUQ7	Cactin OS=Homo sapiens GN=CACTIN PE=1 SV=3	4.871	0.5668	0.446919	2	2	2	0	0	0	0	0	0	0	0	0	2	2	2	3	3	3	2	2	2	0	0	0	12.2974	10.4887	12.2709	9.91927	NaN	15.1694	15.192	NaN	+	1.89478	3.93661
PLOD1_HUMAN	Q02809	Procollagen-lysine,2-oxoglutarate 5-dioxygenase 1 OS=Homo sapiens GN=PLOD1 PE=1 SV=2	2.826	0.5513	0.135654	2	2	2	0	0	0	0	0	0	0	0	0	5	5	5	0	0	0	0	0	0	1	1	1	10.7462	12.1125	11.9138	11.8025	16.0847	NaN	NaN	15.0736	+	2.68421	3.93536
YLAT1_HUMAN	Q9UM01	Y+L amino acid transporter 1 OS=Homo sapiens GN=SLC7A7 PE=1 SV=2	1.643	0.2611	0.047997	0	0	0	0	0	0	0	0	0	0	0	0	0	0	0	0	0	0	1	1	0	1	1	0	11.3027	11.2954	11.8177	14.0222	NaN	NaN	15.5583	16.5235	+	1.7424	3.93138
GPX4_HUMAN	P36969	Phospholipid hydroperoxide glutathione peroxidase, mitochondrial OS=Homo sapiens GN=GPX4 PE=1 SV=3	2.913	0.4361	0.323969	1	1	1	0	0	0	0	0	0	0	0	0	1	1	1	2	2	2	1	1	1	0	0	0	11.6798	11.1565	11.8715	12.3321	NaN	15.9905	15.3664	NaN	+	3.16622	3.9185
CDC37_HUMAN	Q16543	Hsp90 co-chaperone Cdc37 OS=Homo sapiens GN=CDC37 PE=1 SV=1	3.951	0.6178	0.031311	9	8	8	2	2	2	4	4	4	2	2	2	10	9	9	11	10	10	11	10	10	10	8	8	18.4508	15.4612	17.3816	17.564	20.1979	21.3606	21.2271	21.5855	+	2.83486	3.87837
RP9_HUMAN	Q8TA86	Retinitis pigmentosa 9 protein OS=Homo sapiens GN=RP9 PE=1 SV=2	3.024	0.5175	0.001531	1	1	1	0	0	0	0	0	0	0	0	0	5	5	5	2	2	2	2	2	2	0	0	0	12.0128	12.4083	13.1425	12.9238	17.9566	15.8698	15.6536	NaN	+	2.62021	3.87148
CCNL2_HUMAN	Q96S94	Cyclin-L2 OS=Homo sapiens GN=CCNL2 PE=1 SV=1	2.712	0.4945	0.048045	0	0	0	0	0	0	0	0	0	0	0	0	1	1	1	1	1	1	1	1	1	0	0	0	11.1808	11.3192	10.7968	13.4227	NaN	15.574	15.4323	NaN	+	1.8998	3.82326
T2FA_HUMAN	P35269	General transcription factor IIF subunit 1 OS=Homo sapiens GN=GTF2F1 PE=1 SV=2	3.442	0.4396	0.389434	1	1	1	0	0	0	0	0	0	0	0	0	3	3	3	1	1	1	2	2	2	0	0	0	10.7084	11.1971	10.4136	11.9644	NaN	14.0631	15.6935	NaN	+	2.22864	3.80746
SC31A_HUMAN	O94979	Protein transport protein Sec31A OS=Homo sapiens GN=SEC31A PE=1 SV=3	3.05	0.5872	0.051569	6	6	6	0	0	0	0	0	0	1	1	1	7	7	7	1	1	1	0	0	0	3	3	3	11.3774	11.9551	10.8412	12.7804	17.4564	12.2285	NaN	16.819	+	1.30205	3.76278
DNJB6_HUMAN	O75190	DnaJ homolog subfamily B member 6 OS=Homo sapiens GN=DNAJB6 PE=1 SV=2	2.61	0.5625	0.200232	1	1	0	0	0	0	0	0	0	0	0	0	2	2	1	1	1	0	2	2	1	0	0	0	12.0329	11.7374	11.6785	11.5788	17.2448	13.9988	15.1988	NaN	+	2.25242	3.72391
SATB2_HUMAN	Q9UPW6	DNA-binding protein SATB2 OS=Homo sapiens GN=SATB2 PE=1 SV=2	3.264	0.3959	0.001404	3	3	1	1	1	1	0	0	0	0	0	0	6	6	3	1	1	1	1	1	1	0	0	0	10.8748	13.1067	9.89406	11.7384	17.5026	14.4035	13.4565	NaN	+	1.44854	3.71736
COPB_HUMAN	P53618	Coatomer subunit beta OS=Homo sapiens GN=COPB1 PE=1 SV=3	4.45	0.6595	0.086948	7	7	7	1	1	1	0	0	0	0	0	0	9	9	9	0	0	0	2	2	2	3	3	3	11.9379	13.8291	10.7969	12.4551	17.041	NaN	14.384	16.4302	+	1.84802	3.69695
KIF2C_HUMAN	Q99661	Kinesin-like protein KIF2C OS=Homo sapiens GN=KIF2C PE=1 SV=2	3.036	0.491	0.013255	3	3	3	0	0	0	0	0	0	0	0	0	6	6	5	0	0	0	0	0	0	1	1	1	11.2513	11.8508	13.3077	11.1044	15.5056	NaN	NaN	15.6342	+	2.09015	3.69137
TMCO1_HUMAN	Q9UM00	Transmembrane and coiled-coil domain-containing protein 1 OS=Homo sapiens GN=TMCO1 PE=1 SV=1	4.1	0.5714	0.817042	0	0	0	0	0	0	0	0	0	0	0	0	0	0	0	1	1	1	1	1	1	0	0	0	11.6615	11.4214	12.572	10.749	NaN	14.8737	15.6098	NaN	+	2.40608	3.6408
DNJB3_HUMAN	Q8WWF6	DnaJ homolog subfamily B member 3 OS=Homo sapiens GN=DNAJB3 PE=1 SV=1	2.61	0.5625	0.266126	0	0	0	0	0	0	0	0	0	0	0	0	0	0	0	1	1	0	1	1	0	0	0	0	10.1148	12.6851	12.0066	11.8621	NaN	15.2212	15.3767	NaN	+	1.93673	3.63179
WDR43_HUMAN	Q15061	WD repeat-containing protein 43 OS=Homo sapiens GN=WDR43 PE=1 SV=3	3.195	0.5232	0.063104	3	3	3	1	1	1	0	0	0	0	0	0	8	8	8	3	3	3	1	1	1	2	2	2	12.3259	14.0595	11.398	12.23	17.2804	16.7937	15.0014	15.4062	+	2.44823	3.61707
TSYL1_HUMAN	Q9H0U9	Testis-specific Y-encoded-like protein 1 OS=Homo sapiens GN=TSPYL1 PE=1 SV=3	3.342	0.4589	0.33478	0	0	0	0	0	0	0	0	0	0	0	0	2	2	2	1	1	1	3	3	3	0	0	0	9.53589	11.7074	9.62743	11.4814	NaN	13.2227	15.1691	NaN	+	1.56765	3.60787
AUTS2_HUMAN	Q8WXX7	Autism susceptibility gene 2 protein OS=Homo sapiens GN=AUTS2 PE=1 SV=1	3.611	0.5766	0.021899	0	0	0	0	0	0	0	0	0	0	0	0	2	2	2	3	3	3	5	5	4	1	1	1	13.0357	13.535	10.7339	12.3341	NaN	16.6043	16.8531	14.5733	+	1.90913	3.60055
NUP93_HUMAN	Q8N1F7	Nuclear pore complex protein Nup93 OS=Homo sapiens GN=NUP93 PE=1 SV=2	3.549	0.4448	0.054903	6	6	6	0	0	0	0	0	0	0	0	0	7	7	7	2	2	2	1	1	1	0	0	0	12.2947	12.6077	11.8796	11.0392	18.002	14.297	14.3645	NaN	+	1.65451	3.59923
CPSF7_HUMAN	Q8N684	Cleavage and polyadenylation specificity factor subunit 7 OS=Homo sapiens GN=CPSF7 PE=1 SV=1	2.671	0.5423	0.009767	6	6	6	2	2	2	0	0	0	0	0	0	8	7	7	1	1	1	1	1	1	1	1	1	11.2359	14.8272	11.2446	10.6411	18.1	14.3485	14.1766	15.6148	+	1.45566	3.57277
WRIP1_HUMAN	Q96S55	ATPase WRNIP1 OS=Homo sapiens GN=WRNIP1 PE=1 SV=2	2.907	0.581	0.017147	6	6	6	1	1	1	0	0	0	0	0	0	5	5	5	3	3	3	2	2	2	0	0	0	12.9918	13.6027	11.3186	11.5848	NaN	16.1931	15.6668	NaN	+	1.87418	3.55552
NTPCR_HUMAN	Q9BSD7	Cancer-related nucleoside-triphosphatase OS=Homo sapiens GN=NTPCR PE=1 SV=1	2.109	0.4399	0.023172	2	2	2	0	0	0	0	0	0	0	0	0	1	1	1	1	1	1	1	1	1	0	0	0	10.3414	11.9563	12.0251	11.4683	NaN	14.9104	15.0686	NaN	+	2.42367	3.54175
BRD2_HUMAN	P25440	Bromodomain-containing protein 2 OS=Homo sapiens GN=BRD2 PE=1 SV=2	4.31	0.5328	0.014205	0	0	0	0	0	0	0	0	0	1	1	0	8	8	8	4	3	3	3	3	3	1	1	1	12.6023	11.0657	11.8997	15.6979	18.0731	16.3843	15.4511	15.4221	+	1.59923	3.51626
CSRP2_HUMAN	Q16527	Cysteine and glycine-rich protein 2 OS=Homo sapiens GN=CSRP2 PE=1 SV=3	2.331	0.3239	0.043186	0	0	0	0	0	0	0	0	0	0	0	0	0	0	0	1	1	1	1	1	1	1	1	1	10.5744	12.4803	9.8954	12.5263	NaN	14.1607	14.5218	15.9593	+	1.91396	3.51146
BOP1_HUMAN	Q14137	Ribosome biogenesis protein BOP1 OS=Homo sapiens GN=BOP1 PE=1 SV=2	3.695	0.5351	0.036274	11	10	10	2	2	2	0	0	0	0	0	0	12	12	12	4	4	4	7	7	7	2	2	2	16.7347	14.6605	11.4455	13.1948	19.0536	16.6971	16.9951	17.1994	+	1.5071	3.47741
CHD2_HUMAN	O14647	Chromodomain-helicase-DNA-binding protein 2 OS=Homo sapiens GN=CHD2 PE=1 SV=2	2.069	0.3119	0.014559	1	1	0	1	1	0	0	0	0	0	0	0	5	5	2	2	2	1	5	5	1	0	0	0	12.0414	11.2663	10.532	13.1187	15.2952	14.5298	15.7968	NaN	+	2.30799	3.46768
CMC1_HUMAN	O75746	Calcium-binding mitochondrial carrier protein Aralar1 OS=Homo sapiens GN=SLC25A12 PE=1 SV=2	3.756	0.5284	0.005944	5	5	4	1	1	0	0	0	0	1	1	0	8	7	4	3	3	1	6	6	2	1	1	0	13.0988	14.5286	12.0982	14.9509	16.8496	17.4201	17.8588	16.3381	+	2.47173	3.44749
CASC3_HUMAN	O15234	Protein CASC3 OS=Homo sapiens GN=CASC3 PE=1 SV=2	4.157	0.5713	0.020789	3	3	3	1	1	1	0	0	0	0	0	0	4	4	4	0	0	0	1	1	1	0	0	0	13.2308	13.8219	12.2249	12.7324	17.6673	NaN	15.226	NaN	+	1.71887	3.44415
DDX54_HUMAN	Q8TDD1	ATP-dependent RNA helicase DDX54 OS=Homo sapiens GN=DDX54 PE=1 SV=2	4.314	0.513	0.028316	14	14	14	0	0	0	0	0	0	0	0	0	7	7	7	3	3	3	3	3	3	1	1	1	10.7362	12.5611	9.63473	11.2771	NaN	15.0891	14.9895	13.4006	+	2.00139	3.4408
U3IP2_HUMAN	O43818	U3 small nucleolar RNA-interacting protein 2 OS=Homo sapiens GN=RRP9 PE=1 SV=1	4.178	0.5483	0.099525	3	3	3	2	2	2	2	2	2	0	0	0	3	3	3	2	2	2	2	2	2	3	3	3	11.4527	15.1801	14.4654	10.8974	16.6787	17.2814	15.1268	16.6678	+	1.59456	3.4398
CSTF1_HUMAN	Q05048	Cleavage stimulation factor subunit 1 OS=Homo sapiens GN=CSTF1 PE=1 SV=1	4.171	0.5106	0.027014	3	3	3	1	1	1	0	0	0	0	0	0	5	5	5	1	1	1	1	1	1	1	1	1	13.1281	12.6784	12.4667	11.0648	17.645	14.2234	14.8165	16.4055	+	2.06969	3.43808
ARHGA_HUMAN	O15013	Rho guanine nucleotide exchange factor 10 OS=Homo sapiens GN=ARHGEF10 PE=1 SV=4	3.387	0.4464	0.206212	1	1	1	0	0	0	0	0	0	0	0	0	5	5	5	0	0	0	0	0	0	1	1	1	10.7713	11.8151	11.926	12.6987	15.8111	NaN	NaN	14.6503	+	2.11068	3.42792
YLAT2_HUMAN	Q92536	Y+L amino acid transporter 2 OS=Homo sapiens GN=SLC7A6 PE=1 SV=3	1.643	0.2611	0.047997	0	0	0	0	0	0	0	0	0	0	0	0	0	0	0	0	0	0	1	1	0	1	1	0	12.9607	13.0989	11.8492	11.593	NaN	NaN	15.3173	16.2824	+	2.21761	3.42447
TIM23_HUMAN	O14925	Mitochondrial import inner membrane translocase subunit Tim23 OS=Homo sapiens GN=TIMM23 PE=1 SV=1	3.637	0.5224	0.120193	1	1	0	0	0	0	0	0	0	0	0	0	1	1	0	1	1	1	1	1	1	0	0	0	12.7297	12.9137	12.3337	12.6838	NaN	15.7858	16.3899	NaN	+	3.72043	3.42261
AKAP8_HUMAN	O43823	A-kinase anchor protein 8 OS=Homo sapiens GN=AKAP8 PE=1 SV=1	3.648	0.6139	0.009347	8	6	6	0	0	0	1	1	1	0	0	0	6	6	6	1	1	1	1	1	1	1	1	1	12.7309	12.07	13.5838	12.3718	19.6129	15.3438	13.8047	15.6663	+	1.4318	3.41778
AURKB_HUMAN	Q96GD4	Aurora kinase B OS=Homo sapiens GN=AURKB PE=1 SV=3	4.289	0.5233	0.036217	4	4	4	0	0	0	2	2	2	1	1	1	6	6	5	3	3	3	4	4	4	2	2	2	11.8743	10.7999	13.9076	15.8522	18.0087	15.9774	16.4708	15.5465	+	1.46829	3.39236
CSTFT_HUMAN	Q9H0L4	Cleavage stimulation factor subunit 2 tau variant OS=Homo sapiens GN=CSTF2T PE=1 SV=1	2.226	0.4731	0.335791	1	1	0	0	0	0	0	0	0	0	0	0	1	1	0	1	1	0	1	1	0	1	1	0	13.8323	12.1343	10.6314	9.49364	NaN	14.4411	13.8025	16.4889	+	1.31626	3.38792
NUP50_HUMAN	Q9UKX7	Nuclear pore complex protein Nup50 OS=Homo sapiens GN=NUP50 PE=1 SV=2	3.677	0.5317	0.076434	3	3	3	1	1	1	0	0	0	0	0	0	5	5	5	0	0	0	0	0	0	1	1	1	11.1659	13.0612	14.3198	12.215	16.5677	NaN	NaN	15.5132	+	1.47678	3.34998
AATF_HUMAN	Q9NY61	Protein AATF OS=Homo sapiens GN=AATF PE=1 SV=1	3.503	0.4633	0.132719	4	4	4	0	0	0	1	1	1	0	0	0	6	6	6	1	1	1	2	2	2	1	1	1	10.7832	11.4433	12.5865	12.5112	NaN	15.3977	15.5338	14.6056	+	2.69272	3.348
CJ112_HUMAN	Q5VYJ5	MAM and LDL-receptor class A domain-containing protein C10orf112 OS=Homo sapiens GN=C10orf112 PE=2 SV=3	1.476	0.2105	0.115613	0	0	0	0	0	0	0	0	0	0	0	0	1	1	0	0	0	0	1	1	0	0	0	0	12.8622	11.2054	11.0593	10.5152	16.1184	NaN	13.3426	NaN	+	1.3611	3.31996
ZN503_HUMAN	Q96F45	Zinc finger protein 503 OS=Homo sapiens GN=ZNF503 PE=1 SV=1	2.453	0.3965	0.010964	0	0	0	0	0	0	0	0	0	0	0	0	0	0	0	1	1	0	1	1	0	1	1	0	11.0145	12.4726	10.5554	13.0438	NaN	14.4572	14.2379	16.4872	+	1.79897	3.28921
LSM12_HUMAN	Q3MHD2	Protein LSM12 homolog OS=Homo sapiens GN=LSM12 PE=1 SV=2	3.594	0.4887	0.161576	1	1	1	0	0	0	0	0	0	0	0	0	2	2	2	1	1	1	1	1	1	0	0	0	10.9634	12.1647	11.6616	12.4027	NaN	15.3106	14.8122	NaN	+	2.54194	3.2633
CBX4_HUMAN	O00257	E3 SUMO-protein ligase CBX4 OS=Homo sapiens GN=CBX4 PE=1 SV=3	2.134	0.3051	0.298278	0	0	0	0	0	0	0	0	0	0	0	0	0	0	0	1	1	1	1	1	1	0	0	0	12.2856	12.0377	11.27	12.1264	NaN	15.3878	14.9929	NaN	+	3.08552	3.26045
SLIK5_HUMAN	O94991	SLIT and NTRK-like protein 5 OS=Homo sapiens GN=SLITRK5 PE=1 SV=2	3.418	0.4577	0.000512	1	1	1	1	1	0	0	0	0	0	0	0	5	5	4	1	1	0	1	1	0	0	0	0	10.5553	12.1651	10.1794	12.3448	16.9383	13.4159	13.3551	NaN	+	1.39275	3.25862
EI2BE_HUMAN	Q13144	Translation initiation factor eIF-2B subunit epsilon OS=Homo sapiens GN=EIF2B5 PE=1 SV=3	2.93	0.4611	0.073556	4	4	4	1	1	1	0	0	0	0	0	0	2	2	2	0	0	0	2	2	2	1	1	1	12.3326	12.6045	12.3926	11.4458	NaN	NaN	15.055	15.7854	+	2.71836	3.22635
PRS10_HUMAN	P62333	26S protease regulatory subunit 10B OS=Homo sapiens GN=PSMC6 PE=1 SV=1	3.64	0.5064	0.063503	12	10	10	1	1	1	2	2	2	1	1	1	16	14	14	0	0	0	0	0	0	2	2	2	16.8258	15.0239	14.5425	14.741	19.8872	NaN	NaN	17.1245	+	1.30785	3.2225
WBP11_HUMAN	Q9Y2W2	WW domain-binding protein 11 OS=Homo sapiens GN=WBP11 PE=1 SV=1	2.785	0.4571	0.003233	2	2	2	1	1	1	0	0	0	0	0	0	2	2	2	1	1	1	1	1	1	1	1	1	11.9569	13.0879	11.7032	10.8931	16.99	13.8123	14.1479	15.5151	+	2.02149	3.20607
ROCK2_HUMAN	O75116	Rho-associated protein kinase 2 OS=Homo sapiens GN=ROCK2 PE=1 SV=4	3.579	0.491	0.392722	6	6	4	0	0	0	0	0	0	0	0	0	7	6	4	0	0	0	0	0	0	1	1	1	13.1345	12.421	11.015	11.5423	16.1375	NaN	NaN	14.3013	+	1.62072	3.19118
STT3A_HUMAN	P46977	Dolichyl-diphosphooligosaccharide--protein glycosyltransferase subunit STT3A OS=Homo sapiens GN=STT3A PE=1 SV=2	5.618	0.6072	0.010124	8	8	7	1	1	1	1	1	1	1	1	1	6	6	6	4	4	4	3	3	3	2	2	2	11.6879	13.854	11.8333	14.5928	16.6233	15.7197	15.8223	16.2238	+	2.20023	3.10528
ABCD3_HUMAN	P28288	ATP-binding cassette sub-family D member 3 OS=Homo sapiens GN=ABCD3 PE=1 SV=1	3.174	0.5148	0.061671	1	1	1	1	1	1	0	0	0	1	1	1	4	4	4	4	4	4	2	2	2	0	0	0	12.136	11.9152	11.8485	13.9419	NaN	16.3683	14.7335	NaN	+	1.57959	3.0905
POGZ_HUMAN	Q7Z3K3	Pogo transposable element with ZNF domain OS=Homo sapiens GN=POGZ PE=1 SV=2	4.495	0.5579	0.019784	8	8	8	0	0	0	0	0	0	0	0	0	11	10	10	1	1	1	4	4	4	1	1	1	10.7409	11.4942	12.0673	11.4777	15.696	13.4844	15.1012	13.7671	+	2.67722	3.06718
PHF2_HUMAN	O75151	Lysine-specific demethylase PHF2 OS=Homo sapiens GN=PHF2 PE=1 SV=4	2.822	0.5789	0.364004	1	1	0	0	0	0	0	0	0	0	0	0	1	1	0	2	2	1	4	4	3	0	0	0	12.5013	13.4884	11.6415	11.785	NaN	15.2512	15.5898	NaN	+	2.05593	3.06644
ZC3HE_HUMAN	Q6PJT7	Zinc finger CCCH domain-containing protein 14 OS=Homo sapiens GN=ZC3H14 PE=1 SV=1	3.164	0.4593	0.071036	8	8	8	0	0	0	0	0	0	1	1	1	7	7	7	2	2	2	0	0	0	3	3	3	10.7275	13.0137	13.8239	13.3312	17.1999	14.6883	NaN	15.4522	+	1.51566	3.05604
TRI25_HUMAN	Q14258	E3 ubiquitin/ISG15 ligase TRIM25 OS=Homo sapiens GN=TRIM25 PE=1 SV=2	3.353	0.458	0.059516	6	6	6	1	1	1	0	0	0	0	0	0	6	6	6	1	1	1	1	1	1	2	2	2	9.82014	12.5819	13.4479	12.1723	16.5231	13.7169	13.2172	16.7531	+	1.34913	3.04699
MSH6_HUMAN	P52701	DNA mismatch repair protein Msh6 OS=Homo sapiens GN=MSH6 PE=1 SV=2	3.35	0.5833	0.012369	17	17	17	5	5	5	1	1	1	2	2	2	18	18	18	6	6	6	6	6	6	4	4	4	15.0557	14.823	12.2647	14.3572	18.2136	16.6884	16.1782	17.5654	+	2.09036	3.03626
KRI1_HUMAN	Q8N9T8	Protein KRI1 homolog OS=Homo sapiens GN=KRI1 PE=1 SV=2	3.791	0.5534	0.042434	7	7	7	2	2	2	0	0	0	0	0	0	8	8	8	4	4	4	3	3	3	2	2	2	16.5888	14.5293	12.9197	12.9709	19.0519	16.8177	16.9372	16.3	+	1.54275	3.02455
MFAP1_HUMAN	P55081	Microfibrillar-associated protein 1 OS=Homo sapiens GN=MFAP1 PE=1 SV=2	4.678	0.6086	0.073101	3	3	3	1	1	1	2	2	2	1	1	1	9	9	9	3	3	3	4	4	4	3	3	3	12.3502	15.249	15.5684	16.4631	19.48	17.0591	16.8274	18.1574	+	1.4831	2.97332
1A11_HUMAN	P13746	HLA class I histocompatibility antigen, A-11 alpha chain OS=Homo sapiens GN=HLA-A PE=1 SV=1	3.726	0.4892	0.078376	2	2	0	0	0	0	0	0	0	0	0	0	2	2	0	1	1	0	1	1	0	1	1	0	10.7872	11.4638	9.86789	10.3629	NaN	13.1381	12.4781	15.1622	+	1.89226	2.97236
SC16A_HUMAN	O15027	Protein transport protein Sec16A OS=Homo sapiens GN=SEC16A PE=1 SV=3	4.454	0.5653	0.023589	9	9	9	4	4	4	1	1	1	1	1	1	14	14	14	10	10	10	15	15	15	2	2	2	13.6813	15.102	13.7276	14.3448	17.8803	16.84	17.7983	16.1935	+	2.88492	2.96412
EDC4_HUMAN	Q6P2E9	Enhancer of mRNA-decapping protein 4 OS=Homo sapiens GN=EDC4 PE=1 SV=1	4.842	0.5378	0.074938	10	10	10	1	1	1	0	0	0	1	1	1	10	10	10	2	2	2	4	4	4	5	5	5	10.7841	11.9236	13.4124	14.3429	17.1889	13.9632	14.3632	16.777	+	1.38875	2.95733
AR6P4_HUMAN	Q66PJ3	ADP-ribosylation factor-like protein 6-interacting protein 4 OS=Homo sapiens GN=ARL6IP4 PE=1 SV=1	4.078	0.4892	0.377753	3	3	3	0	0	0	0	0	0	0	0	0	1	1	1	1	1	1	2	2	2	1	1	1	12.1361	12.3773	11.5844	13.7926	NaN	14.6222	15.5759	16.0799	+	2.1799	2.9534
XRN2_HUMAN	Q9H0D6	5'-3' exoribonuclease 2 OS=Homo sapiens GN=XRN2 PE=1 SV=1	3.705	0.5952	0.02763	9	9	9	2	2	2	1	1	1	1	1	1	14	14	14	2	2	2	3	3	3	2	2	2	10.6967	13.5356	12.7551	13.9713	17.4304	14.6021	14.5574	16.1789	+	1.58889	2.95252
AKP8L_HUMAN	Q9ULX6	A-kinase anchor protein 8-like OS=Homo sapiens GN=AKAP8L PE=1 SV=3	3.858	0.5495	0.015775	9	9	9	4	4	4	1	1	1	0	0	0	11	11	11	6	6	6	7	7	7	3	3	3	16.4746	16.1299	14.0365	13.6675	19.1151	17.735	18.2866	16.9268	+	1.86851	2.93878
PACN2_HUMAN	Q9UNF0	Protein kinase C and casein kinase substrate in neurons protein 2 OS=Homo sapiens GN=PACSIN2 PE=1 SV=2	2.473	0.3785	0.271376	1	1	1	0	0	0	0	0	0	0	0	0	1	1	1	0	0	0	1	1	1	2	2	2	12.7793	11.3067	12.531	10.6766	NaN	NaN	13.5466	15.9502	+	1.3046	2.92498
MRE11_HUMAN	P49959	Double-strand break repair protein MRE11A OS=Homo sapiens GN=MRE11A PE=1 SV=3	5.119	0.5372	0.018292	10	10	10	3	3	3	0	0	0	2	2	2	16	16	16	2	2	2	2	2	2	5	5	5	14.51	14.9234	12.2099	15.6511	18.6194	15.8153	16.0524	18.2426	+	1.47822	2.85885
TCPH_HUMAN	Q99832	T-complex protein 1 subunit eta OS=Homo sapiens GN=CCT7 PE=1 SV=2	4.6	0.6268	0.000329	19	18	18	7	7	7	7	7	7	4	4	4	15	15	15	23	21	21	19	19	19	12	11	11	20.3901	17.9273	17.4602	17.5742	21.5869	21.5281	20.7543	20.8661	+	2.11163	2.84589
KIF2A_HUMAN	O00139	Kinesin-like protein KIF2A OS=Homo sapiens GN=KIF2A PE=1 SV=3	3.073	0.5218	0.150166	4	4	4	0	0	0	0	0	0	0	0	0	8	8	7	0	0	0	0	0	0	1	1	1	12.532	12.1097	14.0836	12.7852	16.7992	NaN	NaN	14.6212	+	1.42785	2.83252
TDIF2_HUMAN	Q5QJE6	Deoxynucleotidyltransferase terminal-interacting protein 2 OS=Homo sapiens GN=DNTTIP2 PE=1 SV=2	3.357	0.564	0.46994	2	2	2	0	0	0	0	0	0	0	0	0	4	4	4	4	4	4	5	5	5	1	1	1	11.3913	11.8326	12.6318	12.944	NaN	15.1163	16.0769	13.8939	+	2.06344	2.82907
RT15_HUMAN	P82914	28S ribosomal protein S15, mitochondrial OS=Homo sapiens GN=MRPS15 PE=1 SV=1	1.953	0.3753	0.195028	1	1	1	0	0	0	0	0	0	0	0	0	1	1	1	1	1	1	2	2	2	0	0	0	12.6945	11.8854	11.7784	12.0098	NaN	14.6183	15.2214	NaN	+	2.84615	2.8278
ATPG_HUMAN	P36542	ATP synthase subunit gamma, mitochondrial OS=Homo sapiens GN=ATP5C1 PE=1 SV=1	4.067	0.5998	0.025823	5	5	5	1	1	1	1	1	1	1	1	1	5	5	5	4	4	4	5	5	5	3	3	3	17.1546	15.071	13.5447	15.9775	18.869	17.0779	17.817	19.292	+	1.67475	2.82699
SPT5H_HUMAN	O00267	Transcription elongation factor SPT5 OS=Homo sapiens GN=SUPT5H PE=1 SV=1	3.581	0.5508	0.009624	8	8	8	2	2	2	1	1	1	1	1	1	7	6	6	2	2	2	4	4	4	4	4	4	12.8825	13.7536	12.2358	15.2338	18.049	14.6576	15.8334	16.8601	+	1.56699	2.82362
PELP1_HUMAN	Q8IZL8	Proline-, glutamic acid- and leucine-rich protein 1 OS=Homo sapiens GN=PELP1 PE=1 SV=2	4.309	0.5391	0.005958	9	9	9	3	3	3	1	1	1	1	1	1	8	8	8	7	7	7	8	8	8	2	2	2	16.6653	13.5449	14.4172	15.2985	18.9118	17.146	17.7507	17.3011	+	1.94528	2.79592
MPRI_HUMAN	P11717	Cation-independent mannose-6-phosphate receptor OS=Homo sapiens GN=IGF2R PE=1 SV=3	3.287	0.4752	0.013536	9	9	9	1	1	1	0	0	0	1	1	1	7	7	7	3	3	3	3	3	3	4	4	4	11.5307	10.5311	12.4072	13.039	16.2185	13.5275	13.7282	15.2016	+	1.80118	2.79195
TRIP6_HUMAN	Q15654	Thyroid receptor-interacting protein 6 OS=Homo sapiens GN=TRIP6 PE=1 SV=3	4.891	0.5342	0.021969	1	1	1	1	1	1	1	1	1	0	0	0	2	2	2	1	1	1	1	1	1	1	1	1	11.2872	14.7654	14.3741	12.4102	17.3343	15.7032	15.0151	15.6147	+	1.51722	2.70762
EGFL7_HUMAN	Q9UHF1	Epidermal growth factor-like protein 7 OS=Homo sapiens GN=EGFL7 PE=1 SV=3	2.131	0.2844	0.348138	0	0	0	0	0	0	0	0	0	0	0	0	0	0	0	1	1	1	1	1	1	0	0	0	11.9823	12.2775	10.9446	9.49602	NaN	13.9857	13.773	NaN	+	1.33873	2.70425
NOM1_HUMAN	Q5C9Z4	Nucleolar MIF4G domain-containing protein 1 OS=Homo sapiens GN=NOM1 PE=1 SV=1	3.457	0.4938	0.058861	8	8	8	0	0	0	0	0	0	0	0	0	5	5	5	1	1	1	2	2	2	0	0	0	12.3135	11.3466	13.227	10.9022	15.5843	14.3388	14.0167	NaN	+	1.84776	2.69929
ICAL_HUMAN	P20810	Calpastatin OS=Homo sapiens GN=CAST PE=1 SV=4	3.302	0.5136	0.117245	1	1	1	0	0	0	0	0	0	0	0	0	3	3	3	1	1	1	0	0	0	1	1	1	11.4974	12.3662	11.4651	12.952	NaN	14.6982	NaN	14.8204	+	2.11349	2.6891
SAS10_HUMAN	Q9NQZ2	Something about silencing protein 10 OS=Homo sapiens GN=UTP3 PE=1 SV=1	3.954	0.4072	0.067474	1	1	1	0	0	0	0	0	0	0	0	0	3	3	3	1	1	1	2	2	2	1	1	1	12.2349	12.4527	11.4076	11.9766	NaN	12.9894	16.3936	14.5704	+	1.54326	2.63316
1A32_HUMAN	P10314	HLA class I histocompatibility antigen, A-32 alpha chain OS=Homo sapiens GN=HLA-A PE=2 SV=2	3.726	0.4892	0.601253	1	1	0	0	0	0	0	0	0	0	0	0	1	1	0	1	1	0	1	1	0	1	1	0	11.0065	9.86391	11.9092	11.6645	NaN	13.2756	12.6156	15.2997	+	1.53439	2.61928
RBM26_HUMAN	Q5T8P6	RNA-binding protein 26 OS=Homo sapiens GN=RBM26 PE=1 SV=3	2.682	0.4487	0.004505	7	7	6	0	0	0	0	0	0	0	0	0	6	6	5	1	1	1	2	2	2	2	2	1	11.2219	12.3402	13.2939	12.0195	16.3446	13.3789	13.964	15.6453	+	1.72954	2.61435
SPTN4_HUMAN	Q9H254	Spectrin beta chain, non-erythrocytic 4 OS=Homo sapiens GN=SPTBN4 PE=1 SV=2	3.289	0.5032	0.009277	1	1	0	0	0	0	0	0	0	1	1	0	1	1	0	0	0	0	0	0	0	1	1	0	11.5336	11.7661	10.6462	12.3294	14.969	NaN	NaN	13.2976	+	1.60308	2.56449
CSTF2_HUMAN	P33240	Cleavage stimulation factor subunit 2 OS=Homo sapiens GN=CSTF2 PE=1 SV=1	2.226	0.4731	0.010102	1	1	0	0	0	0	0	0	0	0	0	0	3	3	2	1	1	0	1	1	0	1	1	0	12.7811	13.6052	12.6344	11.4429	NaN	14.7042	14.0655	16.7519	+	1.51076	2.55798
GCN1L_HUMAN	Q92616	Translational activator GCN1 OS=Homo sapiens GN=GCN1L1 PE=1 SV=6	4.254	0.5476	0.001319	29	28	28	1	1	1	0	0	0	2	2	2	26	26	26	2	2	2	7	7	7	3	3	3	10.6276	11.0328	10.813	13.4404	15.5148	12.4704	13.9744	14.0937	+	1.50454	2.53491
1C01_HUMAN	P30499	HLA class I histocompatibility antigen, Cw-1 alpha chain OS=Homo sapiens GN=HLA-C PE=2 SV=1	3.726	0.4892	0.238629	2	2	0	0	0	0	0	0	0	0	0	0	2	2	0	1	1	0	1	1	0	1	1	0	11.2162	11.5036	12.9323	10.6371	NaN	13.5975	12.9375	15.6217	+	1.41559	2.47993
1C04_HUMAN	P30504	HLA class I histocompatibility antigen, Cw-4 alpha chain OS=Homo sapiens GN=HLA-C PE=1 SV=1	3.726	0.4892	0.238629	2	2	0	0	0	0	0	0	0	0	0	0	1	1	0	1	1	0	1	1	0	1	1	0	11.5141	11.4079	12.771	10.2847	NaN	13.51	12.85	15.5342	+	1.38474	2.47034
AT1A3_HUMAN	P13637	Sodium/potassium-transporting ATPase subunit alpha-3 OS=Homo sapiens GN=ATP1A3 PE=1 SV=3	4.327	0.6228	0.043047	5	4	0	1	1	0	2	2	0	2	2	0	5	4	0	3	3	0	4	3	0	5	4	0	13.2313	13.529	14.0371	16.1727	NaN	16.1696	16.1696	17.7841	+	1.37947	2.46523
CTR9_HUMAN	Q6PD62	RNA polymerase-associated protein CTR9 homolog OS=Homo sapiens GN=CTR9 PE=1 SV=1	4.306	0.4593	0.200045	5	5	5	0	0	0	1	1	1	0	0	0	8	8	8	2	2	2	3	3	3	0	0	0	12.8469	10.6301	12.7494	11.9561	15.2895	13.6577	14.5603	NaN	+	1.7138	2.45691
RSBN1_HUMAN	Q5VWQ0	Round spermatid basic protein 1 OS=Homo sapiens GN=RSBN1 PE=2 SV=2	3.01	0.3767	0.236408	1	1	1	0	0	0	0	0	0	0	0	0	3	3	3	2	2	2	1	1	1	0	0	0	11.9389	11.7325	12.2307	11.569	15.8757	14.4399	12.6542	NaN	+	1.5603	2.45549
KIF4A_HUMAN	O95239	Chromosome-associated kinesin KIF4A OS=Homo sapiens GN=KIF4A PE=1 SV=3	3.738	0.4548	0.195357	4	4	3	0	0	0	0	0	0	0	0	0	6	6	2	0	0	0	0	0	0	1	1	1	12.9419	11.7487	11.8287	11.7131	15.3487	NaN	NaN	13.4665	+	1.49568	2.34953
AIFM1_HUMAN	O95831	Apoptosis-inducing factor 1, mitochondrial OS=Homo sapiens GN=AIFM1 PE=1 SV=1	3.651	0.5867	0.028564	14	13	13	3	3	3	3	3	3	1	1	1	9	9	9	7	7	7	9	9	9	3	3	3	17.8844	15.7438	14.3601	14.615	17.621	17.1373	19.0474	18.0361	+	1.37142	2.30964
SLIK6_HUMAN	Q9H5Y7	SLIT and NTRK-like protein 6 OS=Homo sapiens GN=SLITRK6 PE=1 SV=3	2.306	0.4577	0.000512	0	0	0	1	1	0	0	0	0	0	0	0	1	1	0	1	1	0	1	1	0	0	0	0	11.532	12.4407	11.1974	10.2547	NaN	13.6915	13.6307	NaN	+	1.56522	2.30493
CNN2_HUMAN	Q99439	Calponin-2 OS=Homo sapiens GN=CNN2 PE=1 SV=4	2.266	0.4002	0.211833	0	0	0	1	1	0	0	0	0	0	0	0	1	1	0	1	1	0	1	1	0	0	0	0	11.9168	13.8556	12.1791	12.686	NaN	15.1887	14.7092	NaN	+	1.59009	2.28962
SON_HUMAN	P18583	Protein SON OS=Homo sapiens GN=SON PE=1 SV=4	3.677	0.6385	0.00255	25	23	23	4	4	4	2	2	2	2	2	2	38	36	36	7	7	7	6	6	6	7	6	6	16.5373	15.6882	14.1527	15.8312	19.5559	17.5442	17.379	16.8191	+	1.56952	2.27217
HS904_HUMAN	Q58FG1	Putative heat shock protein HSP 90-alpha A4 OS=Homo sapiens GN=HSP90AA4P PE=5 SV=1	3.36	0.5387	0.13004	2	1	0	2	2	0	3	2	0	2	1	0	3	2	0	2	2	0	3	2	0	2	1	0	20.4362	19.5888	18.7557	20.2944	22.8754	21.7008	21.5786	21.8857	+	2.44107	2.24133
DHSB_HUMAN	P21912	Succinate dehydrogenase [ubiquinone] iron-sulfur subunit, mitochondrial OS=Homo sapiens GN=SDHB PE=1 SV=3	2.586	0.2878	0.041015	4	4	4	0	0	0	1	1	1	0	0	0	2	2	2	1	1	1	1	1	1	0	0	0	13.2137	11.1362	12.5549	12.2963	NaN	14.6275	14.3436	NaN	+	1.53674	2.18531
1A80_HUMAN	Q09160	HLA class I histocompatibility antigen, A-80 alpha chain OS=Homo sapiens GN=HLA-A PE=2 SV=1	3.726	0.4892	0.601253	1	1	0	0	0	0	0	0	0	0	0	0	1	1	0	1	1	0	1	1	0	1	1	0	12.5076	12.0543	10.6835	11.2353	NaN	13.3496	12.6896	15.3737	+	1.33194	2.18413
1A01_HUMAN	P30443	HLA class I histocompatibility antigen, A-1 alpha chain OS=Homo sapiens GN=HLA-A PE=1 SV=1	3.726	0.4892	0.601253	1	1	0	0	0	0	0	0	0	0	0	0	2	2	0	1	1	0	1	1	0	1	1	0	10.965	10.7264	12.1161	11.8662	NaN	13.1381	12.4781	15.1622	+	1.40449	2.17435
TCPE_HUMAN	P48643	T-complex protein 1 subunit epsilon OS=Homo sapiens GN=CCT5 PE=1 SV=1	5.182	0.6117	0.021292	18	16	16	9	9	9	7	7	7	8	8	8	23	22	22	22	19	19	17	15	15	19	15	15	19.8038	18.1093	17.5502	19.6569	21.6508	20.8493	19.9378	21.355	+	1.73685	2.16817
ADNP_HUMAN	Q9H2P0	Activity-dependent neuroprotector homeobox protein OS=Homo sapiens GN=ADNP PE=1 SV=1	3.349	0.4897	0.062267	5	5	5	0	0	0	1	1	1	0	0	0	7	6	6	1	1	1	0	0	0	1	1	1	11.0776	11.9779	12.0982	13.1497	15.3319	13.4448	NaN	13.9323	+	1.58661	2.16045
UBR5_HUMAN	O95071	E3 ubiquitin-protein ligase UBR5 OS=Homo sapiens GN=UBR5 PE=1 SV=2	5.203	0.6033	0.032064	25	24	24	4	4	4	2	2	2	3	3	3	22	20	20	6	6	6	13	13	13	8	8	8	15.5064	13.4046	11.7244	13.359	15.8834	14.7729	15.884	16.023	+	1.38359	2.14224
PPIG_HUMAN	Q13427	Peptidyl-prolyl cis-trans isomerase G OS=Homo sapiens GN=PPIG PE=1 SV=2	3.588	0.5475	0.029899	2	2	2	6	5	5	3	3	3	1	1	1	9	8	8	6	6	6	6	6	6	0	0	0	17.2677	18.2804	17.1698	16.1997	20.6133	18.9922	18.481	NaN	+	1.46923	2.13277
P66B_HUMAN	Q8WXI9	Transcriptional repressor p66-beta OS=Homo sapiens GN=GATAD2B PE=1 SV=1	3.996	0.5116	0.001666	14	13	12	5	5	4	4	4	3	3	3	2	16	14	13	7	7	6	7	7	6	4	4	3	17.6942	16.5843	15.6474	17.2502	20.2591	18.9111	18.7263	17.8078	+	1.71134	2.13204
TCPZ_HUMAN	P40227	T-complex protein 1 subunit zeta OS=Homo sapiens GN=CCT6A PE=1 SV=3	5.181	0.6001	0.001927	15	14	12	10	10	7	8	8	5	6	6	5	20	18	16	23	21	16	20	18	14	16	15	13	20.2538	18.8553	17.8677	19.5263	21.5369	21.3561	20.6074	21.4959	+	2.07112	2.12329
SPEE_HUMAN	P19623	Spermidine synthase OS=Homo sapiens GN=SRM PE=1 SV=1	2.001	0.2588	0.262017	0	0	0	0	0	0	0	0	0	0	0	0	0	0	0	0	0	0	1	1	1	1	1	1	12.8711	11.7035	13.1989	11.5649	NaN	NaN	13.7457	15.0737	+	1.31618	2.07512
ZN703_HUMAN	Q9H7S9	Zinc finger protein 703 OS=Homo sapiens GN=ZNF703 PE=1 SV=1	2.526	0.3965	0.010964	2	2	2	0	0	0	0	0	0	0	0	0	0	0	0	1	1	0	1	1	0	1	1	0	13.2764	11.9303	13.3325	12.5342	NaN	14.2348	14.0156	16.2648	+	1.46417	2.07002
GRDN_HUMAN	Q3V6T2	Girdin OS=Homo sapiens GN=CCDC88A PE=1 SV=2	5.282	0.616	0.000627	30	29	28	30	29	29	14	14	14	21	20	20	46	45	45	28	27	27	26	25	25	27	25	25	14.9534	17.6751	16.0057	17.9723	19.4146	18.2636	17.7063	19.3822	+	1.30928	2.04004
TCPD_HUMAN	P50991	T-complex protein 1 subunit delta OS=Homo sapiens GN=CCT4 PE=1 SV=4	4.485	0.6166	0.010558	18	16	16	12	11	11	9	9	9	7	7	7	22	20	20	18	17	17	18	17	17	14	14	14	21.0269	19.4689	18.1344	20.1201	22.2875	21.9758	20.9034	21.6381	+	1.60513	2.0136
RS9_HUMAN	P46781	40S ribosomal protein S9 OS=Homo sapiens GN=RPS9 PE=1 SV=3	3.678	0.644	0.002832	24	18	18	15	14	14	11	11	11	12	11	11	24	18	18	24	20	20	22	17	17	17	14	14	24.7519	23.1738	21.7387	23.99	26.1285	25.115	25.1239	25.1524	+	1.53183	1.96635
PRP19_HUMAN	Q9UMS4	Pre-mRNA-processing factor 19 OS=Homo sapiens GN=PRPF19 PE=1 SV=1	6.404	0.6596	0.036362	16	14	14	10	9	9	6	6	6	6	5	5	17	16	16	20	18	18	20	17	17	8	8	8	22.3672	20.9485	19.2559	20.7194	23.6916	23.0001	22.6691	21.6272	+	1.33501	1.92426
SMC2_HUMAN	O95347	Structural maintenance of chromosomes protein 2 OS=Homo sapiens GN=SMC2 PE=1 SV=2	4.038	0.5198	0.016966	19	19	19	6	6	6	4	4	4	1	1	1	12	12	12	5	5	5	8	8	8	7	7	7	15.17	15.4028	13.8506	13.7507	NaN	15.7412	16.3043	17.3412	+	1.51068	1.91867
BAZ1B_HUMAN	Q9UIG0	Tyrosine-protein kinase BAZ1B OS=Homo sapiens GN=BAZ1B PE=1 SV=2	2.925	0.4395	0.022773	0	0	0	1	1	1	1	1	1	1	1	1	2	2	2	1	1	1	2	2	2	1	1	1	12.411	12.7963	11.0811	11.6057	NaN	13.4273	14.564	13.6708	+	1.7772	1.91386
SP16H_HUMAN	Q9Y5B9	FACT complex subunit SPT16 OS=Homo sapiens GN=SUPT16H PE=1 SV=1	4.524	0.6041	0.022322	21	20	20	17	16	16	12	11	11	13	12	12	29	28	28	23	22	22	26	25	25	24	23	23	18.1216	18.4074	17.241	19.5845	20.6467	19.391	19.8586	21.0665	+	1.67428	1.90208
WDR36_HUMAN	Q8NI36	WD repeat-containing protein 36 OS=Homo sapiens GN=WDR36 PE=1 SV=1	2.94	0.4973	0.001053	3	3	3	0	0	0	0	0	0	0	0	0	7	7	7	1	1	1	1	1	1	0	0	0	12.5067	11.9709	12.3585	11.3156	NaN	13.7458	14.078	NaN	+	1.98294	1.874
PSIP1_HUMAN	O75475	PC4 and SFRS1-interacting protein OS=Homo sapiens GN=PSIP1 PE=1 SV=1	3.231	0.5167	0.015687	5	5	4	2	2	2	1	1	1	2	2	2	3	3	3	3	3	2	3	3	2	3	3	3	15.6771	14.2359	12.7053	14.9749	16.43	16.0542	15.5839	16.637	+	1.40567	1.77796
RNPS1_HUMAN	Q15287	RNA-binding protein with serine-rich domain 1 OS=Homo sapiens GN=RNPS1 PE=1 SV=1	4.914	0.6304	0.012618	11	9	9	10	8	8	8	6	6	2	2	2	12	9	9	11	9	9	10	7	7	3	3	3	18.0517	19.9669	18.8309	18.3488	21.3358	21.0535	20.6287	19.2912	+	1.54964	1.77772
PB1_HUMAN	Q86U86	Protein polybromo-1 OS=Homo sapiens GN=PBRM1 PE=1 SV=1	5.002	0.5558	0.047686	5	5	5	1	1	1	0	0	0	2	2	2	8	8	8	1	1	1	2	2	2	1	1	1	11.9516	13.87	10.8614	13.0138	14.381	14.7004	14.0891	13.4929	+	1.32346	1.74164
LG3BP_HUMAN	Q08380	Galectin-3-binding protein OS=Homo sapiens GN=LGALS3BP PE=1 SV=1	3.207	0.5486	0.017941	6	6	6	3	3	3	2	2	2	2	2	2	13	12	11	4	4	4	2	2	2	4	4	4	16.2277	16.7602	16.0527	17.6239	19.8992	17.5941	17.3663	18.7426	+	1.35814	1.73445
IMMT_HUMAN	Q16891	Mitochondrial inner membrane protein OS=Homo sapiens GN=IMMT PE=1 SV=1	6.114	0.6353	0.017585	30	27	27	13	13	13	11	11	11	6	6	6	26	24	24	17	17	17	15	15	15	12	12	12	19.4947	18.1702	17.211	17.9705	20.4356	20.2218	19.4766	19.506	+	1.71721	1.69841
RS11_HUMAN	P62280	40S ribosomal protein S11 OS=Homo sapiens GN=RPS11 PE=1 SV=3	3.023	0.5131	0.002976	9	8	8	10	9	9	8	7	7	5	4	4	10	9	9	10	9	9	11	10	10	7	5	5	24.1866	23.5266	21.5051	22.535	25.1378	24.8855	24.6116	23.7301	+	1.33194	1.65295
TCPG_HUMAN	P49368	T-complex protein 1 subunit gamma OS=Homo sapiens GN=CCT3 PE=1 SV=4	4.094	0.5677	0.000308	17	15	15	17	16	16	15	15	15	10	9	9	26	23	23	24	22	22	22	21	21	20	19	19	20.6302	19.6595	19.085	21.1859	22.0786	21.5759	20.9765	22.4445	+	1.53978	1.62874
CPVL_HUMAN	Q9H3G5	Probable serine carboxypeptidase CPVL OS=Homo sapiens GN=CPVL PE=1 SV=2	3.391	0.4917	0.010979	6	5	5	4	4	4	6	6	6	2	2	2	7	6	6	8	7	7	10	10	10	6	5	5	19.5292	18.3979	17.9214	19.069	21.0909	19.8304	19.8692	20.5189	+	1.85836	1.59796
TCPW_HUMAN	Q92526	T-complex protein 1 subunit zeta-2 OS=Homo sapiens GN=CCT6B PE=1 SV=5	3.387	0.553	0.036383	3	3	1	3	3	0	3	3	0	1	1	0	2	2	0	5	5	0	4	4	0	2	2	0	18.2061	17.2607	16.1122	16.789	17.9511	19.3447	18.7074	18.7183	+	1.63665	1.58841
PPHLN_HUMAN	Q8NEY8	Periphilin-1 OS=Homo sapiens GN=PPHLN1 PE=1 SV=2	3.305	0.5249	0.001764	3	3	3	7	7	7	4	4	4	8	8	8	14	12	12	8	8	8	6	5	5	9	5	5	18.1545	19.3149	18.0291	20.1813	21.0243	20.3883	19.9311	20.676	+	1.52261	1.585
1433B_HUMAN	P31946	14-3-3 protein beta/alpha OS=Homo sapiens GN=YWHAB PE=1 SV=3	3.938	0.5724	0.039955	9	8	3	6	6	2	5	5	2	7	6	3	11	9	3	3	3	1	3	3	1	14	11	5	21.1934	20.5058	18.8582	21.5827	23.6543	19.9257	19.5141	22.8161		0.336956	0.942527
1433E_HUMAN	P62258	14-3-3 protein epsilon OS=Homo sapiens GN=YWHAE PE=1 SV=1	4.833	0.6029	0.000862	17	16	13	8	8	4	7	7	4	11	10	7	17	14	10	4	4	2	3	3	1	16	14	11	21.8431	20.6519	19.1081	22.0343	23.5833	20.0399	19.507	23.1755		0.213198	0.667076
1433F_HUMAN	Q04917	14-3-3 protein eta OS=Homo sapiens GN=YWHAH PE=1 SV=4	3.234	0.4447	0.039955	6	5	2	4	4	0	3	3	0	4	3	0	6	5	0	2	2	0	2	2	0	6	5	1	20.9606	20.2842	18.3659	21.3774	23.2276	19.7529	19.373	22.2037		0.330525	0.892308
1433G_HUMAN	P61981	14-3-3 protein gamma OS=Homo sapiens GN=YWHAG PE=1 SV=2	3.234	0.5351	0.039955	9	8	4	4	4	0	4	4	1	5	4	1	10	9	4	2	2	0	2	2	0	10	9	4	21.0848	20.2842	18.4437	21.4393	23.2792	19.7529	19.373	22.3597		0.317226	0.878185
1433S_HUMAN	P31947	14-3-3 protein sigma OS=Homo sapiens GN=SFN PE=1 SV=1	4.012	0.5543	0.002306	5	4	1	6	6	2	4	4	1	7	6	3	19	15	10	5	4	2	2	2	0	11	8	5	20.9606	20.4754	18.5679	21.5808	23.8345	20.0868	19.373	22.6115		0.381937	1.08032
1433T_HUMAN	P27348	14-3-3 protein theta OS=Homo sapiens GN=YWHAQ PE=1 SV=1	5.107	0.6174	0.039955	12	10	6	5	5	1	5	5	2	7	5	2	14	12	6	5	5	3	4	4	2	11	8	4	21.1669	20.3005	18.6108	21.7336	23.6094	20.0955	19.691	22.6959		0.398812	1.07004
1433Z_HUMAN	P63104	14-3-3 protein zeta/delta OS=Homo sapiens GN=YWHAZ PE=1 SV=1	5.051	0.6267	0.039955	10	8	4	9	9	5	10	8	5	11	8	5	17	14	7	6	6	4	9	7	5	16	11	6	21.2986	20.4828	19.0858	21.9511	23.8545	20.1327	19.7837	23.0147		0.358967	0.991795
1A02_HUMAN	P01892	HLA class I histocompatibility antigen, A-2 alpha chain OS=Homo sapiens GN=HLA-A PE=1 SV=1	3.726	0.4892	0.078376	2	2	0	0	0	0	0	0	0	0	0	0	1	1	0	1	1	0	1	1	0	1	1	0	12.2926	13.8992	13.613	10.8585	NaN	13.1381	12.4781	15.1622		0.372414	0.926991
1A03_HUMAN	P04439	HLA class I histocompatibility antigen, A-3 alpha chain OS=Homo sapiens GN=HLA-A PE=1 SV=2	3.726	0.4892	0.078376	2	2	0	0	0	0	0	0	0	0	0	0	2	2	0	1	1	0	1	1	0	1	1	0	12.0845	13.4139	13.4686	11.916	NaN	13.2052	12.5452	15.2294		0.504714	0.939153
1A23_HUMAN	P30447	HLA class I histocompatibility antigen, A-23 alpha chain OS=Homo sapiens GN=HLA-A PE=1 SV=1	3.726	0.4892	0.601253	1	1	0	0	0	0	0	0	0	0	0	0	1	1	0	1	1	0	1	1	0	1	1	0	12.9258	14.4798	12.442	10.7947	NaN	13.2756	12.6156	15.2997		0.414752	1.06971
1A24_HUMAN	P05534	HLA class I histocompatibility antigen, A-24 alpha chain OS=Homo sapiens GN=HLA-A PE=1 SV=2	3.726	0.4892	0.601253	1	1	0	0	0	0	0	0	0	0	0	0	1	1	0	1	1	0	1	1	0	1	1	0	9.71381	13.0298	13.1	13.2261	NaN	13.2756	12.6156	15.2997		0.549706	1.46286
1A25_HUMAN	P18462	HLA class I histocompatibility antigen, A-25 alpha chain OS=Homo sapiens GN=HLA-A PE=2 SV=1	3.726	0.4892	0.601253	1	1	0	0	0	0	0	0	0	0	0	0	2	2	0	1	1	0	1	1	0	1	1	0	12.3327	10.7371	13.119	11.9429	NaN	13.1381	12.4781	15.1622		0.848023	1.55988
1A26_HUMAN	P30450	HLA class I histocompatibility antigen, A-26 alpha chain OS=Homo sapiens GN=HLA-A PE=2 SV=2	3.726	0.4892	0.601253	1	1	0	0	0	0	0	0	0	0	0	0	2	2	0	1	1	0	1	1	0	1	1	0	12.4881	12.0531	12.4091	11.2592	NaN	13.0739	12.4139	15.0981		0.96991	1.4763
1A29_HUMAN	P30512	HLA class I histocompatibility antigen, A-29 alpha chain OS=Homo sapiens GN=HLA-A PE=2 SV=2	3.726	0.4892	0.601253	1	1	0	0	0	0	0	0	0	0	0	0	2	2	0	1	1	0	1	1	0	1	1	0	12.6968	10.9743	11.7801	10.7431	NaN	13.2052	12.5452	15.2294		1.24769	2.11133
1A30_HUMAN	P16188	HLA class I histocompatibility antigen, A-30 alpha chain OS=Homo sapiens GN=HLA-A PE=1 SV=2	3.726	0.4892	0.078376	2	2	0	0	0	0	0	0	0	0	0	0	1	1	0	1	1	0	1	1	0	1	1	0	13.4213	12.6907	12.3537	11.4499	NaN	13.2052	12.5452	15.2294		0.668494	1.18103
1A31_HUMAN	P16189	HLA class I histocompatibility antigen, A-31 alpha chain OS=Homo sapiens GN=HLA-A PE=2 SV=2	3.726	0.4892	0.078376	2	2	0	0	0	0	0	0	0	0	0	0	1	1	0	1	1	0	1	1	0	1	1	0	12.3386	11.8094	15.4696	12.5026	NaN	13.2052	12.5452	15.2294		0.208405	0.629851
1A33_HUMAN	P16190	HLA class I histocompatibility antigen, A-33 alpha chain OS=Homo sapiens GN=HLA-A PE=1 SV=3	3.726	0.4892	0.078376	2	2	0	0	0	0	0	0	0	0	0	0	1	1	0	1	1	0	1	1	0	1	1	0	8.99056	12.6939	13.3889	10.8778	NaN	13.2052	12.5452	15.2294		0.774234	2.17213
1A34_HUMAN	P30453	HLA class I histocompatibility antigen, A-34 alpha chain OS=Homo sapiens GN=HLA-A PE=1 SV=1	3.726	0.4892	0.078376	2	2	0	0	0	0	0	0	0	0	0	0	1	1	0	1	1	0	1	1	0	1	1	0	11.8908	12.3686	13.7607	11.5294	NaN	13.1381	12.4781	15.1622		0.631977	1.20543
1A36_HUMAN	P30455	HLA class I histocompatibility antigen, A-36 alpha chain OS=Homo sapiens GN=HLA-A PE=2 SV=1	3.726	0.4892	0.601253	1	1	0	0	0	0	0	0	0	0	0	0	1	1	0	1	1	0	1	1	0	1	1	0	12.4812	12.5305	12.9004	11.5384	NaN	13.2052	12.5452	15.2294		0.830812	1.29728
1A43_HUMAN	P30456	HLA class I histocompatibility antigen, A-43 alpha chain OS=Homo sapiens GN=HLA-A PE=2 SV=1	3.726	0.4892	0.601253	1	1	0	0	0	0	0	0	0	0	0	0	1	1	0	1	1	0	1	1	0	1	1	0	11.9375	9.94437	9.27834	14.4973	NaN	13.0739	12.4139	15.0981		0.640157	2.11427
1A66_HUMAN	P30457	HLA class I histocompatibility antigen, A-66 alpha chain OS=Homo sapiens GN=HLA-A PE=2 SV=1	3.726	0.4892	0.078376	2	2	0	0	0	0	0	0	0	0	0	0	1	1	0	1	1	0	1	1	0	1	1	0	12.5871	11.2212	11.1854	9.94956	NaN	13.0739	12.4139	15.0981		1.24687	2.29287
1A68_HUMAN	P01891	HLA class I histocompatibility antigen, A-68 alpha chain OS=Homo sapiens GN=HLA-A PE=1 SV=4	3.726	0.4892	0.078376	2	2	0	0	0	0	0	0	0	0	0	0	1	1	0	1	1	0	1	1	0	1	1	0	9.82078	12.4209	12.8621	11.7088	NaN	13.2052	12.5452	15.2294		0.923288	1.95676
1A69_HUMAN	P10316	HLA class I histocompatibility antigen, A-69 alpha chain OS=Homo sapiens GN=HLA-A PE=1 SV=2	3.726	0.4892	0.078376	2	2	0	0	0	0	0	0	0	0	0	0	1	1	0	1	1	0	1	1	0	1	1	0	12.5994	12.8296	12.0096	12.1579	NaN	13.1381	12.4781	15.1622		0.810812	1.19366
1A74_HUMAN	P30459	HLA class I histocompatibility antigen, A-74 alpha chain OS=Homo sapiens GN=HLA-A PE=1 SV=1	3.726	0.4892	0.078376	2	2	0	0	0	0	0	0	0	0	0	0	1	1	0	1	1	0	1	1	0	1	1	0	11.3811	10.805	13.1382	12.8326	NaN	13.1381	12.4781	15.1622		0.78983	1.5536
1B07_HUMAN	P01889	HLA class I histocompatibility antigen, B-7 alpha chain OS=Homo sapiens GN=HLA-B PE=1 SV=3	2.474	0.284	0.238629	1	1	0	0	0	0	0	0	0	0	0	0	2	2	0	0	0	0	0	0	0	0	0	0	10.64	14.4848	12.5309	12.8243	NaN	NaN	NaN	NaN		-4.34294e-08	0
1B08_HUMAN	P30460	HLA class I histocompatibility antigen, B-8 alpha chain OS=Homo sapiens GN=HLA-B PE=1 SV=1	2.474	0.284	0.238629	1	1	0	0	0	0	0	0	0	0	0	0	2	2	0	0	0	0	0	0	0	0	0	0	11.0339	10.1927	12.9504	12.3818	NaN	NaN	NaN	NaN		-4.34294e-08	0
1B13_HUMAN	P30461	HLA class I histocompatibility antigen, B-13 alpha chain OS=Homo sapiens GN=HLA-B PE=2 SV=1	2.474	0.1609	2.86363	0	0	0	0	0	0	0	0	0	0	0	0	1	1	0	0	0	0	0	0	0	0	0	0	10.3952	10.6417	12.6947	12.0106	NaN	NaN	NaN	NaN		-4.34294e-08	0
1B14_HUMAN	P30462	HLA class I histocompatibility antigen, B-14 alpha chain OS=Homo sapiens GN=HLA-B PE=1 SV=1	2.474	0.284	0.238629	1	1	0	0	0	0	0	0	0	0	0	0	2	2	0	0	0	0	0	0	0	0	0	0	11.4076	11.8279	12.2042	9.79002	NaN	NaN	NaN	NaN		-4.34294e-08	0
1B15_HUMAN	P30464	HLA class I histocompatibility antigen, B-15 alpha chain OS=Homo sapiens GN=HLA-B PE=1 SV=2	2.474	0.284	0.238629	1	1	0	0	0	0	0	0	0	0	0	0	1	1	0	0	0	0	0	0	0	0	0	0	12.1076	10.7908	11.8603	12.0665	NaN	NaN	NaN	NaN		-4.34294e-08	0
1B18_HUMAN	P30466	HLA class I histocompatibility antigen, B-18 alpha chain OS=Homo sapiens GN=HLA-B PE=1 SV=1	2.474	0.284	0.238629	1	1	0	0	0	0	0	0	0	0	0	0	1	1	0	0	0	0	0	0	0	0	0	0	11.6695	12.2164	13.5692	12.3781	NaN	NaN	NaN	NaN		-4.34294e-08	0
1B27_HUMAN	P03989	HLA class I histocompatibility antigen, B-27 alpha chain OS=Homo sapiens GN=HLA-B PE=1 SV=2	2.474	0.284	0.238629	1	1	0	0	0	0	0	0	0	0	0	0	1	1	0	0	0	0	0	0	0	0	0	0	10.4938	14.556	12.1961	11.0011	NaN	NaN	NaN	NaN		-4.34294e-08	0
1B35_HUMAN	P30685	HLA class I histocompatibility antigen, B-35 alpha chain OS=Homo sapiens GN=HLA-B PE=1 SV=1	2.474	0.284	0.238629	1	1	0	0	0	0	0	0	0	0	0	0	1	1	0	0	0	0	0	0	0	0	0	0	11.0277	10.587	11.3236	10.8608	NaN	NaN	NaN	NaN		-4.34294e-08	0
1B37_HUMAN	P18463	HLA class I histocompatibility antigen, B-37 alpha chain OS=Homo sapiens GN=HLA-B PE=2 SV=1	2.474	0.284	0.238629	1	1	0	0	0	0	0	0	0	0	0	0	2	2	0	0	0	0	0	0	0	0	0	0	12.1206	12.2563	11.7475	11.7426	NaN	NaN	NaN	NaN		-4.34294e-08	0
1B38_HUMAN	Q95365	HLA class I histocompatibility antigen, B-38 alpha chain OS=Homo sapiens GN=HLA-B PE=2 SV=1	2.474	0.284	0.238629	1	1	0	0	0	0	0	0	0	0	0	0	2	2	0	0	0	0	0	0	0	0	0	0	13.0328	13.7204	10.0772	14.5694	NaN	NaN	NaN	NaN		-4.34294e-08	0
1B39_HUMAN	P30475	HLA class I histocompatibility antigen, B-39 alpha chain OS=Homo sapiens GN=HLA-B PE=2 SV=1	2.474	0.284	0.238629	1	1	0	0	0	0	0	0	0	0	0	0	2	2	0	0	0	0	0	0	0	0	0	0	11.2087	11.4319	11.3476	12.0032	NaN	NaN	NaN	NaN		-4.34294e-08	0
1B40_HUMAN	Q04826	HLA class I histocompatibility antigen, B-40 alpha chain OS=Homo sapiens GN=HLA-B PE=1 SV=1	2.474	0.1609	2.86363	0	0	0	0	0	0	0	0	0	0	0	0	1	1	0	0	0	0	0	0	0	0	0	0	11.575	11.6459	14.1805	13.7679	NaN	NaN	NaN	NaN		-4.34294e-08	0
1B41_HUMAN	P30479	HLA class I histocompatibility antigen, B-41 alpha chain OS=Homo sapiens GN=HLA-B PE=1 SV=1	2.474	0.1609	2.86363	0	0	0	0	0	0	0	0	0	0	0	0	1	1	0	0	0	0	0	0	0	0	0	0	12.0119	10.6412	11.3944	12.3865	NaN	NaN	NaN	NaN		-4.34294e-08	0
1B42_HUMAN	P30480	HLA class I histocompatibility antigen, B-42 alpha chain OS=Homo sapiens GN=HLA-B PE=1 SV=1	2.474	0.284	0.238629	1	1	0	0	0	0	0	0	0	0	0	0	2	2	0	0	0	0	0	0	0	0	0	0	12.9025	12.9841	11.7945	11.7459	NaN	NaN	NaN	NaN		-4.34294e-08	0
1B44_HUMAN	P30481	HLA class I histocompatibility antigen, B-44 alpha chain OS=Homo sapiens GN=HLA-B PE=1 SV=1	2.474	0.1609	2.86363	0	0	0	0	0	0	0	0	0	0	0	0	1	1	0	0	0	0	0	0	0	0	0	0	11.2884	12.2865	12.0171	10.7444	NaN	NaN	NaN	NaN		-4.34294e-08	0
1B45_HUMAN	P30483	HLA class I histocompatibility antigen, B-45 alpha chain OS=Homo sapiens GN=HLA-B PE=2 SV=1	2.474	0.1609	2.86363	0	0	0	0	0	0	0	0	0	0	0	0	1	1	0	0	0	0	0	0	0	0	0	0	13.9978	14.4024	12.9969	11.6915	NaN	NaN	NaN	NaN		-4.34294e-08	0
1B46_HUMAN	P30484	HLA class I histocompatibility antigen, B-46 alpha chain OS=Homo sapiens GN=HLA-B PE=2 SV=1	2.474	0.284	0.238629	1	1	0	0	0	0	0	0	0	0	0	0	1	1	0	0	0	0	0	0	0	0	0	0	9.51288	13.0542	11.7573	12.7651	NaN	NaN	NaN	NaN		-4.34294e-08	0
1B47_HUMAN	P30485	HLA class I histocompatibility antigen, B-47 alpha chain OS=Homo sapiens GN=HLA-B PE=2 SV=1	2.474	0.1609	2.86363	0	0	0	0	0	0	0	0	0	0	0	0	1	1	0	0	0	0	0	0	0	0	0	0	12.0172	10.8864	8.87178	11.4392	NaN	NaN	NaN	NaN		-4.34294e-08	0
1B48_HUMAN	P30486	HLA class I histocompatibility antigen, B-48 alpha chain OS=Homo sapiens GN=HLA-B PE=1 SV=1	2.474	0.284	0.238629	1	1	0	0	0	0	0	0	0	0	0	0	2	2	0	0	0	0	0	0	0	0	0	0	12.4339	11.7894	11.3398	11.789	NaN	NaN	NaN	NaN		-4.34294e-08	0
1B49_HUMAN	P30487	HLA class I histocompatibility antigen, B-49 alpha chain OS=Homo sapiens GN=HLA-B PE=2 SV=2	2.474	0.1609	2.86363	0	0	0	0	0	0	0	0	0	0	0	0	1	1	0	0	0	0	0	0	0	0	0	0	12.1269	11.5362	11.5198	10.3424	NaN	NaN	NaN	NaN		-4.34294e-08	0
1B50_HUMAN	P30488	HLA class I histocompatibility antigen, B-50 alpha chain OS=Homo sapiens GN=HLA-B PE=2 SV=1	2.474	0.1609	2.86363	0	0	0	0	0	0	0	0	0	0	0	0	1	1	0	0	0	0	0	0	0	0	0	0	14.2491	10.7063	11.419	9.70277	NaN	NaN	NaN	NaN		-4.34294e-08	0
1B51_HUMAN	P18464	HLA class I histocompatibility antigen, B-51 alpha chain OS=Homo sapiens GN=HLA-B PE=1 SV=1	2.474	0.284	0.238629	1	1	0	0	0	0	0	0	0	0	0	0	1	1	0	0	0	0	0	0	0	0	0	0	12.6992	11.6604	11.2586	11.4763	NaN	NaN	NaN	NaN		-4.34294e-08	0
1B52_HUMAN	P30490	HLA class I histocompatibility antigen, B-52 alpha chain OS=Homo sapiens GN=HLA-B PE=2 SV=1	2.474	0.284	0.238629	1	1	0	0	0	0	0	0	0	0	0	0	1	1	0	0	0	0	0	0	0	0	0	0	11.8664	11.5172	11.0849	12.0786	NaN	NaN	NaN	NaN		-4.34294e-08	0
1B53_HUMAN	P30491	HLA class I histocompatibility antigen, B-53 alpha chain OS=Homo sapiens GN=HLA-B PE=1 SV=1	2.474	0.284	0.238629	1	1	0	0	0	0	0	0	0	0	0	0	1	1	0	0	0	0	0	0	0	0	0	0	11.4395	11.9718	13.2866	12.2454	NaN	NaN	NaN	NaN		-4.34294e-08	0
1B54_HUMAN	P30492	HLA class I histocompatibility antigen, B-54 alpha chain OS=Homo sapiens GN=HLA-B PE=2 SV=1	2.474	0.284	0.238629	1	1	0	0	0	0	0	0	0	0	0	0	1	1	0	0	0	0	0	0	0	0	0	0	11.8238	11.8357	14.4259	10.6468	NaN	NaN	NaN	NaN		-4.34294e-08	0
1B55_HUMAN	P30493	HLA class I histocompatibility antigen, B-55 alpha chain OS=Homo sapiens GN=HLA-B PE=1 SV=1	2.474	0.284	0.238629	1	1	0	0	0	0	0	0	0	0	0	0	1	1	0	0	0	0	0	0	0	0	0	0	11.7389	11.2668	12.7145	12.7073	NaN	NaN	NaN	NaN		-4.34294e-08	0
1B56_HUMAN	P30495	HLA class I histocompatibility antigen, B-56 alpha chain OS=Homo sapiens GN=HLA-B PE=2 SV=1	2.474	0.284	0.238629	1	1	0	0	0	0	0	0	0	0	0	0	1	1	0	0	0	0	0	0	0	0	0	0	12.7292	12.2795	12.5287	12.7914	NaN	NaN	NaN	NaN		-4.34294e-08	0
1B57_HUMAN	P18465	HLA class I histocompatibility antigen, B-57 alpha chain OS=Homo sapiens GN=HLA-B PE=1 SV=1	2.474	0.284	0.238629	1	1	0	0	0	0	0	0	0	0	0	0	1	1	0	0	0	0	0	0	0	0	0	0	11.0761	11.5442	10.9425	11.9847	NaN	NaN	NaN	NaN		-4.34294e-08	0
1B58_HUMAN	P10319	HLA class I histocompatibility antigen, B-58 alpha chain OS=Homo sapiens GN=HLA-B PE=2 SV=1	2.474	0.284	0.238629	1	1	0	0	0	0	0	0	0	0	0	0	1	1	0	0	0	0	0	0	0	0	0	0	10.9577	11.9315	10.8317	10.3366	NaN	NaN	NaN	NaN		-4.34294e-08	0
1B59_HUMAN	Q29940	HLA class I histocompatibility antigen, B-59 alpha chain OS=Homo sapiens GN=HLA-B PE=2 SV=1	2.474	0.284	0.238629	1	1	0	0	0	0	0	0	0	0	0	0	1	1	0	0	0	0	0	0	0	0	0	0	12.5779	11.7398	12.3311	11.7266	NaN	NaN	NaN	NaN		-4.34294e-08	0
1B67_HUMAN	Q29836	HLA class I histocompatibility antigen, B-67 alpha chain OS=Homo sapiens GN=HLA-B PE=1 SV=1	2.474	0.284	0.238629	1	1	0	0	0	0	0	0	0	0	0	0	2	2	0	0	0	0	0	0	0	0	0	0	10.0987	13.5217	9.84171	11.4023	NaN	NaN	NaN	NaN		-4.34294e-08	0
1B73_HUMAN	Q31612	HLA class I histocompatibility antigen, B-73 alpha chain OS=Homo sapiens GN=HLA-B PE=1 SV=1	3.726	0.4892	0.238629	2	2	0	0	0	0	0	0	0	0	0	0	1	1	0	1	1	0	1	1	0	1	1	0	10.891	12.1047	12.7117	11.9765	NaN	13.2756	12.6156	15.2997		1.11902	1.80934
1B78_HUMAN	P30498	HLA class I histocompatibility antigen, B-78 alpha chain OS=Homo sapiens GN=HLA-B PE=2 SV=1	2.474	0.284	0.238629	1	1	0	0	0	0	0	0	0	0	0	0	1	1	0	0	0	0	0	0	0	0	0	0	11.1929	12.2241	11.9456	10.5347	NaN	NaN	NaN	NaN		-4.34294e-08	0
1B81_HUMAN	Q31610	HLA class I histocompatibility antigen, B-81 alpha chain OS=Homo sapiens GN=HLA-B PE=1 SV=1	2.474	0.284	0.238629	1	1	0	0	0	0	0	0	0	0	0	0	2	2	0	0	0	0	0	0	0	0	0	0	11.9673	10.8375	12.2175	11.1188	NaN	NaN	NaN	NaN		-4.34294e-08	0
1B82_HUMAN	Q29718	HLA class I histocompatibility antigen, B-82 alpha chain OS=Homo sapiens GN=HLA-B PE=2 SV=1	2.474	0.284	0.238629	1	1	0	0	0	0	0	0	0	0	0	0	2	2	0	0	0	0	0	0	0	0	0	0	11.8875	10.5624	10.402	8.18654	NaN	NaN	NaN	NaN		-4.34294e-08	0
1C02_HUMAN	P30501	HLA class I histocompatibility antigen, Cw-2 alpha chain OS=Homo sapiens GN=HLA-C PE=1 SV=1	3.726	0.4892	0.238629	2	2	0	0	0	0	0	0	0	0	0	0	1	1	0	1	1	0	1	1	0	1	1	0	13.6022	11.1888	11.231	10.1189	NaN	13.2756	12.6156	15.2997		0.987477	2.19507
1C03_HUMAN	P04222	HLA class I histocompatibility antigen, Cw-3 alpha chain OS=Homo sapiens GN=HLA-C PE=1 SV=2	3.726	0.4892	0.238629	2	2	0	0	0	0	0	0	0	0	0	0	1	1	0	1	1	0	1	1	0	1	1	0	12.8721	10.7854	10.9598	12.6946	NaN	13.51	12.85	15.5342		1.14008	2.13679
1C05_HUMAN	Q9TNN7	HLA class I histocompatibility antigen, Cw-5 alpha chain OS=Homo sapiens GN=HLA-C PE=2 SV=1	3.726	0.4892	0.238629	2	2	0	0	0	0	0	0	0	0	0	0	1	1	0	1	1	0	1	1	0	1	1	0	10.4513	9.87101	11.9458	12.7475	NaN	13.3496	12.6896	15.3737		1.24483	2.55038
1C06_HUMAN	Q29963	HLA class I histocompatibility antigen, Cw-6 alpha chain OS=Homo sapiens GN=HLA-C PE=1 SV=2	3.726	0.4892	0.238629	2	2	0	0	0	0	0	0	0	0	0	0	2	2	0	1	1	0	1	1	0	1	1	0	11.9713	11.7208	12.8262	10.9033	NaN	13.3496	12.6896	15.3737		1.19446	1.94889
1C07_HUMAN	P10321	HLA class I histocompatibility antigen, Cw-7 alpha chain OS=Homo sapiens GN=HLA-C PE=1 SV=3	3.726	0.4892	0.238629	2	2	0	0	0	0	0	0	0	0	0	0	2	2	0	1	1	0	1	1	0	1	1	0	12.4001	12.3078	11.8529	11.405	NaN	13.3496	12.6896	15.3737		1.25845	1.81285
1C08_HUMAN	P30505	HLA class I histocompatibility antigen, Cw-8 alpha chain OS=Homo sapiens GN=HLA-C PE=2 SV=1	3.726	0.4892	0.238629	2	2	0	0	0	0	0	0	0	0	0	0	1	1	0	1	1	0	1	1	0	1	1	0	12.0291	11.526	13.0084	12.1343	NaN	13.3496	12.6896	15.3737		1.05967	1.62984
1C12_HUMAN	P30508	HLA class I histocompatibility antigen, Cw-12 alpha chain OS=Homo sapiens GN=HLA-C PE=1 SV=2	3.726	0.4892	0.238629	2	2	0	0	0	0	0	0	0	0	0	0	1	1	0	1	1	0	1	1	0	1	1	0	11.2239	13.8148	12.7338	10.686	NaN	13.2756	12.6156	15.2997		0.709224	1.6157
1C14_HUMAN	P30510	HLA class I histocompatibility antigen, Cw-14 alpha chain OS=Homo sapiens GN=HLA-C PE=2 SV=2	3.726	0.4892	0.238629	2	2	0	0	0	0	0	0	0	0	0	0	1	1	0	1	1	0	1	1	0	1	1	0	11.1274	10.2534	13.2475	11.2443	NaN	13.5975	12.9375	15.6217		1.29644	2.58407
1C15_HUMAN	Q07000	HLA class I histocompatibility antigen, Cw-15 alpha chain OS=Homo sapiens GN=HLA-C PE=1 SV=1	1.961	0.284	0.238629	1	1	0	0	0	0	0	0	0	0	0	0	0	0	0	0	0	0	0	0	0	0	0	0	13.11	11.8198	11.9519	10.3736	NaN	NaN	NaN	NaN		-4.34294e-08	0
1C16_HUMAN	Q29960	HLA class I histocompatibility antigen, Cw-16 alpha chain OS=Homo sapiens GN=HLA-C PE=2 SV=1	1.961	0.284	0.238629	1	1	0	0	0	0	0	0	0	0	0	0	0	0	0	0	0	0	0	0	0	0	0	0	11.9649	10.3425	10.1974	11.3935	NaN	NaN	NaN	NaN		-4.34294e-08	0
1C18_HUMAN	Q29865	HLA class I histocompatibility antigen, Cw-18 alpha chain OS=Homo sapiens GN=HLA-C PE=2 SV=1	2.122	0.2224	2.44961	0	0	0	0	0	0	0	0	0	0	0	0	1	1	0	0	0	0	0	0	0	0	0	0	11.9436	11.3474	11.5355	13.532	NaN	NaN	NaN	NaN		-4.34294e-08	0
2AAA_HUMAN	P30153	Serine/threonine-protein phosphatase 2A 65 kDa regulatory subunit A alpha isoform OS=Homo sapiens GN=PPP2R1A PE=1 SV=4	5.285	0.532	0.055717	8	8	7	3	3	3	3	3	3	2	2	2	11	11	11	4	4	4	3	3	3	4	4	4	18.2696	15.5995	14.7557	17.4393	20.0704	16.6114	15.761	19.395		0.498342	1.44341
2AAB_HUMAN	P30154	Serine/threonine-protein phosphatase 2A 65 kDa regulatory subunit A beta isoform OS=Homo sapiens GN=PPP2R1B PE=1 SV=3	1.935	0.0992	0.279844	1	1	0	0	0	0	0	0	0	0	0	0	0	0	0	0	0	0	0	0	0	0	0	0	9.75975	11.9545	10.673	12.8439	NaN	NaN	NaN	NaN		-4.34294e-08	0
2ABA_HUMAN	P63151	Serine/threonine-protein phosphatase 2A 55 kDa regulatory subunit B alpha isoform OS=Homo sapiens GN=PPP2R2A PE=1 SV=1	4.841	0.5716	0.007034	8	8	4	5	5	3	4	4	2	2	2	0	13	13	9	5	5	3	4	4	3	1	1	0	18.7919	16.5244	15.9696	16.7129	20.8125	17.7523	17.3933	18.4759		0.812845	1.60881
2ABB_HUMAN	Q00005	Serine/threonine-protein phosphatase 2A 55 kDa regulatory subunit B beta isoform OS=Homo sapiens GN=PPP2R2B PE=1 SV=1	3.49	0.543	0.047243	2	2	0	1	1	0	0	0	0	1	1	0	2	2	0	1	1	0	0	0	0	0	0	0	16.6976	12.7925	11.6074	15.4513	17.8822	14.2104	NaN	NaN		0.385	1.90908
2ABD_HUMAN	Q66LE6	Serine/threonine-protein phosphatase 2A 55 kDa regulatory subunit B delta isoform OS=Homo sapiens GN=PPP2R2D PE=1 SV=1	3.49	0.543	0.007034	2	2	0	2	2	0	2	2	0	1	1	0	2	2	0	2	2	0	1	1	0	1	1	0	16.5147	14.0267	14.5629	16.1198	17.1325	17.1327	15.3048	18.5869		0.988763	1.73323
2ABG_HUMAN	Q9Y2T4	Serine/threonine-protein phosphatase 2A 55 kDa regulatory subunit B gamma isoform OS=Homo sapiens GN=PPP2R2C PE=2 SV=4	2.373	0.37	0.047243	2	2	0	0	0	0	0	0	0	1	1	0	2	2	0	0	0	0	0	0	0	0	0	0	16.641	10.5167	10.6334	15.3948	18.5776	NaN	NaN	NaN		0	5.28112
41_HUMAN	P11171	Protein 4.1 OS=Homo sapiens GN=EPB41 PE=1 SV=4	5.437	0.6285	0.001869	14	14	12	5	5	5	3	3	3	0	0	0	26	23	22	7	7	7	6	6	6	2	2	2	18.7313	15.8921	14.0716	13.8741	21.3258	16.7727	16.5385	15.2053		0.471599	1.81833
4EBP1_HUMAN	Q13541	Eukaryotic translation initiation factor 4E-binding protein 1 OS=Homo sapiens GN=EIF4EBP1 PE=1 SV=3	2.527	0.2556	1.71728	1	1	1	0	0	0	0	0	0	0	0	0	0	0	0	0	0	0	0	0	0	0	0	0	11.9448	14.0821	11.7829	13.8264	NaN	NaN	NaN	NaN		-4.34294e-08	0
5NTC_HUMAN	P49902	Cytosolic purine 5'-nucleotidase OS=Homo sapiens GN=NT5C2 PE=1 SV=1	4.464	0.5464	0.023186	1	1	1	7	6	6	3	3	3	5	4	4	11	9	9	4	4	4	4	3	3	9	7	7	11.8632	17.933	16.0308	19.2077	19.6241	16.3458	16.9176	20.5265		0.505316	2.09483
6PGD_HUMAN	P52209	6-phosphogluconate dehydrogenase, decarboxylating OS=Homo sapiens GN=PGD PE=1 SV=3	2.361	0.3554	0.541362	0	0	0	0	0	0	0	0	0	1	1	1	0	0	0	0	0	0	0	0	0	2	2	2	12.268	12.1986	10.4489	15.1771	NaN	NaN	NaN	17.2453		0	4.72221
A20A1_HUMAN	Q5TYW2	Ankyrin repeat domain-containing protein 20A1 OS=Homo sapiens GN=ANKRD20A1 PE=1 SV=1	1.572	0.1317	0.051308	0	0	0	1	1	0	1	1	0	0	0	0	0	0	0	0	0	0	0	0	0	0	0	0	11.7806	15.7231	14.6404	11.4255	NaN	NaN	NaN	NaN		0	NaN
A20A2_HUMAN	Q5SQ80	Ankyrin repeat domain-containing protein 20A2 OS=Homo sapiens GN=ANKRD20A2 PE=2 SV=1	1.572	0.1317	0.051308	0	0	0	1	1	0	1	1	0	0	0	0	0	0	0	0	0	0	0	0	0	0	0	0	11.7215	15.7231	14.6404	11.6719	NaN	NaN	NaN	NaN		0	NaN
A20A3_HUMAN	Q5VUR7	Ankyrin repeat domain-containing protein 20A3 OS=Homo sapiens GN=ANKRD20A3 PE=4 SV=1	1.572	0.1317	0.051308	0	0	0	1	1	0	1	1	0	0	0	0	0	0	0	0	0	0	0	0	0	0	0	0	12.0854	15.7231	14.6404	12.2518	NaN	NaN	NaN	NaN		0	NaN
A20A4_HUMAN	Q4UJ75	Ankyrin repeat domain-containing protein 20A4 OS=Homo sapiens GN=ANKRD20A4 PE=2 SV=1	1.572	0.1317	0.051308	0	0	0	1	1	0	1	1	0	0	0	0	0	0	0	0	0	0	0	0	0	0	0	0	9.91466	15.7231	14.6404	11.0554	NaN	NaN	NaN	NaN		0	NaN
A2MG_HUMAN	P01023	Alpha-2-macroglobulin OS=Homo sapiens GN=A2M PE=1 SV=3	1.955	0.1984	0.335384	1	1	0	0	0	0	0	0	0	0	0	0	0	0	0	0	0	0	0	0	0	1	1	1	11.8752	13.835	11.2623	13.0501	NaN	NaN	NaN	14.226		0	1.72036
A2ML1_HUMAN	A8K2U0	Alpha-2-macroglobulin-like protein 1 OS=Homo sapiens GN=A2ML1 PE=1 SV=3	3.341	0.5079	0.010662	1	1	1	4	4	4	4	4	4	6	6	6	4	4	4	2	2	2	4	4	4	4	4	4	12.5328	14.7684	14.9417	17.8731	NaN	14.356	15.6107	18.4963		0.278882	1.12532
AAAS_HUMAN	Q9NRG9	Aladin OS=Homo sapiens GN=AAAS PE=1 SV=1	2.343	0.3747	0.312399	2	2	2	0	0	0	0	0	0	0	0	0	0	0	0	0	0	0	0	0	0	0	0	0	12.9895	13.1976	12.2989	10.5515	NaN	NaN	NaN	NaN		-4.34294e-08	0
AAAT_HUMAN	Q15758	Neutral amino acid transporter B(0) OS=Homo sapiens GN=SLC1A5 PE=1 SV=2	3.447	0.5167	0.106227	6	5	5	1	1	1	0	0	0	3	3	3	6	5	5	1	1	1	1	1	1	5	5	5	12.3412	14.9859	11.0367	18.2514	NaN	13.9109	14.5423	19.4803		0.318469	1.82401
AACT_HUMAN	P01011	Alpha-1-antichymotrypsin OS=Homo sapiens GN=SERPINA3 PE=1 SV=2	1.816	0.2852	0.9314	0	0	0	0	0	0	1	1	1	0	0	0	0	0	0	0	0	0	0	0	0	0	0	0	12.5932	11.2186	14.0172	11.9272	NaN	NaN	NaN	NaN		0	NaN
AAGAB_HUMAN	Q6PD74	Alpha- and gamma-adaptin-binding protein p34 OS=Homo sapiens GN=AAGAB PE=1 SV=1	2.49	0.3502	1.70479	0	0	0	0	0	0	0	0	0	0	0	0	1	1	1	0	0	0	0	0	0	0	0	0	11.4699	10.5231	11.6557	12.0602	NaN	NaN	NaN	NaN		-4.34294e-08	0
AAMP_HUMAN	Q13685	Angio-associated migratory cell protein OS=Homo sapiens GN=AAMP PE=1 SV=2	3.733	0.5127	0.01882	4	3	3	0	0	0	0	0	0	1	1	1	1	1	1	0	0	0	0	0	0	2	2	2	11.0327	11.771	10.8695	16.7289	NaN	NaN	NaN	17.4905		0	4.88996
AAPK1_HUMAN	Q13131	5'-AMP-activated protein kinase catalytic subunit alpha-1 OS=Homo sapiens GN=PRKAA1 PE=1 SV=4	1.743	0.2232	0.486713	1	1	1	0	0	0	0	0	0	0	0	0	0	0	0	0	0	0	0	0	0	0	0	0	13.5653	9.14732	11.936	12.0974	NaN	NaN	NaN	NaN		-4.34294e-08	0
AAPK2_HUMAN	P54646	5'-AMP-activated protein kinase catalytic subunit alpha-2 OS=Homo sapiens GN=PRKAA2 PE=1 SV=2	1.562	0.2971	0.51079	0	0	0	0	0	0	0	0	0	0	0	0	1	1	1	0	0	0	0	0	0	0	0	0	11.9911	12.6428	12.9439	13.7883	NaN	NaN	NaN	NaN		-4.34294e-08	0
AAR2_HUMAN	Q9Y312	Protein AAR2 homolog OS=Homo sapiens GN=AAR2 PE=1 SV=2	3.765	0.4637	0.279872	1	1	1	0	0	0	0	0	0	0	0	0	1	1	1	0	0	0	0	0	0	0	0	0	11.8504	13.3131	12.0683	10.2636	NaN	NaN	NaN	NaN		-4.34294e-08	0
AATC_HUMAN	P17174	Aspartate aminotransferase, cytoplasmic OS=Homo sapiens GN=GOT1 PE=1 SV=3	2.269	0.3669	0.106229	0	0	0	1	1	1	1	1	1	3	3	3	0	0	0	0	0	0	0	0	0	0	0	0	11.9964	13.6516	12.5249	17.4571	NaN	NaN	NaN	NaN		0	NaN
AATM_HUMAN	P00505	Aspartate aminotransferase, mitochondrial OS=Homo sapiens GN=GOT2 PE=1 SV=3	2.676	0.4118	0.040213	0	0	0	0	0	0	0	0	0	1	1	1	1	1	1	0	0	0	0	0	0	2	2	2	11.9345	11.5454	13.1297	16.2871	NaN	NaN	NaN	15.9379		0	2.71374
ABC3C_HUMAN	Q9NRW3	Probable DNA dC->dU-editing enzyme APOBEC-3C OS=Homo sapiens GN=APOBEC3C PE=1 SV=2	2.03	0.1813	1.37362	0	0	0	0	0	0	0	0	0	0	0	0	0	0	0	0	0	0	1	1	0	0	0	0	10.7127	12.7582	10.6442	13.0439	NaN	NaN	14.7945	NaN		0	3.00473
ABC3D_HUMAN	Q96AK3	Probable DNA dC->dU-editing enzyme APOBEC-3D OS=Homo sapiens GN=APOBEC3D PE=1 SV=1	2.03	0.1813	1.37362	0	0	0	0	0	0	0	0	0	0	0	0	0	0	0	0	0	0	1	1	0	0	0	0	12.9291	10.4562	11.9212	11.1098	NaN	NaN	14.0575	NaN		0	2.45348
ABC3F_HUMAN	Q8IUX4	DNA dC->dU-editing enzyme APOBEC-3F OS=Homo sapiens GN=APOBEC3F PE=1 SV=3	2.03	0.1813	1.37362	0	0	0	0	0	0	0	0	0	0	0	0	0	0	0	0	0	0	1	1	0	0	0	0	12.2653	11.9596	12.6028	12.2726	NaN	NaN	13.9871	NaN		0	1.71208
ABCA3_HUMAN	Q99758	ATP-binding cassette sub-family A member 3 OS=Homo sapiens GN=ABCA3 PE=1 SV=2	2.278	0.1475	0.819764	0	0	0	0	0	0	0	0	0	0	0	0	0	0	0	0	0	0	0	0	0	1	1	1	12.5296	11.4531	14.7102	10.0855	NaN	NaN	NaN	12.5826		0	0.387988
ABCA7_HUMAN	Q8IZY2	ATP-binding cassette sub-family A member 7 OS=Homo sapiens GN=ABCA7 PE=1 SV=3	1.473	0.1202	0.143475	0	0	0	0	0	0	0	0	0	0	0	0	1	1	1	0	0	0	0	0	0	0	0	0	10.9045	11.9375	11.162	13.273	NaN	NaN	NaN	NaN		-4.34294e-08	0
ABCB6_HUMAN	Q9NP58	ATP-binding cassette sub-family B member 6, mitochondrial OS=Homo sapiens GN=ABCB6 PE=1 SV=1	1.293	0.1516	0.453829	0	0	0	0	0	0	0	0	0	0	0	0	1	1	1	0	0	0	0	0	0	0	0	0	12.3124	9.22062	12.1226	10.6915	NaN	NaN	NaN	NaN		-4.34294e-08	0
ABCB7_HUMAN	O75027	ATP-binding cassette sub-family B member 7, mitochondrial OS=Homo sapiens GN=ABCB7 PE=1 SV=2	2.412	0.3648	0.513964	1	1	1	0	0	0	0	0	0	0	0	0	1	1	1	0	0	0	0	0	0	0	0	0	11.041	10.8347	11.9303	13.6617	NaN	NaN	NaN	NaN		-4.34294e-08	0
ABCE1_HUMAN	P61221	ATP-binding cassette sub-family E member 1 OS=Homo sapiens GN=ABCE1 PE=1 SV=1	2.732	0.2836	0.241957	2	2	2	0	0	0	0	0	0	0	0	0	0	0	0	1	1	1	0	0	0	1	1	1	13.4493	9.45193	13.7286	12.4956	NaN	13.0767	NaN	15.8776		0.574599	2.19577
ABCF1_HUMAN	Q8NE71	ATP-binding cassette sub-family F member 1 OS=Homo sapiens GN=ABCF1 PE=1 SV=2	3.901	0.6241	0.064417	20	19	19	1	1	1	0	0	0	1	1	1	23	21	21	3	3	3	3	3	3	8	7	7	18.5093	13.4231	10.7198	14.6695	19.1433	15.0443	14.7744	17.4979		0.55259	2.28453
ABCF2_HUMAN	Q9UG63	ATP-binding cassette sub-family F member 2 OS=Homo sapiens GN=ABCF2 PE=1 SV=2	2.995	0.4	0.098047	2	2	2	0	0	0	0	0	0	0	0	0	1	1	1	0	0	0	1	1	1	0	0	0	11.5215	9.78295	12.6155	13.6572	NaN	NaN	12.1922	NaN		0	0.297927
ABCF3_HUMAN	Q9NUQ8	ATP-binding cassette sub-family F member 3 OS=Homo sapiens GN=ABCF3 PE=1 SV=2	2.514	0.0819	0.871861	1	1	1	0	0	0	0	0	0	0	0	0	0	0	0	0	0	0	0	0	0	0	0	0	12.0304	10.8212	12.693	11.8289	NaN	NaN	NaN	NaN		-4.34294e-08	0
ABHDB_HUMAN	Q8NFV4	Alpha/beta hydrolase domain-containing protein 11 OS=Homo sapiens GN=ABHD11 PE=1 SV=1	1.38	0.0725	0.091637	0	0	0	0	0	0	0	0	0	0	0	0	1	1	0	0	0	0	0	0	0	0	0	0	12.125	14.4071	13.0153	11.9025	19.3389	NaN	NaN	NaN		0	6.47648
ABI1_HUMAN	Q8IZP0	Abl interactor 1 OS=Homo sapiens GN=ABI1 PE=1 SV=4	3.464	0.4394	0.958821	0	0	0	0	0	0	0	0	0	0	0	0	0	0	0	0	0	0	1	1	1	0	0	0	11.4595	11.0521	10.4995	13.0284	NaN	NaN	12.9331	NaN		0	1.42325
ABLM1_HUMAN	O14639	Actin-binding LIM protein 1 OS=Homo sapiens GN=ABLIM1 PE=1 SV=3	3.612	0.4922	0.027041	2	2	2	0	0	0	0	0	0	0	0	0	9	9	9	0	0	0	0	0	0	1	1	1	12.5394	12.6428	12.4514	11.8346	NaN	NaN	NaN	13.1018		0	0.734737
ACACA_HUMAN	Q13085	Acetyl-CoA carboxylase 1 OS=Homo sapiens GN=ACACA PE=1 SV=2	2.964	0.3273	0.040365	3	3	2	0	0	0	0	0	0	0	0	0	1	1	1	0	0	0	0	0	0	0	0	0	13.1417	12.8691	13.1885	12.4312	NaN	NaN	NaN	NaN		-4.34294e-08	0
ACACB_HUMAN	O00763	Acetyl-CoA carboxylase 2 OS=Homo sapiens GN=ACACB PE=1 SV=3	2.964	0.3273	1.23524	1	1	0	0	0	0	0	0	0	0	0	0	0	0	0	0	0	0	0	0	0	0	0	0	11.7704	11.842	12.118	11.7219	NaN	NaN	NaN	NaN		-4.34294e-08	0
ACADV_HUMAN	P49748	Very long-chain specific acyl-CoA dehydrogenase, mitochondrial OS=Homo sapiens GN=ACADVL PE=1 SV=1	2.423	0.4366	1.26283	0	0	0	0	0	0	0	0	0	0	0	0	1	1	1	0	0	0	0	0	0	0	0	0	13.4164	10.916	10.9965	11.4621	NaN	NaN	NaN	NaN		-4.34294e-08	0
ACAP2_HUMAN	Q15057	Arf-GAP with coiled-coil, ANK repeat and PH domain-containing protein 2 OS=Homo sapiens GN=ACAP2 PE=1 SV=3	4.5	0.6346	0.028465	16	15	15	3	3	3	0	0	0	0	0	0	30	25	25	1	1	1	0	0	0	0	0	0	18.1237	16.2072	12.5011	11.1833	21.6432	14.1319	NaN	NaN		0.434827	3.38376
ACBP_HUMAN	P07108	Acyl-CoA-binding protein OS=Homo sapiens GN=DBI PE=1 SV=2	1.327	0.1138	0.111747	0	0	0	0	0	0	0	0	0	0	0	0	0	0	0	1	1	1	0	0	0	0	0	0	10.4925	11.3171	11.2585	10.675	NaN	15.047	NaN	NaN		0	4.11126
ACINU_HUMAN	Q9UKV3	Apoptotic chromatin condensation inducer in the nucleus OS=Homo sapiens GN=ACIN1 PE=1 SV=2	4.639	0.6099	0.003024	26	24	24	22	21	21	16	16	16	10	9	9	35	29	29	22	20	20	22	21	21	13	12	12	19.3025	19.6993	18.1602	18.4557	21.7183	19.8415	19.3048	19.0344		0.747411	1.07032
ACL6A_HUMAN	O96019	Actin-like protein 6A OS=Homo sapiens GN=ACTL6A PE=1 SV=1	3.848	0.4634	0.067768	4	4	4	3	3	3	2	2	2	0	0	0	5	5	4	2	2	2	2	2	2	0	0	0	17.3197	16.3797	14.3668	14.3009	18.2795	15.7835	15.3599	NaN		0.314278	0.882525
ACL6B_HUMAN	O94805	Actin-like protein 6B OS=Homo sapiens GN=ACTL6B PE=1 SV=1	2.345	0.3561	1.18826	0	0	0	0	0	0	0	0	0	0	0	0	1	1	0	0	0	0	0	0	0	0	0	0	10.4536	11.9785	11.205	9.24249	NaN	NaN	NaN	NaN		-4.34294e-08	0
ACLY_HUMAN	P53396	ATP-citrate synthase OS=Homo sapiens GN=ACLY PE=1 SV=3	3.738	0.5753	0.023358	18	18	18	3	3	3	3	3	3	3	3	3	19	18	18	4	4	4	5	5	5	10	10	10	16.3395	15.2538	14.5244	16.6643	18.2008	16.0554	15.7618	18.965		0.83262	1.55029
ACPH_HUMAN	P13798	Acylamino-acid-releasing enzyme OS=Homo sapiens GN=APEH PE=1 SV=4	3.128	0.31	0.593239	0	0	0	1	1	1	0	0	0	3	3	3	0	0	0	0	0	0	0	0	0	0	0	0	12.2441	14.5174	11.0274	17.8469	NaN	NaN	NaN	NaN		0	NaN
ACTA_HUMAN	P62736	Actin, aortic smooth muscle OS=Homo sapiens GN=ACTA2 PE=1 SV=1	3.685	0.6128	0.00551	26	17	0	24	15	0	20	16	0	13	9	0	30	17	0	22	14	0	17	12	0	16	12	0	25.1147	25.0319	24.2875	24.5388	26.8555	24.7084	24.0191	25.5461		0.363468	0.539045
ACTBL_HUMAN	Q562R1	Beta-actin-like protein 2 OS=Homo sapiens GN=ACTBL2 PE=1 SV=2	3.685	0.6128	0.009074	14	9	0	13	7	0	10	8	0	4	3	0	14	9	0	12	6	0	8	6	0	5	4	0	23.6965	23.5037	22.7049	23.5202	25.4041	22.8487	22.3743	24.2512		0.198339	0.363271
ACTBM_HUMAN	Q9BYX7	Putative beta-actin-like protein 3 OS=Homo sapiens GN=POTEKP PE=5 SV=1	3.905	0.6128	0.005024	9	5	0	10	5	0	9	5	0	5	3	0	10	5	0	7	4	0	8	5	0	7	4	0	23.549	23.6561	22.9	23.9622	25.3961	23.4211	22.9346	24.4691		0.39877	0.538433
ACTB_HUMAN	P60709	Actin, cytoplasmic 1 OS=Homo sapiens GN=ACTB PE=1 SV=1	5.415	0.6462	0.005024	45	27	0	41	25	0	36	26	0	22	15	0	48	27	0	34	21	0	32	22	0	32	20	0	25.5653	25.439	24.5768	25.4566	27.3237	25.0846	24.4966	26.3982		0.360898	0.566327
ACTC_HUMAN	P68032	Actin, alpha cardiac muscle 1 OS=Homo sapiens GN=ACTC1 PE=1 SV=1	3.685	0.6128	0.00551	28	18	0	26	16	0	21	17	0	14	10	0	33	18	0	23	15	0	18	13	0	18	13	0	25.1551	25.0781	24.307	24.5775	26.924	24.7366	24.0592	25.6134		0.369181	0.553874
ACTG_HUMAN	P63261	Actin, cytoplasmic 2 OS=Homo sapiens GN=ACTG1 PE=1 SV=1	5.415	0.6462	0.005024	45	27	0	41	25	0	36	26	0	22	15	0	48	27	0	34	21	0	32	22	0	32	20	0	25.5653	25.439	24.5768	25.4566	27.3237	25.0846	24.4966	26.3982		0.360898	0.566327
ACTH_HUMAN	P63267	Actin, gamma-enteric smooth muscle OS=Homo sapiens GN=ACTG2 PE=1 SV=1	3.685	0.6128	0.00551	26	17	0	24	15	0	20	16	0	13	9	0	30	17	0	22	14	0	17	12	0	16	12	0	25.2459	25.1631	24.4187	24.67	26.9867	24.8396	24.1503	25.6773		0.363468	0.539045
ACTN1_HUMAN	P12814	Alpha-actinin-1 OS=Homo sapiens GN=ACTN1 PE=1 SV=2	4.749	0.6382	0.01028	14	14	2	3	3	1	5	5	0	8	8	0	13	13	1	4	4	0	2	2	0	9	9	0	17.861	15.8352	16.318	18.7229	19.4648	16.5348	14.4079	19.563		0.0784964	0.30834
ACTN2_HUMAN	P35609	Alpha-actinin-2 OS=Homo sapiens GN=ACTN2 PE=1 SV=1	4.749	0.6382	0.046389	4	4	0	1	1	0	2	2	0	3	3	0	5	5	0	1	1	0	0	0	0	4	4	0	12.0944	13.4627	14.5344	17.1208	17.7508	15.2562	NaN	17.8321		0.89749	2.64331
ACTN3_HUMAN	Q08043	Alpha-actinin-3 OS=Homo sapiens GN=ACTN3 PE=1 SV=2	4.749	0.6382	0.017791	4	4	0	0	0	0	2	2	0	3	3	0	2	2	0	1	1	0	0	0	0	3	3	0	17.4653	11.0427	15.3245	17.199	17.6118	14.8592	NaN	17.4552		0.300504	1.38421
ACTN4_HUMAN	O43707	Alpha-actinin-4 OS=Homo sapiens GN=ACTN4 PE=1 SV=2	4.749	0.6382	0.009277	33	33	20	9	9	7	15	15	10	15	15	6	33	33	20	6	6	2	4	4	2	19	19	9	18.4138	16.8899	17.2346	19.2653	20.1274	16.7279	14.9603	20.3527		0.02172	0.0911186
ACTS_HUMAN	P68133	Actin, alpha skeletal muscle OS=Homo sapiens GN=ACTA1 PE=1 SV=1	3.685	0.6128	0.00551	28	18	0	26	16	0	21	17	0	14	10	0	33	18	0	23	15	0	18	13	0	18	13	0	25.1551	25.0781	24.307	24.5775	26.924	24.7366	24.0592	25.6134		0.369181	0.553874
ACTY_HUMAN	P42025	Beta-centractin OS=Homo sapiens GN=ACTR1B PE=1 SV=1	4.529	0.2665	0.427116	1	1	0	0	0	0	0	0	0	0	0	0	2	2	0	0	0	0	0	0	0	0	0	0	17.4912	12.1567	13.3738	10.6001	18.4317	NaN	NaN	NaN		0	5.02629
ACTZ_HUMAN	P61163	Alpha-centractin OS=Homo sapiens GN=ACTR1A PE=1 SV=1	4.529	0.5604	0.136953	5	5	4	1	1	1	1	1	1	0	0	0	8	7	5	0	0	0	0	0	0	3	3	3	17.4912	13.4822	13.2004	12.8968	18.4317	NaN	NaN	18.9242		1.27039	4.4103
ADA32_HUMAN	Q8TC27	Disintegrin and metalloproteinase domain-containing protein 32 OS=Homo sapiens GN=ADAM32 PE=1 SV=2	2.682	0.0809	2.88753	0	0	0	0	0	0	0	0	0	0	0	0	0	0	0	0	0	0	1	1	1	0	0	0	12.7837	12.0735	11.5485	11.4997	NaN	NaN	12.7936	NaN		0	0.817252
ADAS_HUMAN	O00116	Alkyldihydroxyacetonephosphate synthase, peroxisomal OS=Homo sapiens GN=AGPS PE=1 SV=1	3.209	0.5098	0.262231	1	1	1	0	0	0	0	0	0	0	0	0	1	1	1	0	0	0	0	0	0	1	1	1	12.359	11.271	13.5694	12.2381	NaN	NaN	NaN	12.3458		0	-0.0136149
ADCK3_HUMAN	Q8NI60	Chaperone activity of bc1 complex-like, mitochondrial OS=Homo sapiens GN=ADCK3 PE=1 SV=1	3.313	0.3627	0.685699	0	0	0	0	0	0	0	0	0	0	0	0	0	0	0	1	1	1	1	1	1	0	0	0	13.7256	10.9445	12.0828	12.0707	NaN	11.7556	13.2526	NaN		0.110914	0.29824
ADDA_HUMAN	P35611	Alpha-adducin OS=Homo sapiens GN=ADD1 PE=1 SV=2	2.83	0.3406	0.002972	8	8	8	0	0	0	0	0	0	0	0	0	3	3	3	0	0	0	0	0	0	0	0	0	13.0262	12.7491	12.6439	13.1699	NaN	NaN	NaN	NaN		-4.34294e-08	0
ADDG_HUMAN	Q9UEY8	Gamma-adducin OS=Homo sapiens GN=ADD3 PE=1 SV=1	2.428	0.2035	0.022193	2	2	2	0	0	0	0	0	0	0	0	0	0	0	0	0	0	0	0	0	0	0	0	0	11.9046	10.7897	12.4062	12.9845	NaN	NaN	NaN	NaN		-4.34294e-08	0
ADHX_HUMAN	P11766	Alcohol dehydrogenase class-3 OS=Homo sapiens GN=ADH5 PE=1 SV=4	3.408	0.3462	2.29677	0	0	0	0	0	0	0	0	0	0	0	0	0	0	0	0	0	0	0	0	0	2	2	2	10.7397	10.7608	11.8789	11.3953	NaN	NaN	NaN	17.3724		0	6.1788
ADPPT_HUMAN	Q9NRN7	L-aminoadipate-semialdehyde dehydrogenase-phosphopantetheinyl transferase OS=Homo sapiens GN=AASDHPPT PE=1 SV=2	4.63	0.5683	0.767412	1	1	1	0	0	0	0	0	0	0	0	0	1	1	1	0	0	0	0	0	0	0	0	0	11.5574	13.7417	12.9742	13.408	NaN	NaN	NaN	NaN		-4.34294e-08	0
ADRM1_HUMAN	Q16186	Proteasomal ubiquitin receptor ADRM1 OS=Homo sapiens GN=ADRM1 PE=1 SV=2	3.247	0.3948	0.00559	4	4	4	0	0	0	1	1	1	1	1	1	4	4	4	1	1	1	0	0	0	1	1	1	20.1433	10.7995	15.3596	17.425	18.9029	17.1148	NaN	18.8375		0.433198	2.35324
ADT1_HUMAN	P12235	ADP/ATP translocase 1 OS=Homo sapiens GN=SLC25A4 PE=1 SV=4	3.654	0.5758	0.006282	11	10	1	6	6	0	3	3	0	5	5	0	13	12	1	11	10	0	11	10	1	7	7	0	24.1587	21.1604	19.4636	20.9627	25.0301	23.6827	23.6473	22.6533		1.10078	2.31701
ADT2_HUMAN	P05141	ADP/ATP translocase 2 OS=Homo sapiens GN=SLC25A5 PE=1 SV=7	3.654	0.6071	0.000547	15	12	2	12	11	3	8	8	3	9	9	3	16	14	2	16	14	3	17	15	4	12	11	3	24.5685	21.6508	20.2936	22.2423	25.3887	24.0998	24.2152	23.7601		1.19517	2.17718
ADT3_HUMAN	P12236	ADP/ATP translocase 3 OS=Homo sapiens GN=SLC25A6 PE=1 SV=4	3.575	0.5758	0.006282	14	12	2	9	9	1	6	6	1	8	8	1	16	15	3	15	14	2	16	14	2	10	10	1	24.3074	21.2834	19.8005	21.6881	25.1236	23.7519	23.8225	23.1043		1.10576	2.18074
ADT4_HUMAN	Q9H0C2	ADP/ATP translocase 4 OS=Homo sapiens GN=SLC25A31 PE=1 SV=1	3.419	0.5703	0.019405	3	3	0	3	3	0	2	2	0	2	2	0	3	3	0	5	5	0	4	4	0	3	3	0	23.0975	20.8025	19.3026	20.4909	23.9617	22.7693	22.9593	22.2593		1.257	2.06403
AFG32_HUMAN	Q9Y4W6	AFG3-like protein 2 OS=Homo sapiens GN=AFG3L2 PE=1 SV=2	1.934	0.2787	0.069054	0	0	0	0	0	0	0	0	0	0	0	0	2	2	2	0	0	0	1	1	1	0	0	0	12.356	13.0224	11.7731	11.9086	NaN	NaN	12.0835	NaN		0	-0.181524
AGAL_HUMAN	P06280	Alpha-galactosidase A OS=Homo sapiens GN=GLA PE=1 SV=1	2.967	0.3687	0.209309	0	0	0	0	0	0	0	0	0	0	0	0	0	0	0	0	0	0	0	0	0	1	1	1	11.3429	11.8832	11.7204	12.6276	NaN	NaN	NaN	16.1408		0	4.24728
AGAP3_HUMAN	Q96P47	Arf-GAP with GTPase, ANK repeat and PH domain-containing protein 3 OS=Homo sapiens GN=AGAP3 PE=1 SV=2	2.359	0.2586	0.537335	0	0	0	0	0	0	0	0	0	0	0	0	1	1	1	0	0	0	1	1	1	0	0	0	11.178	11.2572	11.8523	12.6952	NaN	NaN	13.4352	NaN		0	1.68959
AGK_HUMAN	Q53H12	Acylglycerol kinase, mitochondrial OS=Homo sapiens GN=AGK PE=1 SV=2	3.177	0.5467	0.79242	2	2	2	0	0	0	0	0	0	0	0	0	2	2	2	0	0	0	0	0	0	1	1	1	9.66363	9.4354	11.0912	12.7859	NaN	NaN	NaN	13.912		0	3.168
AGO1_HUMAN	Q9UL18	Protein argonaute-1 OS=Homo sapiens GN=EIF2C1 PE=1 SV=3	2.458	0.5042	0.157394	4	4	0	0	0	0	0	0	0	0	0	0	5	5	1	0	0	0	0	0	0	0	0	0	16.5309	10.9684	11.7796	11.0225	17.9829	NaN	NaN	NaN		0	5.40749
AGO2_HUMAN	Q9UKV8	Protein argonaute-2 OS=Homo sapiens GN=EIF2C2 PE=1 SV=3	4.409	0.5444	0.157394	7	7	2	2	2	2	0	0	0	0	0	0	14	14	9	0	0	0	0	0	0	1	1	0	16.5584	14.0048	10.3697	12.191	18.7034	NaN	NaN	13.0106		0.415434	2.57604
AGO3_HUMAN	Q9H9G7	Protein argonaute-3 OS=Homo sapiens GN=EIF2C3 PE=1 SV=2	3.165	0.5444	0.682268	4	4	0	0	0	0	0	0	0	0	0	0	6	6	2	0	0	0	0	0	0	1	1	0	11.5928	12.1134	10.3882	9.68608	NaN	NaN	NaN	13.0106		0	2.0655
AGO4_HUMAN	Q9HCK5	Protein argonaute-4 OS=Homo sapiens GN=EIF2C4 PE=1 SV=2	2.037	0.298	0.797857	1	1	0	0	0	0	0	0	0	0	0	0	1	1	0	0	0	0	0	0	0	0	0	0	12.0019	13.3499	10.458	14.2531	NaN	NaN	NaN	NaN		-4.34294e-08	0
AHNK2_HUMAN	Q8IVF2	Protein AHNAK2 OS=Homo sapiens GN=AHNAK2 PE=1 SV=2	1.607	0.0734	0.390656	0	0	0	0	0	0	0	0	0	0	0	0	1	1	1	0	0	0	0	0	0	0	0	0	12.4433	11.3454	11.1048	13.6857	NaN	NaN	NaN	NaN		-4.34294e-08	0
AHNK_HUMAN	Q09666	Neuroblast differentiation-associated protein AHNAK OS=Homo sapiens GN=AHNAK PE=1 SV=2	3.585	0.5805	0.022894	4	4	4	5	5	5	2	2	2	8	8	8	9	9	9	1	1	1	0	0	0	11	11	11	12.1578	12.6293	10.5256	15.6243	NaN	12.1322	NaN	15.8702		0.256574	1.26695
AHSA1_HUMAN	O95433	Activator of 90 kDa heat shock protein ATPase homolog 1 OS=Homo sapiens GN=AHSA1 PE=1 SV=1	3.396	0.465	0.148327	5	5	5	0	0	0	0	0	0	1	1	1	3	3	3	0	0	0	1	1	1	2	2	2	10.9146	12.7847	12.121	16.4488	NaN	NaN	NaN	16.4306		0	3.3634
AIMP1_HUMAN	Q12904	Aminoacyl tRNA synthase complex-interacting multifunctional protein 1 OS=Homo sapiens GN=AIMP1 PE=1 SV=2	4.086	0.5463	0.105787	10	9	9	1	1	1	3	3	3	1	1	1	6	6	6	2	2	2	2	2	2	0	0	0	18.9523	14.6179	15.5009	14.4918	19.609	15.5605	15.8392	NaN		0.275624	1.11219
AIMP2_HUMAN	Q13155	Aminoacyl tRNA synthase complex-interacting multifunctional protein 2 OS=Homo sapiens GN=AIMP2 PE=1 SV=2	3.748	0.6209	0.024498	3	3	3	1	1	1	1	1	1	2	2	2	3	3	3	0	0	0	1	1	1	2	2	2	18.7838	14.2011	13.8211	17.6398	NaN	NaN	14.2248	17.1058		0.0763809	-0.446219
AINX_HUMAN	Q16352	Alpha-internexin OS=Homo sapiens GN=INA PE=1 SV=2	2.492	0.3694	0.39553	1	1	0	1	1	0	1	1	0	1	1	0	1	1	0	1	1	0	1	1	0	1	1	0	18.5045	16.2078	14.9426	17.8456	19.7158	16.5501	16.8565	18.3098		0.397718	0.982895
AK17A_HUMAN	Q02040	A-kinase anchor protein 17A OS=Homo sapiens GN=AKAP17A PE=1 SV=2	1.969	0.266	0.071071	1	1	1	0	0	0	0	0	0	0	0	0	3	3	3	0	0	0	0	0	0	0	0	0	12.9363	10.9148	12.1381	12.9104	NaN	NaN	NaN	NaN		-4.34294e-08	0
AK1C1_HUMAN	Q04828	Aldo-keto reductase family 1 member C1 OS=Homo sapiens GN=AKR1C1 PE=1 SV=1	2.075	0.2496	0.158704	0	0	0	0	0	0	0	0	0	0	0	0	1	1	0	0	0	0	0	0	0	0	0	0	11.1556	11.2172	10.8352	10.8927	NaN	NaN	NaN	NaN		-4.34294e-08	0
AK1C2_HUMAN	P52895	Aldo-keto reductase family 1 member C2 OS=Homo sapiens GN=AKR1C2 PE=1 SV=3	2.075	0.2496	0.158704	0	0	0	0	0	0	0	0	0	0	0	0	1	1	0	0	0	0	0	0	0	0	0	0	12.075	10.7591	12.958	13.032	NaN	NaN	NaN	NaN		-4.34294e-08	0
AK1C3_HUMAN	P42330	Aldo-keto reductase family 1 member C3 OS=Homo sapiens GN=AKR1C3 PE=1 SV=4	2.075	0.2496	0.158704	0	0	0	0	0	0	0	0	0	0	0	0	1	1	0	0	0	0	0	0	0	0	0	0	11.7169	10.2893	10.9739	12.8831	NaN	NaN	NaN	NaN		-4.34294e-08	0
AKA11_HUMAN	Q9UKA4	A-kinase anchor protein 11 OS=Homo sapiens GN=AKAP11 PE=1 SV=1	2.24	0.1589	0.029397	1	1	1	0	0	0	0	0	0	0	0	0	2	2	2	0	0	0	0	0	0	0	0	0	12.0041	13.2182	10.7407	12.9325	NaN	NaN	NaN	NaN		-4.34294e-08	0
AKA12_HUMAN	Q02952	A-kinase anchor protein 12 OS=Homo sapiens GN=AKAP12 PE=1 SV=4	4.768	0.6816	0.079428	17	16	16	1	1	1	1	1	1	4	4	4	11	11	11	0	0	0	1	1	1	8	8	8	14.9044	12.6175	11.8605	14.8353	15.6469	NaN	11.3993	16.5546		0.243525	0.979204
AKAP1_HUMAN	Q92667	A-kinase anchor protein 1, mitochondrial OS=Homo sapiens GN=AKAP1 PE=1 SV=1	3.807	0.4895	0.161598	5	5	5	0	0	0	0	0	0	0	0	0	2	2	2	0	0	0	0	0	0	0	0	0	11.198	14.2062	11.9703	9.15349	NaN	NaN	NaN	NaN		-4.34294e-08	0
AKAP9_HUMAN	Q99996	A-kinase anchor protein 9 OS=Homo sapiens GN=AKAP9 PE=1 SV=3	4.287	0.3518	0.015512	4	4	4	0	0	0	0	0	0	0	0	0	3	3	3	0	0	0	0	0	0	0	0	0	11.1904	10.8196	11.5989	9.48095	NaN	NaN	NaN	NaN		-4.34294e-08	0
AKT2_HUMAN	P31751	RAC-beta serine/threonine-protein kinase OS=Homo sapiens GN=AKT2 PE=1 SV=2	2.351	0.2795	0.05694	2	2	2	0	0	0	0	0	0	0	0	0	1	1	1	0	0	0	0	0	0	0	0	0	13.1879	11.1651	12.0398	13.1671	NaN	NaN	NaN	NaN		-4.34294e-08	0
AL2SB_HUMAN	Q96Q35	Amyotrophic lateral sclerosis 2 chromosomal region candidate gene 12 protein OS=Homo sapiens GN=ALS2CR12 PE=1 SV=2	1.193	0.3378	0.211382	0	0	0	0	0	0	0	0	0	0	0	0	1	1	0	0	0	0	0	0	0	0	0	0	13.8302	10.6902	12.0791	11.1967	17.7077	NaN	NaN	NaN		0	5.75862
AL3A2_HUMAN	P51648	Fatty aldehyde dehydrogenase OS=Homo sapiens GN=ALDH3A2 PE=1 SV=1	2.366	0.1766	0.050114	0	0	0	0	0	0	1	1	0	0	0	0	0	0	0	0	0	0	0	0	0	1	1	1	12.0825	12.339	12.5195	12.0865	NaN	NaN	NaN	14.5828		0	2.32592
AL3B1_HUMAN	P43353	Aldehyde dehydrogenase family 3 member B1 OS=Homo sapiens GN=ALDH3B1 PE=1 SV=1	2.366	0.1657	0.050114	0	0	0	0	0	0	1	1	0	0	0	0	0	0	0	0	0	0	0	0	0	0	0	0	10.9254	11.7186	12.5195	11.2896	NaN	NaN	NaN	NaN		0	NaN
AL3B2_HUMAN	P48448	Aldehyde dehydrogenase family 3 member B2 OS=Homo sapiens GN=ALDH3B2 PE=2 SV=3	2.366	0.1657	0.050114	0	0	0	0	0	0	1	1	0	0	0	0	0	0	0	0	0	0	0	0	0	0	0	0	11.9506	11.2507	12.979	14.1166	NaN	NaN	NaN	NaN		0	NaN
AL7A1_HUMAN	P49419	Alpha-aminoadipic semialdehyde dehydrogenase OS=Homo sapiens GN=ALDH7A1 PE=1 SV=5	3.245	0.4939	0.184669	0	0	0	2	2	2	1	1	1	2	2	2	1	1	1	0	0	0	2	2	2	1	1	1	11.5546	14.664	13.0862	17.3144	NaN	NaN	14.3722	16.2977		0.240221	1.18015
AL9A1_HUMAN	P49189	4-trimethylaminobutyraldehyde dehydrogenase OS=Homo sapiens GN=ALDH9A1 PE=1 SV=3	3.182	0.4099	0.065707	2	2	2	3	3	3	1	1	1	2	2	2	2	2	2	1	1	1	1	1	1	0	0	0	13.5393	16.3329	14.1043	17.0925	NaN	15.038	14.3077	NaN		0.172489	-0.594391
ALBU_HUMAN	P02768	Serum albumin OS=Homo sapiens GN=ALB PE=1 SV=2	4.443	0.5711	0.006059	3	3	3	13	12	12	12	11	11	10	9	9	7	7	7	9	9	9	15	14	14	12	11	11	11.7221	19.4531	19.3465	21.0454	20.3972	19.3261	20.1244	20.7624		0.486491	2.26076
ALDOA_HUMAN	P04075	Fructose-bisphosphate aldolase A OS=Homo sapiens GN=ALDOA PE=1 SV=2	4.506	0.5355	0.017591	12	10	9	7	7	7	14	13	13	13	13	13	12	12	11	11	11	9	7	7	6	13	12	11	20.5338	19.5584	19.6101	22.061	21.007	20.3083	18.9832	22.557		0.106435	0.273034
ALDOB_HUMAN	P05062	Fructose-bisphosphate aldolase B OS=Homo sapiens GN=ALDOB PE=1 SV=2	1.744	0.2993	0.049275	1	1	0	0	0	0	0	0	0	0	0	0	1	1	0	1	1	0	1	1	0	0	0	0	18.2944	12.5691	12.3905	11.3524	19.6739	16.8401	17.0956	NaN		1.04806	4.2183
ALDOC_HUMAN	P09972	Fructose-bisphosphate aldolase C OS=Homo sapiens GN=ALDOC PE=1 SV=2	3.71	0.3417	0.020212	1	1	0	0	0	0	0	0	0	3	1	1	4	3	2	2	2	0	1	1	0	6	3	2	17.9408	12.1516	11.0408	19.6051	19.3203	17.7941	16.742	19.4872		0.690657	3.15133
ALG13_HUMAN	Q9NP73	UDP-N-acetylglucosamine transferase subunit ALG13 homolog OS=Homo sapiens GN=ALG13 PE=1 SV=2	4.118	0.6038	0.013574	4	4	4	12	11	11	6	6	6	18	15	15	20	17	17	14	13	13	13	12	12	13	12	12	15.4658	18.8158	16.8046	20.8155	19.5319	18.8852	19.0039	20.4128		0.568327	1.48299
ALG2_HUMAN	Q9H553	Alpha-1,3/1,6-mannosyltransferase ALG2 OS=Homo sapiens GN=ALG2 PE=2 SV=1	0.969	0.1806	0.137989	1	1	0	0	0	0	0	0	0	0	0	0	0	0	0	0	0	0	0	0	0	0	0	0	19.8275	11.244	12.5729	12.5445	NaN	NaN	NaN	NaN		0	NaN
AMER1_HUMAN	Q5JTC6	APC membrane recruitment protein 1 OS=Homo sapiens GN=AMER1 PE=1 SV=2	2.23	0.157	2.34947	0	0	0	0	0	0	0	0	0	1	1	1	0	0	0	0	0	0	0	0	0	0	0	0	11.1352	11.1184	12.5634	18.6382	NaN	NaN	NaN	NaN		0	NaN
AMOT_HUMAN	Q4VCS5	Angiomotin OS=Homo sapiens GN=AMOT PE=1 SV=1	1.676	0.2008	0.104632	1	1	0	1	1	0	0	0	0	0	0	0	1	1	0	0	0	0	0	0	0	0	0	0	17.1973	15.7004	11.8476	11.3726	18.0399	NaN	NaN	NaN		0	4.01045
AMPB_HUMAN	Q9H4A4	Aminopeptidase B OS=Homo sapiens GN=RNPEP PE=1 SV=2	1.737	0.1612	0.833878	0	0	0	0	0	0	0	0	0	1	1	1	0	0	0	0	0	0	0	0	0	0	0	0	11.4554	11.2345	12.9029	10.3003	NaN	NaN	NaN	NaN		-4.34294e-08	0
AMPL_HUMAN	P28838	Cytosol aminopeptidase OS=Homo sapiens GN=LAP3 PE=1 SV=3	3.755	0.5397	1.10546	0	0	0	0	0	0	0	0	0	0	0	0	0	0	0	0	0	0	0	0	0	4	4	4	11.9059	11.0453	12.2533	11.8079	NaN	NaN	NaN	19.0166		0	7.26343
AMPM2_HUMAN	P50579	Methionine aminopeptidase 2 OS=Homo sapiens GN=METAP2 PE=1 SV=1	4.38	0.5687	0.018741	2	2	2	0	0	0	1	1	1	0	0	0	2	2	2	0	0	0	1	1	1	1	1	1	11.7354	13.6124	13.159	10.6424	NaN	NaN	13.2391	14.9186		0.718337	1.79157
AMRA1_HUMAN	Q9C0C7	Activating molecule in BECN1-regulated autophagy protein 1 OS=Homo sapiens GN=AMBRA1 PE=1 SV=2	2.316	0.1153	1.90596	0	0	0	0	0	0	0	0	0	0	0	0	1	1	1	0	0	0	0	0	0	0	0	0	11.1412	12.5726	11.0894	11.5898	NaN	NaN	NaN	NaN		-4.34294e-08	0
AMY1_HUMAN	P04745	Alpha-amylase 1 OS=Homo sapiens GN=AMY1A PE=1 SV=2	3.636	0.5132	0.012907	1	1	0	3	3	0	2	2	1	2	2	0	0	0	0	0	0	0	3	3	0	6	6	1	11.4985	16.3188	15.13	16.3607	NaN	NaN	16.0637	19.6343		0.673625	3.02203
AMY2B_HUMAN	P19961	Alpha-amylase 2B OS=Homo sapiens GN=AMY2B PE=1 SV=1	3.636	0.5132	0.012907	1	1	0	3	3	0	1	1	0	2	2	0	0	0	0	0	0	0	3	3	0	5	5	0	10.244	16.3712	15.0741	16.4132	NaN	NaN	16.1162	19.548		0.610438	3.30645
AMYP_HUMAN	P04746	Pancreatic alpha-amylase OS=Homo sapiens GN=AMY2A PE=1 SV=2	3.636	0.5132	0.012907	1	1	0	3	3	0	1	1	0	2	2	0	0	0	0	0	0	0	3	3	0	4	4	0	10.8988	16.3712	15.0741	16.4132	NaN	NaN	16.1162	16.7574		0.373297	1.7475
AN20B_HUMAN	Q5CZ79	Ankyrin repeat domain-containing protein 20B OS=Homo sapiens GN=ANKRD20A8P PE=2 SV=2	1.572	0.1317	0.051308	0	0	0	1	1	0	1	1	0	0	0	0	0	0	0	0	0	0	0	0	0	0	0	0	11.642	15.675	14.5923	11.8426	NaN	NaN	NaN	NaN		0	NaN
AN32A_HUMAN	P39687	Acidic leucine-rich nuclear phosphoprotein 32 family member A OS=Homo sapiens GN=ANP32A PE=1 SV=1	2.485	0.4877	0.099016	3	3	2	1	1	0	0	0	0	3	3	1	3	3	1	0	0	0	1	1	0	2	2	1	20.5	15.0966	10.1468	20.2848	20.7447	NaN	17.0332	21.1354		0.443319	3.13073
AN32B_HUMAN	Q92688	Acidic leucine-rich nuclear phosphoprotein 32 family member B OS=Homo sapiens GN=ANP32B PE=1 SV=1	3.545	0.4594	0.020679	3	3	3	2	2	1	0	0	0	1	1	0	3	3	1	0	0	0	2	2	1	2	2	2	18.8479	16.9774	11.6031	19.5247	19.8681	NaN	18.0711	21.6904		0.638346	3.13824
AN32C_HUMAN	O43423	Acidic leucine-rich nuclear phosphoprotein 32 family member C OS=Homo sapiens GN=ANP32C PE=2 SV=1	2.485	0.4877	0.765803	1	1	0	0	0	0	0	0	0	1	1	0	0	0	0	0	0	0	0	0	0	1	1	0	18.1985	11.6833	10.7611	18.5506	NaN	NaN	NaN	20.2709		0	5.47253
AN32E_HUMAN	Q9BTT0	Acidic leucine-rich nuclear phosphoprotein 32 family member E OS=Homo sapiens GN=ANP32E PE=1 SV=1	4.906	0.5322	0.133991	3	3	3	0	0	0	1	1	1	2	2	2	2	2	2	1	1	1	0	0	0	3	3	3	10.5454	12.5128	14.6635	18.7456	18.3829	18.0598	NaN	20.9575		1.13659	5.01655
ANC2_HUMAN	Q9UJX6	Anaphase-promoting complex subunit 2 OS=Homo sapiens GN=ANAPC2 PE=1 SV=1	2.161	0.3406	0.248857	1	1	1	0	0	0	0	0	0	0	0	0	1	1	1	0	0	0	0	0	0	0	0	0	11.7517	14.3186	10.3234	11.1843	NaN	NaN	NaN	NaN		-4.34294e-08	0
ANFY1_HUMAN	Q9P2R3	Ankyrin repeat and FYVE domain-containing protein 1 OS=Homo sapiens GN=ANKFY1 PE=1 SV=2	4.576	0.5752	0.028341	12	12	12	8	7	7	5	5	5	5	5	5	19	17	17	5	5	5	5	5	5	7	7	7	13.373	16.908	15.1983	17.4898	18.8342	15.4092	15.0767	17.647		0.328897	0.99951
ANGL2_HUMAN	Q9UKU9	Angiopoietin-related protein 2 OS=Homo sapiens GN=ANGPTL2 PE=2 SV=1	2.047	0.1402	2.36914	0	0	0	0	0	0	1	1	1	0	0	0	0	0	0	0	0	0	0	0	0	0	0	0	12.9141	10.9774	13.0342	12.312	NaN	NaN	NaN	NaN		0	NaN
ANK2_HUMAN	Q01484	Ankyrin-2 OS=Homo sapiens GN=ANK2 PE=1 SV=4	2.039	0.1736	0.296617	0	0	0	0	0	0	0	0	0	0	0	0	1	1	1	0	0	0	0	0	0	0	0	0	12.6598	10.0537	11.8267	11.512	NaN	NaN	NaN	NaN		-4.34294e-08	0
ANK3_HUMAN	Q12955	Ankyrin-3 OS=Homo sapiens GN=ANK3 PE=1 SV=3	1.666	0.1002	0.750568	1	1	1	0	0	0	0	0	0	0	0	0	1	1	1	0	0	0	0	0	0	0	0	0	12.6932	14.0274	12.4809	12.739	NaN	NaN	NaN	NaN		-4.34294e-08	0
ANKH1_HUMAN	Q8IWZ3	Ankyrin repeat and KH domain-containing protein 1 OS=Homo sapiens GN=ANKHD1 PE=1 SV=1	3.689	0.4981	0.044879	6	5	0	0	0	0	0	0	0	0	0	0	6	6	2	0	0	0	0	0	0	0	0	0	14.3791	11.9905	10.7542	13.3322	15.1344	NaN	NaN	NaN		0	2.52044
ANKR5_HUMAN	Q9NU02	Ankyrin repeat domain-containing protein 5 OS=Homo sapiens GN=ANKRD5 PE=2 SV=2	1.449	0.1774	0.272583	1	1	1	0	0	0	0	0	0	0	0	0	0	0	0	1	1	1	0	0	0	0	0	0	16.1096	12.5242	9.68536	12.3469	NaN	13.8442	NaN	NaN		0	1.17774
ANLN_HUMAN	Q9NQW6	Actin-binding protein anillin OS=Homo sapiens GN=ANLN PE=1 SV=2	3.15	0.4575	0.064715	5	5	5	0	0	0	0	0	0	0	0	0	4	4	4	0	0	0	0	0	0	0	0	0	12.9893	11.7044	11.2688	12.3439	NaN	NaN	NaN	NaN		-4.34294e-08	0
ANM1_HUMAN	Q99873	Protein arginine N-methyltransferase 1 OS=Homo sapiens GN=PRMT1 PE=1 SV=2	4.416	0.5875	0.021334	6	5	4	15	15	10	13	13	9	10	10	8	17	13	9	11	11	8	10	10	8	8	7	5	19.4831	21.239	20.3029	22.0764	22.9778	20.9911	20.6049	21.2332		0.383797	0.676404
ANM3_HUMAN	O60678	Protein arginine N-methyltransferase 3 OS=Homo sapiens GN=PRMT3 PE=1 SV=3	3.204	0.5903	0.493159	2	2	2	0	0	0	0	0	0	0	0	0	2	2	2	0	0	0	0	0	0	0	0	0	11.5914	11.6638	12.0576	11.6424	NaN	NaN	NaN	NaN		-4.34294e-08	0
ANM5_HUMAN	O14744	Protein arginine N-methyltransferase 5 OS=Homo sapiens GN=PRMT5 PE=1 SV=4	5.619	0.6602	0.000533	46	32	32	73	46	46	69	49	49	51	37	37	77	47	46	63	46	46	54	40	40	47	36	36	25.4559	26.2537	25.8564	26.264	28.3011	26.433	25.4676	26.2568		0.472125	0.657118
ANM8_HUMAN	Q9NR22	Protein arginine N-methyltransferase 8 OS=Homo sapiens GN=PRMT8 PE=1 SV=2	3.776	0.4824	0.021334	2	1	0	5	5	0	4	4	0	2	2	0	5	4	0	3	3	0	2	2	0	3	2	0	18.1721	19.839	18.893	18.8853	21.7558	19.2516	18.9473	19.6118		0.621857	0.94428
ANR17_HUMAN	O75179	Ankyrin repeat domain-containing protein 17 OS=Homo sapiens GN=ANKRD17 PE=1 SV=3	3.689	0.5162	0.044879	9	8	3	0	0	0	0	0	0	0	0	0	6	6	2	0	0	0	0	0	0	1	1	1	9.99429	13.317	11.1358	12.1514	15.1665	NaN	NaN	12.5371		0.759053	2.20217
ANR28_HUMAN	O15084	Serine/threonine-protein phosphatase 6 regulatory ankyrin repeat subunit A OS=Homo sapiens GN=ANKRD28 PE=1 SV=5	3.576	0.4393	0.004858	3	3	3	2	2	2	0	0	0	0	0	0	3	3	2	1	1	1	0	0	0	0	0	0	11.9104	13.3505	11.4601	11.3031	NaN	11.822	NaN	NaN		0	-0.184066
ANR35_HUMAN	Q8N283	Ankyrin repeat domain-containing protein 35 OS=Homo sapiens GN=ANKRD35 PE=2 SV=2	1.71	0.1298	1.71928	0	0	0	0	0	0	0	0	0	0	0	0	0	0	0	0	0	0	0	0	0	1	1	1	10.9851	12.0079	10.7919	12.4421	NaN	NaN	NaN	14.0485		0	2.49173
ANR44_HUMAN	Q8N8A2	Serine/threonine-protein phosphatase 6 regulatory ankyrin repeat subunit B OS=Homo sapiens GN=ANKRD44 PE=1 SV=3	2.459	0.3266	0.749913	0	0	0	0	0	0	0	0	0	0	0	0	1	1	0	0	0	0	0	0	0	0	0	0	14.0908	11.9181	13.6441	11.997	NaN	NaN	NaN	NaN		-4.34294e-08	0
ANR50_HUMAN	Q9ULJ7	Ankyrin repeat domain-containing protein 50 OS=Homo sapiens GN=ANKRD50 PE=1 SV=4	1.804	0.1935	2.68634	1	1	1	0	0	0	0	0	0	0	0	0	1	1	1	0	0	0	0	0	0	0	0	0	13.9149	12.5149	11.026	12.1276	15.4613	NaN	NaN	NaN		0	3.06543
ANR52_HUMAN	Q8NB46	Serine/threonine-protein phosphatase 6 regulatory ankyrin repeat subunit C OS=Homo sapiens GN=ANKRD52 PE=1 SV=3	2.968	0.2736	1.11907	1	1	1	0	0	0	0	0	0	0	0	0	0	0	0	0	0	0	0	0	0	0	0	0	11.0464	11.5048	13.3368	9.58715	NaN	NaN	NaN	NaN		-4.34294e-08	0
ANS1A_HUMAN	Q92625	Ankyrin repeat and SAM domain-containing protein 1A OS=Homo sapiens GN=ANKS1A PE=1 SV=4	1.923	0.1867	0.320897	0	0	0	0	0	0	0	0	0	0	0	0	1	1	1	0	0	0	0	0	0	0	0	0	12.8487	13.0521	14.4211	10.4165	NaN	NaN	NaN	NaN		-4.34294e-08	0
ANX11_HUMAN	P50995	Annexin A11 OS=Homo sapiens GN=ANXA11 PE=1 SV=1	2.259	0.3776	0.126049	0	0	0	0	0	0	0	0	0	0	0	0	2	2	2	0	0	0	0	0	0	0	0	0	15.7804	11.2885	8.45042	11.6223	NaN	NaN	NaN	NaN		-4.34294e-08	0
ANXA1_HUMAN	P04083	Annexin A1 OS=Homo sapiens GN=ANXA1 PE=1 SV=2	4.732	0.6454	0.036913	7	7	7	14	12	12	18	16	16	6	5	5	2	2	2	5	5	5	12	11	11	4	3	3	11.0241	19.7595	19.9407	19.3614	NaN	17.1334	19.1651	17.466		0.0532548	0.400104
ANXA2_HUMAN	P07355	Annexin A2 OS=Homo sapiens GN=ANXA2 PE=1 SV=2	4.805	0.6364	0.037271	8	8	2	23	20	4	21	17	4	22	16	4	18	17	5	18	15	4	17	16	4	23	18	4	17.0342	21.1869	20.134	23.1549	20.0681	21.1696	20.5573	23.188		0.243118	0.868252
ANXA5_HUMAN	P08758	Annexin A5 OS=Homo sapiens GN=ANXA5 PE=1 SV=2	2.373	0.4408	0.02896	0	0	0	0	0	0	0	0	0	1	1	1	2	2	2	0	0	0	0	0	0	0	0	0	11.4096	9.34709	10.6662	16.1218	NaN	NaN	NaN	NaN		0	NaN
ANXA6_HUMAN	P08133	Annexin A6 OS=Homo sapiens GN=ANXA6 PE=1 SV=3	2.675	0.3178	0.729614	0	0	0	0	0	0	0	0	0	1	1	1	0	0	0	0	0	0	0	0	0	0	0	0	10.0589	10.6595	11.1154	13.7608	NaN	NaN	NaN	NaN		0	NaN
ANXA7_HUMAN	P20073	Annexin A7 OS=Homo sapiens GN=ANXA7 PE=1 SV=3	2.369	0.3643	0.040571	0	0	0	1	1	1	0	0	0	2	2	2	0	0	0	0	0	0	0	0	0	2	2	2	12.0107	14.0259	13.9166	17.7996	NaN	NaN	NaN	17.4891		0	3.05089
AP180_HUMAN	O60641	Clathrin coat assembly protein AP180 OS=Homo sapiens GN=SNAP91 PE=1 SV=2	2.149	0.2164	1.5456	0	0	0	0	0	0	0	0	0	0	0	0	0	0	0	0	0	0	0	0	0	1	1	0	13.5873	11.3704	12.6595	11.9541	NaN	NaN	NaN	15.6393		0	3.24651
AP1B1_HUMAN	Q10567	AP-1 complex subunit beta-1 OS=Homo sapiens GN=AP1B1 PE=1 SV=2	3.799	0.5359	0.009735	1	1	0	0	0	0	0	0	0	0	0	0	3	2	0	0	0	0	0	0	0	1	1	0	12.951	11.9865	11.8385	10.8763	NaN	NaN	NaN	14.1598		0	2.24672
AP1G1_HUMAN	O43747	AP-1 complex subunit gamma-1 OS=Homo sapiens GN=AP1G1 PE=1 SV=5	1.907	0.3545	0.199104	1	1	1	0	0	0	0	0	0	0	0	0	2	2	2	0	0	0	0	0	0	0	0	0	13.2858	11.7803	10.9027	11.3927	NaN	NaN	NaN	NaN		-4.34294e-08	0
AP1M1_HUMAN	Q9BXS5	AP-1 complex subunit mu-1 OS=Homo sapiens GN=AP1M1 PE=1 SV=3	3.096	0.2629	0.964197	0	0	0	0	0	0	0	0	0	0	0	0	1	1	1	0	0	0	1	1	1	0	0	0	11.5863	11.4766	9.32753	12.8035	NaN	NaN	12.362	NaN		0	1.06348
AP2A1_HUMAN	O95782	AP-2 complex subunit alpha-1 OS=Homo sapiens GN=AP2A1 PE=1 SV=3	2.164	0.1835	0.940282	0	0	0	0	0	0	0	0	0	0	0	0	1	1	0	0	0	0	0	0	0	1	1	0	11.7967	11.5756	12.0233	11.6593	NaN	NaN	NaN	13.824		0	2.06027
AP2A2_HUMAN	O94973	AP-2 complex subunit alpha-2 OS=Homo sapiens GN=AP2A2 PE=1 SV=2	2.164	0.1835	0.940282	0	0	0	0	0	0	0	0	0	0	0	0	1	1	0	0	0	0	0	0	0	1	1	0	13.8258	10.2162	12.7188	9.58207	NaN	NaN	NaN	13.9235		0	2.3378
AP2B1_HUMAN	P63010	AP-2 complex subunit beta OS=Homo sapiens GN=AP2B1 PE=1 SV=1	3.799	0.5359	0.009735	1	1	0	0	0	0	0	0	0	0	0	0	3	2	0	0	0	0	0	0	0	1	1	0	12.7961	12.3486	11.6805	12.1846	NaN	NaN	NaN	14.1598		0	1.90737
AP2D_HUMAN	Q7Z6R9	Transcription factor AP-2-delta OS=Homo sapiens GN=TFAP2D PE=2 SV=1	1.964	0.2149	0.037685	1	1	1	1	1	1	1	1	1	0	0	0	0	0	0	1	1	1	0	0	0	1	1	1	21.3226	21.3079	21.6035	10.5637	NaN	20.7978	NaN	21.7618		0.250706	2.58038
AP2M1_HUMAN	Q96CW1	AP-2 complex subunit mu OS=Homo sapiens GN=AP2M1 PE=1 SV=2	1.817	0.1943	0.073977	1	1	1	0	0	0	0	0	0	0	0	0	0	0	0	1	1	1	1	1	1	0	0	0	11.7422	13.388	11.2828	10.5503	NaN	13.4892	13.7868	NaN		0.980705	1.89718
AP3B1_HUMAN	O00203	AP-3 complex subunit beta-1 OS=Homo sapiens GN=AP3B1 PE=1 SV=3	3.2	0.539	0.032151	4	4	3	0	0	0	0	0	0	1	1	1	8	8	8	1	1	1	2	2	2	2	2	2	12.3947	11.2517	13.862	14.1059	NaN	13.8122	14.3995	15.9488		0.939263	1.81664
AP3B2_HUMAN	Q13367	AP-3 complex subunit beta-2 OS=Homo sapiens GN=AP3B2 PE=1 SV=2	1.577	0.2663	0.539004	1	1	0	0	0	0	0	0	0	0	0	0	0	0	0	0	0	0	0	0	0	0	0	0	11.5742	12.6311	10.9171	12.0734	NaN	NaN	NaN	NaN		-4.34294e-08	0
AP3D1_HUMAN	O14617	AP-3 complex subunit delta-1 OS=Homo sapiens GN=AP3D1 PE=1 SV=1	4.647	0.5395	0.055627	7	7	7	1	1	1	0	0	0	0	0	0	13	13	13	0	0	0	2	2	2	3	3	3	15.558	13.4127	12.0783	13.4068	18.1838	NaN	14.0187	17.3777		1.06521	2.91276
AP3M1_HUMAN	Q9Y2T2	AP-3 complex subunit mu-1 OS=Homo sapiens GN=AP3M1 PE=1 SV=1	3.484	0.5144	0.07661	3	3	2	0	0	0	0	0	0	0	0	0	5	5	3	0	0	0	0	0	0	0	0	0	13.5195	10.7785	11.1433	12.219	NaN	NaN	NaN	NaN		-4.34294e-08	0
AP3M2_HUMAN	P53677	AP-3 complex subunit mu-2 OS=Homo sapiens GN=AP3M2 PE=1 SV=1	2.912	0.4533	0.07661	1	1	0	0	0	0	0	0	0	0	0	0	2	2	0	0	0	0	0	0	0	0	0	0	11.7947	11.6766	11.8933	11.5126	NaN	NaN	NaN	NaN		-4.34294e-08	0
AP3S1_HUMAN	Q92572	AP-3 complex subunit sigma-1 OS=Homo sapiens GN=AP3S1 PE=1 SV=1	2.321	0.1094	0.967178	0	0	0	0	0	0	0	0	0	0	0	0	0	0	0	1	1	1	0	0	0	0	0	0	12.0428	11.7692	11.5424	13.3725	NaN	14.5683	NaN	NaN		0	2.38659
APC1_HUMAN	Q9H1A4	Anaphase-promoting complex subunit 1 OS=Homo sapiens GN=ANAPC1 PE=1 SV=1	3.733	0.5904	0.048042	3	3	3	0	0	0	0	0	0	0	0	0	1	1	1	0	0	0	0	0	0	0	0	0	12.377	11.6329	12.832	12.2813	NaN	NaN	NaN	NaN		-4.34294e-08	0
APC4_HUMAN	Q9UJX5	Anaphase-promoting complex subunit 4 OS=Homo sapiens GN=ANAPC4 PE=1 SV=2	2.965	0.256	0.791076	1	1	1	0	0	0	0	0	0	0	0	0	1	1	1	0	0	0	0	0	0	0	0	0	12.8623	10.5753	13.3326	10.8105	NaN	NaN	NaN	NaN		-4.34294e-08	0
APC7_HUMAN	Q9UJX3	Anaphase-promoting complex subunit 7 OS=Homo sapiens GN=ANAPC7 PE=1 SV=4	3.382	0.5585	0.142824	4	4	4	0	0	0	0	0	0	0	0	0	3	3	3	0	0	0	1	1	1	1	1	1	10.267	12.9115	11.875	14.4105	NaN	NaN	12.3038	14.963		0.340131	1.26737
APC_HUMAN	P25054	Adenomatous polyposis coli protein OS=Homo sapiens GN=APC PE=1 SV=2	2.172	0.262	1.01249	0	0	0	0	0	0	0	0	0	0	0	0	2	2	2	0	0	0	0	0	0	0	0	0	13.5553	12.2954	10.719	11.3965	NaN	NaN	NaN	NaN		-4.34294e-08	0
APEX1_HUMAN	P27695	DNA-(apurinic or apyrimidinic site) lyase OS=Homo sapiens GN=APEX1 PE=1 SV=2	3.355	0.5356	0.246414	2	2	2	0	0	0	0	0	0	2	2	2	1	1	1	0	0	0	0	0	0	2	2	2	10.9393	13.9312	11.7389	15.4718	NaN	NaN	NaN	17.5234		0	4.50315
API5_HUMAN	Q9BZZ5	Apoptosis inhibitor 5 OS=Homo sapiens GN=API5 PE=1 SV=3	1.993	0.282	1.34859	1	1	1	0	0	0	0	0	0	0	0	0	1	1	1	0	0	0	0	0	0	0	0	0	12.3505	12.0103	12.3612	11.417	NaN	NaN	NaN	NaN		-4.34294e-08	0
APJ_HUMAN	P35414	Apelin receptor OS=Homo sapiens GN=APLNR PE=1 SV=1	1.539	0.1248	1.63351	0	0	0	0	0	0	0	0	0	0	0	0	1	1	1	0	0	0	0	0	0	0	0	0	11.7002	11.0823	10.8079	13.6306	NaN	NaN	NaN	NaN		-4.34294e-08	0
APMAP_HUMAN	Q9HDC9	Adipocyte plasma membrane-associated protein OS=Homo sapiens GN=APMAP PE=1 SV=2	1.877	0.297	0.022833	0	0	0	0	0	0	0	0	0	1	1	1	0	0	0	0	0	0	0	0	0	1	1	1	10.4568	9.70632	12.3275	15.7144	NaN	NaN	NaN	15.6951		0	3.64386
APOA1_HUMAN	P02647	Apolipoprotein A-I OS=Homo sapiens GN=APOA1 PE=1 SV=1	2.127	0.2158	0.026011	0	0	0	0	0	0	1	1	1	0	0	0	0	0	0	0	0	0	0	0	0	0	0	0	13.0652	11.3094	13.6216	12.472	NaN	NaN	NaN	NaN		0	NaN
APOD_HUMAN	P05090	Apolipoprotein D OS=Homo sapiens GN=APOD PE=1 SV=1	2.696	0.4043	0.014205	3	3	3	1	1	1	1	1	1	2	2	2	1	1	1	2	2	2	4	3	3	1	1	1	11.2687	18.6703	18.3031	20.5971	NaN	17.8986	20.0682	19.4985		0.329788	1.94533
APOL5_HUMAN	Q9BWW9	Apolipoprotein L5 OS=Homo sapiens GN=APOL5 PE=1 SV=1	1.296	0.1003	0.256387	0	0	0	0	0	0	0	0	0	0	0	0	1	1	1	0	0	0	0	0	0	0	0	0	11.0042	12.3312	11.6718	11.7948	17.1285	NaN	NaN	NaN		0	5.428
APRV1_HUMAN	Q53RT3	Retroviral-like aspartic protease 1 OS=Homo sapiens GN=ASPRV1 PE=1 SV=1	5.642	0.5812	0.913013	0	0	0	1	1	1	1	1	1	2	2	2	2	2	2	0	0	0	1	1	1	2	2	2	13.8919	16.9506	16.8072	19.6553	18.1569	NaN	15.2554	20.2589		0.22947	1.06414
APT_HUMAN	P07741	Adenine phosphoribosyltransferase OS=Homo sapiens GN=APRT PE=1 SV=2	2.237	0.3827	0.010119	0	0	0	1	1	1	0	0	0	0	0	0	1	1	1	0	0	0	0	0	0	0	0	0	12.1444	12.4421	11.8386	11.8962	NaN	NaN	NaN	NaN		0	NaN
AQR_HUMAN	O60306	Intron-binding protein aquarius OS=Homo sapiens GN=AQR PE=1 SV=4	4.993	0.5226	0.053573	10	10	9	1	1	1	1	1	1	0	0	0	13	13	12	0	0	0	0	0	0	0	0	0	15.1923	12.6038	12.1353	13.1854	16.7802	NaN	NaN	NaN		0	3.50096
ARC1A_HUMAN	Q92747	Actin-related protein 2/3 complex subunit 1A OS=Homo sapiens GN=ARPC1A PE=1 SV=2	4.118	0.5622	0.713877	0	0	0	0	0	0	0	0	0	0	0	0	1	1	1	0	0	0	0	0	0	0	0	0	11.5142	11.2577	11.2631	11.5721	NaN	NaN	NaN	NaN		-4.34294e-08	0
ARC1B_HUMAN	O15143	Actin-related protein 2/3 complex subunit 1B OS=Homo sapiens GN=ARPC1B PE=1 SV=3	3.024	0.4742	0.315805	0	0	0	0	0	0	0	0	0	1	1	1	1	1	1	0	0	0	0	0	0	0	0	0	11.3158	11.4379	12.4197	15.2684	NaN	NaN	NaN	NaN		0	NaN
ARF1_HUMAN	P84077	ADP-ribosylation factor 1 OS=Homo sapiens GN=ARF1 PE=1 SV=2	3.388	0.4407	0.422811	0	0	0	0	0	0	0	0	0	2	2	0	2	2	0	0	0	0	0	0	0	7	7	0	11.052	11.1849	13.0353	17.909	NaN	NaN	NaN	20.7499		0	7.45459
ARF3_HUMAN	P61204	ADP-ribosylation factor 3 OS=Homo sapiens GN=ARF3 PE=1 SV=2	3.388	0.4407	0.422811	0	0	0	0	0	0	0	0	0	2	2	0	2	2	0	0	0	0	0	0	0	7	7	0	11.4713	11.3755	13.6058	17.909	NaN	NaN	NaN	20.7499		0	7.15949
ARF4_HUMAN	P18085	ADP-ribosylation factor 4 OS=Homo sapiens GN=ARF4 PE=1 SV=3	3.388	0.4407	0.422811	0	0	0	0	0	0	0	0	0	2	2	1	2	2	0	0	0	0	0	0	0	5	5	1	10.9581	12.7573	10.7309	17.1547	NaN	NaN	NaN	20.0657		0	7.16548
ARF5_HUMAN	P84085	ADP-ribosylation factor 5 OS=Homo sapiens GN=ARF5 PE=1 SV=2	3.388	0.4407	0.422811	0	0	0	0	0	0	0	0	0	3	3	1	2	2	0	0	0	0	0	0	0	5	5	0	12.5597	11.7124	13.295	18.0594	NaN	NaN	NaN	20.4039		0	6.49725
ARFG1_HUMAN	Q8N6T3	ADP-ribosylation factor GTPase-activating protein 1 OS=Homo sapiens GN=ARFGAP1 PE=1 SV=2	2.356	0.4185	0.219361	1	1	1	0	0	0	0	0	0	0	0	0	0	0	0	0	0	0	0	0	0	1	1	1	10.9782	12.5052	11.8635	12.922	NaN	NaN	NaN	15.0267		0	2.95949
ARGI1_HUMAN	P05089	Arginase-1 OS=Homo sapiens GN=ARG1 PE=1 SV=2	4.442	0.679	0.006979	5	4	4	12	11	11	11	10	10	14	12	12	6	6	6	9	8	8	9	8	8	10	9	9	15.4067	21.3024	20.0077	23.3241	18.1145	20.3998	19.8628	22.5563		0.0405122	0.22312
ARGL1_HUMAN	Q9NWB6	Arginine and glutamate-rich protein 1 OS=Homo sapiens GN=ARGLU1 PE=1 SV=1	3.088	0.2189	0.081371	1	1	1	1	1	1	0	0	0	0	0	0	5	5	5	1	1	1	2	2	2	0	0	0	17.9492	16.2238	12.4997	11.5313	21.3094	17.4383	17.883	NaN		1.0426	4.32588
ARHG2_HUMAN	Q92974	Rho guanine nucleotide exchange factor 2 OS=Homo sapiens GN=ARHGEF2 PE=1 SV=4	3.9	0.5647	0.077679	13	13	13	0	0	0	0	0	0	0	0	0	14	13	13	0	0	0	1	1	1	1	1	1	17.9312	13.3832	11.4172	13.8853	18.1601	NaN	14.747	12.1851		0.152994	0.876501
ARHG7_HUMAN	Q14155	Rho guanine nucleotide exchange factor 7 OS=Homo sapiens GN=ARHGEF7 PE=1 SV=2	3.207	0.2466	0.531122	1	1	1	0	0	0	0	0	0	0	0	0	1	1	1	0	0	0	0	0	0	0	0	0	11.6707	13.3279	13.5366	10.8716	NaN	NaN	NaN	NaN		-4.34294e-08	0
ARHGC_HUMAN	Q9NZN5	Rho guanine nucleotide exchange factor 12 OS=Homo sapiens GN=ARHGEF12 PE=1 SV=1	1.795	0.0903	0.071244	0	0	0	0	0	0	0	0	0	0	0	0	1	1	1	0	0	0	0	0	0	0	0	0	12.3745	13.9199	12.833	8.55512	NaN	NaN	NaN	NaN		-4.34294e-08	0
ARI1A_HUMAN	O14497	AT-rich interactive domain-containing protein 1A OS=Homo sapiens GN=ARID1A PE=1 SV=3	3.492	0.4614	0.017438	6	6	4	0	0	0	0	0	0	0	0	0	3	3	2	2	2	2	0	0	0	1	1	1	11.4802	12.043	13.9889	13.2081	NaN	13.2899	NaN	12.6349		0.117928	0.282365
ARI1B_HUMAN	Q8NFD5	AT-rich interactive domain-containing protein 1B OS=Homo sapiens GN=ARID1B PE=1 SV=2	3.492	0.3473	0.440991	2	2	0	0	0	0	0	0	0	0	0	0	2	2	1	0	0	0	0	0	0	0	0	0	12.5074	11.5765	10.9214	10.4376	NaN	NaN	NaN	NaN		-4.34294e-08	0
ARI1_HUMAN	Q9Y4X5	E3 ubiquitin-protein ligase ARIH1 OS=Homo sapiens GN=ARIH1 PE=1 SV=2	1.87	0.2995	0.049634	1	1	1	0	0	0	0	0	0	0	0	0	1	1	1	0	0	0	0	0	0	1	1	1	11.4684	10.2451	12.5749	13.5524	NaN	NaN	NaN	15.373		0	3.41274
ARI3A_HUMAN	Q99856	AT-rich interactive domain-containing protein 3A OS=Homo sapiens GN=ARID3A PE=1 SV=2	1.474	0.1628	0.147413	1	1	1	0	0	0	0	0	0	0	0	0	0	0	0	0	0	0	0	0	0	0	0	0	13.176	12.8733	11.7268	9.1949	NaN	NaN	NaN	NaN		-4.34294e-08	0
ARI4B_HUMAN	Q4LE39	AT-rich interactive domain-containing protein 4B OS=Homo sapiens GN=ARID4B PE=1 SV=2	2.947	0.2918	0.059252	2	2	2	0	0	0	0	0	0	0	0	0	1	1	1	0	0	0	0	0	0	0	0	0	10.5214	11.7189	11.3673	12.059	NaN	NaN	NaN	NaN		-4.34294e-08	0
ARID2_HUMAN	Q68CP9	AT-rich interactive domain-containing protein 2 OS=Homo sapiens GN=ARID2 PE=1 SV=2	1.962	0.3823	0.107763	3	3	3	0	0	0	0	0	0	0	0	0	4	4	4	0	0	0	0	0	0	1	1	1	11.2408	10.8612	11.6894	11.585	NaN	NaN	NaN	13.2554		0	1.91126
ARK72_HUMAN	O43488	Aflatoxin B1 aldehyde reductase member 2 OS=Homo sapiens GN=AKR7A2 PE=1 SV=3	2.968	0.43	0.491742	0	0	0	0	0	0	0	0	0	0	0	0	0	0	0	0	0	0	0	0	0	4	4	4	11.4574	11.9042	11.2681	12.9148	NaN	NaN	NaN	19.6029		0	7.7168
ARL3_HUMAN	P36405	ADP-ribosylation factor-like protein 3 OS=Homo sapiens GN=ARL3 PE=1 SV=2	1.517	0.0877	1.94664	0	0	0	0	0	0	0	0	0	0	0	0	1	1	1	0	0	0	0	0	0	0	0	0	10.9824	13.3501	12.3786	10.6844	NaN	NaN	NaN	NaN		-4.34294e-08	0
ARL8A_HUMAN	Q96BM9	ADP-ribosylation factor-like protein 8A OS=Homo sapiens GN=ARL8A PE=1 SV=1	2.917	0.3888	2.32154	0	0	0	0	0	0	0	0	0	0	0	0	0	0	0	0	0	0	0	0	0	1	1	0	14.0585	10.806	12.437	12.9402	NaN	NaN	NaN	14.6717		0	2.1113
ARL8B_HUMAN	Q9NVJ2	ADP-ribosylation factor-like protein 8B OS=Homo sapiens GN=ARL8B PE=1 SV=1	2.917	0.3888	2.32154	0	0	0	0	0	0	0	0	0	0	0	0	0	0	0	0	0	0	0	0	0	1	1	0	12.4911	10.6324	11.885	10.7885	NaN	NaN	NaN	14.6717		0	3.22248
ARMC8_HUMAN	Q8IUR7	Armadillo repeat-containing protein 8 OS=Homo sapiens GN=ARMC8 PE=1 SV=2	2.711	0.2667	0.922387	0	0	0	0	0	0	0	0	0	0	0	0	1	1	1	0	0	0	0	0	0	0	0	0	12.184	11.1758	11.6991	11.9398	NaN	NaN	NaN	NaN		-4.34294e-08	0
ARP10_HUMAN	Q9NZ32	Actin-related protein 10 OS=Homo sapiens GN=ACTR10 PE=1 SV=1	1.63	0.108	0.203564	0	0	0	0	0	0	0	0	0	0	0	0	1	1	1	0	0	0	0	0	0	0	0	0	10.9297	12.6961	12.248	10.6312	NaN	NaN	NaN	NaN		-4.34294e-08	0
ARP2_HUMAN	P61160	Actin-related protein 2 OS=Homo sapiens GN=ACTR2 PE=1 SV=1	2.708	0.3896	0.55015	1	1	1	0	0	0	0	0	0	0	0	0	4	4	4	0	0	0	0	0	0	2	2	2	9.97342	12.2645	12.4726	13.2519	NaN	NaN	NaN	18.0031		0	6.01248
ARP3_HUMAN	P61158	Actin-related protein 3 OS=Homo sapiens GN=ACTR3 PE=1 SV=3	3.15	0.3616	0.27373	0	0	0	0	0	0	0	0	0	0	0	0	2	2	2	0	0	0	0	0	0	0	0	0	13.6117	11.3205	12.6722	12.6567	NaN	NaN	NaN	NaN		-4.34294e-08	0
ARP5L_HUMAN	Q9BPX5	Actin-related protein 2/3 complex subunit 5-like protein OS=Homo sapiens GN=ARPC5L PE=1 SV=1	2.305	0.3605	0.399949	0	0	0	0	0	0	0	0	0	0	0	0	1	1	1	0	0	0	0	0	0	0	0	0	13.3706	10.463	13.9228	12.6379	NaN	NaN	NaN	NaN		-4.34294e-08	0
ARPC2_HUMAN	O15144	Actin-related protein 2/3 complex subunit 2 OS=Homo sapiens GN=ARPC2 PE=1 SV=1	2.579	0.2641	1.10497	0	0	0	0	0	0	0	0	0	0	0	0	1	1	1	0	0	0	0	0	0	0	0	0	11.7617	10.33	12.1274	12.5034	NaN	NaN	NaN	NaN		-4.34294e-08	0
ARPC4_HUMAN	P59998	Actin-related protein 2/3 complex subunit 4 OS=Homo sapiens GN=ARPC4 PE=1 SV=3	2.164	0.2763	0.588466	0	0	0	0	0	0	0	0	0	0	0	0	1	1	1	0	0	0	0	0	0	0	0	0	11.4922	10.6925	11.6799	12.3695	NaN	NaN	NaN	NaN		-4.34294e-08	0
ARPC5_HUMAN	O15511	Actin-related protein 2/3 complex subunit 5 OS=Homo sapiens GN=ARPC5 PE=1 SV=3	1.039	0.1405	0.765066	0	0	0	0	0	0	0	0	0	0	0	0	1	1	1	0	0	0	0	0	0	0	0	0	13.1675	10.363	11.4774	12.1193	NaN	NaN	NaN	NaN		-4.34294e-08	0
ASAH1_HUMAN	Q13510	Acid ceramidase OS=Homo sapiens GN=ASAH1 PE=1 SV=5	3.782	0.575	0.082357	1	1	1	0	0	0	1	1	1	5	5	5	1	1	1	0	0	0	5	5	5	4	4	4	11.7476	11.0305	14.3682	20.1302	NaN	NaN	17.4247	19.6992		0.597779	4.24282
ASCC1_HUMAN	Q8N9N2	Activating signal cointegrator 1 complex subunit 1 OS=Homo sapiens GN=ASCC1 PE=1 SV=1	2.2	0.3277	0.499437	0	0	0	0	0	0	0	0	0	0	0	0	1	1	1	0	0	0	0	0	0	0	0	0	11.2475	14.048	11.2618	12.1408	NaN	NaN	NaN	NaN		-4.34294e-08	0
ASCC2_HUMAN	Q9H1I8	Activating signal cointegrator 1 complex subunit 2 OS=Homo sapiens GN=ASCC2 PE=1 SV=3	3.688	0.5222	0.028604	0	0	0	0	0	0	0	0	0	0	0	0	4	4	4	0	0	0	0	0	0	0	0	0	11.419	10.8635	11.3934	11.3932	NaN	NaN	NaN	NaN		-4.34294e-08	0
ASCC3_HUMAN	Q8N3C0	Activating signal cointegrator 1 complex subunit 3 OS=Homo sapiens GN=ASCC3 PE=1 SV=3	3.949	0.529	0.023646	9	9	9	0	0	0	0	0	0	1	1	1	19	19	19	0	0	0	0	0	0	1	1	1	11.7015	12.0525	11.2601	12.7569	14.2154	NaN	NaN	10.0636		0.0497724	0.19674
ASF1A_HUMAN	Q9Y294	Histone chaperone ASF1A OS=Homo sapiens GN=ASF1A PE=1 SV=1	2.789	0.5332	0.069396	1	1	1	0	0	0	0	0	0	0	0	0	3	3	2	0	0	0	0	0	0	1	1	1	13.6341	11.7168	12.1302	10.5248	20.9139	NaN	NaN	14.7219		1.28273	5.81646
ASF1B_HUMAN	Q9NVP2	Histone chaperone ASF1B OS=Homo sapiens GN=ASF1B PE=1 SV=1	2.519	0.4021	0.069396	0	0	0	0	0	0	0	0	0	0	0	0	2	2	1	0	0	0	0	0	0	0	0	0	11.286	10.5902	11.315	12.2508	19.9549	NaN	NaN	NaN		0	8.59441
ASH2L_HUMAN	Q9UBL3	Set1/Ash2 histone methyltransferase complex subunit ASH2 OS=Homo sapiens GN=ASH2L PE=1 SV=1	2.385	0.2855	0.986856	1	1	1	0	0	0	0	0	0	0	0	0	1	1	1	0	0	0	0	0	0	0	0	0	11.9973	13.202	13.3509	10.6339	NaN	NaN	NaN	NaN		-4.34294e-08	0
ASHWN_HUMAN	Q9BVC5	Ashwin OS=Homo sapiens GN=C2orf49 PE=1 SV=1	3.201	0.3137	1.72307	0	0	0	0	0	0	0	0	0	1	1	1	0	0	0	0	0	0	0	0	0	1	1	1	11.9695	9.82708	11.2443	16.5652	NaN	NaN	NaN	15.7903		0	3.38872
ASNA_HUMAN	O43681	ATPase ASNA1 OS=Homo sapiens GN=ASNA1 PE=1 SV=2	2.332	0.4241	0.33566	0	0	0	0	0	0	0	0	0	0	0	0	1	1	1	0	0	0	0	0	0	0	0	0	9.20638	11.3399	11.0069	14.0946	NaN	NaN	NaN	NaN		-4.34294e-08	0
ASNS_HUMAN	P08243	Asparagine synthetase [glutamine-hydrolyzing] OS=Homo sapiens GN=ASNS PE=1 SV=4	2.106	0.4628	0.590365	2	2	2	0	0	0	0	0	0	1	1	1	1	1	1	0	0	0	0	0	0	1	1	1	11.7654	10.9431	12.3547	13.9023	NaN	NaN	NaN	13.2681		0	1.02668
ASPG_HUMAN	P20933	N(4)-(beta-N-acetylglucosaminyl)-L-asparaginase OS=Homo sapiens GN=AGA PE=1 SV=2	3.043	0.4078	0.135791	0	0	0	0	0	0	0	0	0	1	1	1	0	0	0	0	0	0	0	0	0	0	0	0	9.91781	12.1095	10.3171	15.6161	NaN	NaN	NaN	NaN		0	NaN
ASPH_HUMAN	Q12797	Aspartyl/asparaginyl beta-hydroxylase OS=Homo sapiens GN=ASPH PE=1 SV=3	2.876	0.5563	0.122536	5	5	5	0	0	0	0	0	0	0	0	0	4	4	4	0	0	0	0	0	0	0	0	0	11.0486	11.5232	12.3384	11.8784	NaN	NaN	NaN	NaN		-4.34294e-08	0
ASPM_HUMAN	Q8IZT6	Abnormal spindle-like microcephaly-associated protein OS=Homo sapiens GN=ASPM PE=1 SV=2	3.389	0.5294	0.278518	0	0	0	0	0	0	0	0	0	0	0	0	2	2	2	0	0	0	3	3	3	0	0	0	13.0289	13.4913	11.5784	12.0069	NaN	NaN	14.5386	NaN		0	2.0122
ASPP1_HUMAN	Q96KQ4	Apoptosis-stimulating of p53 protein 1 OS=Homo sapiens GN=PPP1R13B PE=1 SV=3	1.563	0.1337	0.32508	0	0	0	0	0	0	0	0	0	0	0	0	1	1	0	0	0	0	0	0	0	0	0	0	12.8637	12.5373	13.6172	13.1321	NaN	NaN	NaN	NaN		-4.34294e-08	0
ASPP2_HUMAN	Q13625	Apoptosis-stimulating of p53 protein 2 OS=Homo sapiens GN=TP53BP2 PE=1 SV=2	1.563	0.1337	0.32508	0	0	0	0	0	0	0	0	0	0	0	0	1	1	0	0	0	0	0	0	0	0	0	0	11.8614	13.3901	11.3895	13.1483	NaN	NaN	NaN	NaN		-4.34294e-08	0
ASSY_HUMAN	P00966	Argininosuccinate synthase OS=Homo sapiens GN=ASS1 PE=1 SV=2	1.693	0.1187	0.1537	0	0	0	0	0	0	0	0	0	0	0	0	0	0	0	0	0	0	0	0	0	1	1	1	9.88913	12.8443	11.4354	12.1227	NaN	NaN	NaN	15.8188		0	4.24595
AT11A_HUMAN	P98196	Probable phospholipid-transporting ATPase IH OS=Homo sapiens GN=ATP11A PE=1 SV=3	1.486	0.2591	0.235978	1	1	0	0	0	0	1	1	0	0	0	0	1	1	0	1	1	0	0	0	0	0	0	0	12.2389	12.4144	14.1652	13.9609	NaN	14.1394	NaN	NaN		0	0.944587
AT1A1_HUMAN	P05023	Sodium/potassium-transporting ATPase subunit alpha-1 OS=Homo sapiens GN=ATP1A1 PE=1 SV=1	4.327	0.6228	0.043047	9	8	4	2	2	1	4	4	2	4	4	2	8	7	3	5	5	2	6	5	2	11	10	6	11.826	14.5392	14.9162	17.263	16.0457	16.3715	16.5036	18.8597		0.910092	2.30904
AT1A2_HUMAN	P50993	Sodium/potassium-transporting ATPase subunit alpha-2 OS=Homo sapiens GN=ATP1A2 PE=1 SV=1	4.327	0.6228	0.043047	4	3	0	0	0	0	2	2	0	2	2	0	4	3	0	2	2	0	4	3	0	5	4	0	9.97638	11.763	13.8736	16.0092	NaN	15.3023	16.0061	17.6206		1.02794	3.40415
AT1B3_HUMAN	P54709	Sodium/potassium-transporting ATPase subunit beta-3 OS=Homo sapiens GN=ATP1B3 PE=1 SV=1	2.831	0.4426	0.109763	2	2	2	1	1	1	0	0	0	3	3	3	4	4	4	2	2	2	1	1	1	3	3	3	17.4151	15.1606	12.3755	18.9987	19.7017	16.8766	14.1096	20.3024		0.378809	1.76008
AT2A1_HUMAN	O14983	Sarcoplasmic/endoplasmic reticulum calcium ATPase 1 OS=Homo sapiens GN=ATP2A1 PE=1 SV=1	4.384	0.5259	0.100036	4	4	0	0	0	0	1	1	0	1	1	0	6	6	0	2	2	0	2	2	0	3	3	0	15.8779	13.5897	11.652	16.7816	18.2555	16.4684	16.3164	17.5049		1.11853	2.661
AT2A2_HUMAN	P16615	Sarcoplasmic/endoplasmic reticulum calcium ATPase 2 OS=Homo sapiens GN=ATP2A2 PE=1 SV=1	4.384	0.5259	0.100036	12	12	8	3	3	3	1	1	0	2	2	1	13	13	7	3	3	1	6	6	4	7	7	4	15.8499	14.0619	11.624	16.9604	18.2274	16.5894	17.0467	18.0114		1.22367	2.84469
AT2A3_HUMAN	Q93084	Sarcoplasmic/endoplasmic reticulum calcium ATPase 3 OS=Homo sapiens GN=ATP2A3 PE=1 SV=2	2.358	0.282	0.191063	1	1	0	0	0	0	1	1	0	0	0	0	0	0	0	0	0	0	0	0	0	0	0	0	10.9298	12.2891	11.624	12.5242	NaN	NaN	NaN	NaN		0	NaN
AT2B1_HUMAN	P20020	Plasma membrane calcium-transporting ATPase 1 OS=Homo sapiens GN=ATP2B1 PE=1 SV=3	2.291	0.3173	0.730812	0	0	0	0	0	0	0	0	0	0	0	0	0	0	0	0	0	0	0	0	0	1	1	0	12.5339	12.0511	11.2395	13.1303	NaN	NaN	NaN	14.6718		0	2.43312
AT2B3_HUMAN	Q16720	Plasma membrane calcium-transporting ATPase 3 OS=Homo sapiens GN=ATP2B3 PE=1 SV=3	2.291	0.3173	0.730812	0	0	0	0	0	0	0	0	0	0	0	0	0	0	0	0	0	0	0	0	0	1	1	0	14.5086	13.644	9.86407	13.0397	NaN	NaN	NaN	14.8093		0	2.04525
AT2B4_HUMAN	P23634	Plasma membrane calcium-transporting ATPase 4 OS=Homo sapiens GN=ATP2B4 PE=1 SV=2	2.291	0.3173	0.730812	0	0	0	0	0	0	0	0	0	0	0	0	0	0	0	0	0	0	0	0	0	1	1	0	11.0559	14.0192	10.8062	12.3731	NaN	NaN	NaN	14.7162		0	2.6526
AT2C1_HUMAN	P98194	Calcium-transporting ATPase type 2C member 1 OS=Homo sapiens GN=ATP2C1 PE=1 SV=3	1.359	0.0706	1.45421	0	0	0	0	0	0	0	0	0	0	0	0	1	1	1	0	0	0	0	0	0	0	0	0	11.5839	11.9079	12.6239	12.5599	NaN	NaN	NaN	NaN		-4.34294e-08	0
AT5F1_HUMAN	P24539	ATP synthase subunit b, mitochondrial OS=Homo sapiens GN=ATP5F1 PE=1 SV=2	2.106	0.1728	0.247787	1	1	1	0	0	0	0	0	0	0	0	0	0	0	0	0	0	0	0	0	0	1	1	1	10.712	11.1103	11.5288	9.07481	NaN	NaN	NaN	14.5718		0	3.96533
AT5G1_HUMAN	P05496	ATP synthase lipid-binding protein, mitochondrial OS=Homo sapiens GN=ATP5G1 PE=2 SV=2	1.405	0.1822	0.449458	0	0	0	1	1	0	0	0	0	0	0	0	0	0	0	0	0	0	0	0	0	0	0	0	12.229	15.2861	13.1724	13.1935	NaN	NaN	NaN	NaN		0	NaN
AT5G2_HUMAN	Q06055	ATP synthase lipid-binding protein, mitochondrial OS=Homo sapiens GN=ATP5G2 PE=2 SV=1	1.405	0.1822	0.449458	0	0	0	1	1	0	0	0	0	0	0	0	0	0	0	0	0	0	0	0	0	0	0	0	11.9065	15.0231	13.6951	12.7113	NaN	NaN	NaN	NaN		0	NaN
AT5G3_HUMAN	P48201	ATP synthase lipid-binding protein, mitochondrial OS=Homo sapiens GN=ATP5G3 PE=1 SV=1	1.405	0.1822	0.449458	0	0	0	1	1	0	0	0	0	0	0	0	0	0	0	0	0	0	0	0	0	0	0	0	11.7457	15.0231	11.184	10.9402	NaN	NaN	NaN	NaN		0	NaN
ATD3A_HUMAN	Q9NVI7	ATPase family AAA domain-containing protein 3A OS=Homo sapiens GN=ATAD3A PE=1 SV=2	4.456	0.5944	0.013412	23	23	5	10	10	2	9	9	4	5	5	1	26	23	5	7	7	2	7	7	2	7	7	1	20.5958	18.5483	17.4621	18.5041	21.6534	18.1195	17.9221	19.5118		0.190326	0.524118
ATD3B_HUMAN	Q5T9A4	ATPase family AAA domain-containing protein 3B OS=Homo sapiens GN=ATAD3B PE=1 SV=1	4.054	0.5341	0.013412	22	21	3	7	7	0	6	6	1	4	4	0	21	18	3	7	7	1	7	7	2	7	7	0	20.5446	18.3358	17.2345	18.4731	21.5899	18.2898	17.9321	19.5173		0.261347	0.685273
ATD3C_HUMAN	Q5T2N8	ATPase family AAA domain-containing protein 3C OS=Homo sapiens GN=ATAD3C PE=1 SV=2	4.054	0.5944	0.01463	10	9	0	3	3	0	1	1	0	1	1	0	8	7	0	2	2	0	3	3	0	4	4	0	19.7909	17.0659	15.5174	17.7883	20.3551	17.159	16.6827	19.4081		0.28643	0.860628
ATE1_HUMAN	O95260	Arginyl-tRNA--protein transferase 1 OS=Homo sapiens GN=ATE1 PE=1 SV=2	3.147	0.3958	0.741654	4	4	4	0	0	0	0	0	0	0	0	0	0	0	0	0	0	0	0	0	0	0	0	0	11.9281	12.2098	13.8541	12.0857	NaN	NaN	NaN	NaN		-4.34294e-08	0
ATF1_HUMAN	P18846	Cyclic AMP-dependent transcription factor ATF-1 OS=Homo sapiens GN=ATF1 PE=1 SV=2	2.341	0.434	0.478415	1	1	0	0	0	0	0	0	0	0	0	0	0	0	0	0	0	0	0	0	0	0	0	0	12.1319	9.90812	11.133	13.057	NaN	NaN	NaN	NaN		-4.34294e-08	0
ATG13_HUMAN	O75143	Autophagy-related protein 13 OS=Homo sapiens GN=ATG13 PE=1 SV=1	2.269	0.3544	0.660846	1	1	1	0	0	0	0	0	0	0	0	0	2	2	2	0	0	0	0	0	0	0	0	0	12.7965	11.7801	12.1923	10.9513	NaN	NaN	NaN	NaN		-4.34294e-08	0
ATG3_HUMAN	Q9NT62	Ubiquitin-like-conjugating enzyme ATG3 OS=Homo sapiens GN=ATG3 PE=1 SV=1	2.205	0.4041	1.24539	0	0	0	0	0	0	0	0	0	1	1	1	0	0	0	0	0	0	0	0	0	1	1	1	12.4687	11.5376	10.2085	14.3312	NaN	NaN	NaN	15.181		0	3.04451
ATG9B_HUMAN	Q674R7	Autophagy-related protein 9B OS=Homo sapiens GN=ATG9B PE=2 SV=1	1.38	0.0725	0.091637	0	0	0	0	0	0	0	0	0	0	0	0	1	1	0	0	0	0	0	0	0	0	0	0	12.0485	12.5092	12.9166	12.3173	18.0689	NaN	NaN	NaN		0	5.62097
ATIF1_HUMAN	Q9UII2	ATPase inhibitor, mitochondrial OS=Homo sapiens GN=ATPIF1 PE=1 SV=1	1.559	0.1386	0.220569	0	0	0	1	1	1	0	0	0	0	0	0	0	0	0	0	0	0	0	0	0	0	0	0	12.5243	17.5326	12.374	12.4001	NaN	NaN	NaN	NaN		0	NaN
ATP4A_HUMAN	P20648	Potassium-transporting ATPase alpha chain 1 OS=Homo sapiens GN=ATP4A PE=2 SV=5	3.408	0.5343	0.18251	1	1	0	0	0	0	1	1	0	1	1	0	1	1	0	1	1	0	1	1	0	1	1	0	11.9936	9.60505	11.5329	14.2775	NaN	13.2564	13.52	15.1123		0.829426	2.11062
ATP5H_HUMAN	O75947	ATP synthase subunit d, mitochondrial OS=Homo sapiens GN=ATP5H PE=1 SV=3	2.086	0.2608	1.43045	0	0	0	0	0	0	0	0	0	0	0	0	1	1	1	0	0	0	0	0	0	0	0	0	12.1288	11.841	10.3013	11.4105	NaN	NaN	NaN	NaN		-4.34294e-08	0
ATP5J_HUMAN	P18859	ATP synthase-coupling factor 6, mitochondrial OS=Homo sapiens GN=ATP5J PE=1 SV=1	2.061	0.3411	0.820358	1	1	1	0	0	0	0	0	0	0	0	0	0	0	0	0	0	0	0	0	0	0	0	0	12.6926	10.6637	12.658	12.1644	NaN	NaN	NaN	NaN		-4.34294e-08	0
ATP5L_HUMAN	O75964	ATP synthase subunit g, mitochondrial OS=Homo sapiens GN=ATP5L PE=1 SV=3	2.72	0.4011	0.395639	2	2	2	0	0	0	0	0	0	0	0	0	2	2	2	0	0	0	0	0	0	0	0	0	12.2576	12.1667	12.4786	10.8795	NaN	NaN	NaN	NaN		-4.34294e-08	0
ATPA_HUMAN	P25705	ATP synthase subunit alpha, mitochondrial OS=Homo sapiens GN=ATP5A1 PE=1 SV=1	5.349	0.5897	0.000481	14	13	13	5	5	5	6	6	6	7	7	7	18	16	16	8	8	8	9	9	9	10	9	9	19.5128	18.4886	18.0475	19.9425	20.6068	19.523	18.7074	20.9256		0.676641	0.94285
ATPB_HUMAN	P06576	ATP synthase subunit beta, mitochondrial OS=Homo sapiens GN=ATP5B PE=1 SV=3	4.044	0.5785	0.043805	21	20	20	7	7	7	9	9	9	10	9	9	17	15	15	8	7	7	7	6	6	15	13	13	19.9896	17.7836	17.7842	21.3714	20.3928	18.2019	17.7544	21.9346		0.0939525	0.338741
ATPD_HUMAN	P30049	ATP synthase subunit delta, mitochondrial OS=Homo sapiens GN=ATP5D PE=1 SV=2	2.795	0.263	0.835799	0	0	0	0	0	0	0	0	0	0	0	0	1	1	1	0	0	0	0	0	0	0	0	0	13.0198	11.5307	10.332	12.1938	19.013	NaN	NaN	NaN		0	7.24396
ATPK_HUMAN	P56134	ATP synthase subunit f, mitochondrial OS=Homo sapiens GN=ATP5J2 PE=1 SV=3	2.367	0.5249	1.28063	0	0	0	0	0	0	0	0	0	0	0	0	2	2	2	0	0	0	0	0	0	0	0	0	9.88168	11.535	10.0832	13.248	NaN	NaN	NaN	NaN		-4.34294e-08	0
ATPO_HUMAN	P48047	ATP synthase subunit O, mitochondrial OS=Homo sapiens GN=ATP5O PE=1 SV=1	3.091	0.47	0.123739	2	2	2	0	0	0	0	0	0	0	0	0	3	3	3	0	0	0	0	0	0	1	1	1	10.869	12.1494	11.6654	11.9487	NaN	NaN	NaN	15.5078		0	3.8497
ATRX_HUMAN	P46100	Transcriptional regulator ATRX OS=Homo sapiens GN=ATRX PE=1 SV=5	3.385	0.4732	0.009018	3	3	3	0	0	0	0	0	0	0	0	0	8	8	8	3	3	3	3	3	3	0	0	0	14.268	11.867	13.8356	13.4284	NaN	13.3647	13.7509	NaN		0.0935683	0.207999
ATS1_HUMAN	Q9UHI8	A disintegrin and metalloproteinase with thrombospondin motifs 1 OS=Homo sapiens GN=ADAMTS1 PE=1 SV=4	3.99	0.5251	0.033042	2	2	2	0	0	0	0	0	0	0	0	0	4	4	4	0	0	0	0	0	0	0	0	0	11.2005	11.0907	9.81349	11.6096	15.6837	NaN	NaN	NaN		0	4.75509
ATX2L_HUMAN	Q8WWM7	Ataxin-2-like protein OS=Homo sapiens GN=ATXN2L PE=1 SV=2	3.972	0.66	0.026787	21	20	19	3	3	3	2	2	1	0	0	0	19	18	17	6	6	6	3	3	3	5	5	5	20.3637	15.6668	14.5563	10.4661	20.7306	16.6791	16.3999	17.9902		0.552901	2.68669
ATX2_HUMAN	Q99700	Ataxin-2 OS=Homo sapiens GN=ATXN2 PE=1 SV=2	3.56	0.3191	0.026787	9	9	8	0	0	0	1	1	0	0	0	0	4	4	3	1	1	1	0	0	0	0	0	0	16.9129	11.1898	13.8745	12.1292	17.7198	13.4179	NaN	NaN		0.371561	2.04227
AUP1_HUMAN	Q9Y679	Ancient ubiquitous protein 1 OS=Homo sapiens GN=AUP1 PE=1 SV=1	2.718	0.1829	0.212218	1	1	1	0	0	0	0	0	0	0	0	0	0	0	0	0	0	0	0	0	0	0	0	0	11.7951	14.3486	12.3416	11.2224	NaN	NaN	NaN	NaN		-4.34294e-08	0
AURKA_HUMAN	O14965	Aurora kinase A OS=Homo sapiens GN=AURKA PE=1 SV=2	3.538	0.5508	0.282554	2	2	2	0	0	0	0	0	0	0	0	0	7	7	6	0	0	0	0	0	0	0	0	0	12.0162	10.8962	12.1914	11.807	18.325	NaN	NaN	NaN		0	6.59734
AURKC_HUMAN	Q9UQB9	Aurora kinase C OS=Homo sapiens GN=AURKC PE=1 SV=1	2.019	0.3274	0.513696	0	0	0	0	0	0	0	0	0	0	0	0	1	1	0	0	0	0	0	0	0	0	0	0	11.2684	12.3302	12.0625	10.3377	17.4992	NaN	NaN	NaN		0	5.99956
AXA2L_HUMAN	A6NMY6	Putative annexin A2-like protein OS=Homo sapiens GN=ANXA2P2 PE=5 SV=2	4.805	0.5989	0.037271	6	6	0	16	16	0	13	13	0	13	12	0	12	12	0	12	11	0	12	12	0	16	14	0	17.0956	20.9808	19.8009	22.6856	19.8055	20.7814	20.1734	22.6714		0.214027	0.717158
B3GN7_HUMAN	Q8NFL0	UDP-GlcNAc:betaGal beta-1,3-N-acetylglucosaminyltransferase 7 OS=Homo sapiens GN=B3GNT7 PE=2 SV=1	1.882	0.2024	2.52538	0	0	0	0	0	0	0	0	0	0	0	0	0	0	0	0	0	0	1	1	1	0	0	0	11.5311	12.2193	10.9945	12.129	NaN	NaN	13.6503	NaN		0	1.93181
B3GT6_HUMAN	Q96L58	Beta-1,3-galactosyltransferase 6 OS=Homo sapiens GN=B3GALT6 PE=2 SV=2	1.915	0.2689	0.433903	0	0	0	0	0	0	0	0	0	0	0	0	1	1	1	0	0	0	0	0	0	0	0	0	10.0843	11.8681	10.6897	12.2249	NaN	NaN	NaN	NaN		-4.34294e-08	0
BABA1_HUMAN	Q9NWV8	BRISC and BRCA1-A complex member 1 OS=Homo sapiens GN=BABAM1 PE=1 SV=1	1.987	0.2627	0.886902	0	0	0	0	0	0	0	0	0	0	0	0	1	1	1	0	0	0	0	0	0	0	0	0	14.0307	11.694	13.3221	12.0426	NaN	NaN	NaN	NaN		-4.34294e-08	0
BACH_HUMAN	O00154	Cytosolic acyl coenzyme A thioester hydrolase OS=Homo sapiens GN=ACOT7 PE=1 SV=3	3.597	0.5168	0.088048	1	1	1	0	0	0	0	0	0	1	1	1	0	0	0	0	0	0	0	0	0	3	3	3	11.93	11.2635	13.7095	16.6192	NaN	NaN	NaN	17.8821		0	4.50162
BAF_HUMAN	O75531	Barrier-to-autointegration factor OS=Homo sapiens GN=BANF1 PE=1 SV=1	3.574	0.5243	0.838335	3	3	3	1	1	1	0	0	0	0	0	0	3	3	3	0	0	0	0	0	0	2	2	2	9.05212	14.5534	11.1537	12.7499	NaN	NaN	NaN	20.0982		0	8.22091
BAG2_HUMAN	O95816	BAG family molecular chaperone regulator 2 OS=Homo sapiens GN=BAG2 PE=1 SV=1	2.933	0.4868	0.028638	2	2	2	4	4	4	1	1	1	1	1	1	3	3	3	1	1	1	2	2	2	1	1	1	17.4514	18.0934	15.3367	16.2628	19.5932	14.7767	16.3289	16.7563		0.0224906	0.0776811
BAG3_HUMAN	O95817	BAG family molecular chaperone regulator 3 OS=Homo sapiens GN=BAG3 PE=1 SV=3	2.677	0.4613	0.754566	1	1	1	0	0	0	0	0	0	0	0	0	2	2	2	0	0	0	0	0	0	0	0	0	12.2946	10.6398	12.6899	11.6988	NaN	NaN	NaN	NaN		-4.34294e-08	0
BAG4_HUMAN	O95429	BAG family molecular chaperone regulator 4 OS=Homo sapiens GN=BAG4 PE=1 SV=1	3	0.528	2.02047	1	1	1	0	0	0	0	0	0	0	0	0	1	1	1	0	0	0	0	0	0	0	0	0	11.8037	11.0638	12.5105	11.1994	NaN	NaN	NaN	NaN		-4.34294e-08	0
BAG5_HUMAN	Q9UL15	BAG family molecular chaperone regulator 5 OS=Homo sapiens GN=BAG5 PE=1 SV=1	2.265	0.1223	0.482309	0	0	0	0	0	0	0	0	0	0	0	0	1	1	1	0	0	0	0	0	0	0	0	0	11.9506	11.2909	11.912	10.6385	NaN	NaN	NaN	NaN		-4.34294e-08	0
BAG6_HUMAN	P46379	Large proline-rich protein BAG6 OS=Homo sapiens GN=BAG6 PE=1 SV=2	3.423	0.4915	0.103263	12	12	12	0	0	0	0	0	0	0	0	0	8	8	8	1	1	1	0	0	0	5	5	5	12.201	11.2341	11.6953	11.883	NaN	12.9305	NaN	17.7201		1.12173	3.57199
BAI2_HUMAN	O60241	Brain-specific angiogenesis inhibitor 2 OS=Homo sapiens GN=BAI2 PE=2 SV=2	1.366	0.134	0.197531	0	0	0	0	0	0	0	0	0	0	0	0	1	1	0	0	0	0	0	0	0	0	0	0	12.1593	12.2045	11.5857	13.8759	17.3725	NaN	NaN	NaN		0	4.91615
BAI3_HUMAN	O60242	Brain-specific angiogenesis inhibitor 3 OS=Homo sapiens GN=BAI3 PE=1 SV=2	1.366	0.134	0.197531	0	0	0	0	0	0	0	0	0	0	0	0	1	1	0	0	0	0	0	0	0	0	0	0	12.145	11.1333	11.1694	12.2008	17.2912	NaN	NaN	NaN		0	5.62907
BASI_HUMAN	P35613	Basigin OS=Homo sapiens GN=BSG PE=1 SV=2	4.537	0.5611	0.03793	7	7	7	2	2	2	1	1	1	3	3	3	6	6	6	3	3	3	3	3	3	5	5	5	19.2104	15.6219	14.5915	19.0731	18.7134	17.3662	17.7969	20.6271		0.493825	1.50168
BASP1_HUMAN	P80723	Brain acid soluble protein 1 OS=Homo sapiens GN=BASP1 PE=1 SV=2	4.141	0.6023	0.4556	4	4	4	0	0	0	0	0	0	0	0	0	3	3	3	0	0	0	0	0	0	2	2	2	11.615	10.6592	11.185	12.5251	NaN	NaN	NaN	16.1291		0	4.63302
BAZ1A_HUMAN	Q9NRL2	Bromodomain adjacent to zinc finger domain protein 1A OS=Homo sapiens GN=BAZ1A PE=1 SV=2	2.255	0.4343	0.354428	2	2	2	0	0	0	0	0	0	0	0	0	5	5	5	1	1	1	0	0	0	0	0	0	12.4815	11.966	12.1711	12.069	17.0865	11.5888	NaN	NaN		0.569221	2.16577
BBX_HUMAN	Q8WY36	HMG box transcription factor BBX OS=Homo sapiens GN=BBX PE=1 SV=1	1.459	0.1131	0.557852	0	0	0	0	0	0	0	0	0	0	0	0	1	1	1	0	0	0	0	0	0	0	0	0	14.1036	13.5048	11.9924	11.9986	NaN	NaN	NaN	NaN		-4.34294e-08	0
BCCIP_HUMAN	Q9P287	BRCA2 and CDKN1A-interacting protein OS=Homo sapiens GN=BCCIP PE=1 SV=1	5.544	0.5355	0.618989	2	2	2	0	0	0	0	0	0	1	1	1	3	3	3	0	0	0	0	0	0	2	2	2	11.7563	11.2278	10.8035	15.6829	NaN	NaN	NaN	16.9419		0	4.57422
BCD1_HUMAN	Q9NWK9	Box C/D snoRNA protein 1 OS=Homo sapiens GN=ZNHIT6 PE=1 SV=1	2.759	0.3925	1.44108	1	1	1	0	0	0	0	0	0	0	0	0	2	2	2	0	0	0	0	0	0	0	0	0	9.80473	11.687	11.3414	12.9311	NaN	NaN	NaN	NaN		-4.34294e-08	0
BCL7A_HUMAN	Q4VC05	B-cell CLL/lymphoma 7 protein family member A OS=Homo sapiens GN=BCL7A PE=1 SV=1	2.238	0.3188	0.131467	2	2	1	0	0	0	0	0	0	0	0	0	2	2	2	0	0	0	0	0	0	0	0	0	12.3613	11.3022	12.9116	12.4294	18.8995	NaN	NaN	NaN		0	6.6484
BCL7B_HUMAN	Q9BQE9	B-cell CLL/lymphoma 7 protein family member B OS=Homo sapiens GN=BCL7B PE=1 SV=1	2.238	0.256	0.318921	1	1	0	0	0	0	0	0	0	0	0	0	0	0	0	0	0	0	0	0	0	0	0	0	10.5813	12.0685	10.5565	11.5096	NaN	NaN	NaN	NaN		-4.34294e-08	0
BCL7C_HUMAN	Q8WUZ0	B-cell CLL/lymphoma 7 protein family member C OS=Homo sapiens GN=BCL7C PE=1 SV=3	1.743	0.1038	1.39987	0	0	0	0	0	0	0	0	0	0	0	0	1	1	1	0	0	0	0	0	0	0	0	0	12.3889	10.5136	12.0235	10.8648	NaN	NaN	NaN	NaN		-4.34294e-08	0
BCL9_HUMAN	O00512	B-cell CLL/lymphoma 9 protein OS=Homo sapiens GN=BCL9 PE=1 SV=4	1.663	0.0806	0.805749	0	0	0	0	0	0	0	0	0	0	0	0	0	0	0	0	0	0	0	0	0	1	1	1	10.953	12.7789	11.7172	13.7447	NaN	NaN	NaN	13.7461		0	1.44765
BCLF1_HUMAN	Q9NYF8	Bcl-2-associated transcription factor 1 OS=Homo sapiens GN=BCLAF1 PE=1 SV=2	5.539	0.6663	0.000423	43	34	33	85	65	64	71	53	52	68	48	47	92	64	63	90	57	56	72	54	53	34	27	26	22.8323	24.6193	23.315	24.9349	26.1027	25.1737	24.6267	22.9705		0.42489	0.79302
BCOR_HUMAN	Q6W2J9	BCL-6 corepressor OS=Homo sapiens GN=BCOR PE=1 SV=1	2.051	0.1502	0.035343	1	1	1	0	0	0	0	0	0	0	0	0	1	1	1	0	0	0	0	0	0	0	0	0	14.4741	11.903	11.3327	12.1669	NaN	NaN	NaN	NaN		-4.34294e-08	0
BD1L1_HUMAN	Q8NFC6	Biorientation of chromosomes in cell division protein 1-like 1 OS=Homo sapiens GN=BOD1L1 PE=1 SV=2	1.847	0.1922	0.423074	1	1	1	0	0	0	0	0	0	0	0	0	1	1	1	0	0	0	0	0	0	0	0	0	10.6116	13.3419	13.9851	11.2434	NaN	NaN	NaN	NaN		-4.34294e-08	0
BDP1_HUMAN	A6H8Y1	Transcription factor TFIIIB component B'' homolog OS=Homo sapiens GN=BDP1 PE=1 SV=3	2.133	0.1845	0.194457	0	0	0	0	0	0	0	0	0	0	0	0	0	0	0	0	0	0	1	1	1	1	1	1	11.8377	12.6818	11.5862	12.7066	NaN	NaN	12.9771	11.3021		0.0319226	-0.063498
BIG2_HUMAN	Q9Y6D5	Brefeldin A-inhibited guanine nucleotide-exchange protein 2 OS=Homo sapiens GN=ARFGEF2 PE=1 SV=3	1.731	0.0878	0.505018	0	0	0	1	1	1	0	0	0	0	0	0	0	0	0	0	0	0	0	0	0	0	0	0	10.4854	12.1475	9.85631	11.3153	NaN	NaN	NaN	NaN		0	NaN
BIRC6_HUMAN	Q9NR09	Baculoviral IAP repeat-containing protein 6 OS=Homo sapiens GN=BIRC6 PE=1 SV=2	3.219	0.3131	0.295601	2	2	2	0	0	0	0	0	0	0	0	0	4	4	4	0	0	0	0	0	0	0	0	0	11.5818	11.874	12.8463	13.4577	NaN	NaN	NaN	NaN		-4.34294e-08	0
BL1S4_HUMAN	Q9NUP1	Biogenesis of lysosome-related organelles complex 1 subunit 4 OS=Homo sapiens GN=BLOC1S4 PE=1 SV=1	2.579	0.3846	0.134561	1	1	1	0	0	0	0	0	0	0	0	0	1	1	1	0	0	0	0	0	0	0	0	0	12.6181	11.4995	12.4593	14.447	NaN	NaN	NaN	NaN		-4.34294e-08	0
BLMH_HUMAN	Q13867	Bleomycin hydrolase OS=Homo sapiens GN=BLMH PE=1 SV=1	4.397	0.5365	0.033604	2	2	2	4	4	4	3	3	3	11	11	11	2	2	2	2	2	2	6	5	5	9	9	9	10.6595	17.9294	17.3888	21.0629	NaN	17.5559	18.3956	20.4822		0.318554	2.05103
BLM_HUMAN	P54132	Bloom syndrome protein OS=Homo sapiens GN=BLM PE=1 SV=1	2.313	0.4134	0.516085	4	4	4	0	0	0	0	0	0	0	0	0	0	0	0	0	0	0	0	0	0	0	0	0	10.5373	13.6804	12.5902	11.8504	NaN	NaN	NaN	NaN		-4.34294e-08	0
BLVRB_HUMAN	P30043	Flavin reductase (NADPH) OS=Homo sapiens GN=BLVRB PE=1 SV=3	1.361	0.1014	2.75993	0	0	0	0	0	0	0	0	0	0	0	0	1	1	1	0	0	0	0	0	0	0	0	0	12.0865	12.3799	11.2576	11.9554	17.6329	NaN	NaN	NaN		0	5.713
BMS1_HUMAN	Q14692	Ribosome biogenesis protein BMS1 homolog OS=Homo sapiens GN=BMS1 PE=1 SV=1	5.353	0.6141	0.018216	39	35	33	19	18	16	13	13	11	5	5	5	47	40	38	16	16	15	21	20	19	9	9	9	19.9594	18.3251	16.6111	18.1269	21.4663	17.9664	18.3689	18.8959		0.384575	0.918742
BOLA2_HUMAN	Q9H3K6	BolA-like protein 2 OS=Homo sapiens GN=BOLA2 PE=1 SV=1	4.558	0.6696	0.004248	5	4	4	5	4	4	2	1	1	3	2	2	5	4	4	4	4	4	4	4	4	3	2	2	23.4359	23.436	20.5635	22.8837	23.0633	23.1432	23.5201	23.2323		0.423741	0.659965
BOREA_HUMAN	Q53HL2	Borealin OS=Homo sapiens GN=CDCA8 PE=1 SV=2	2.48	0.3921	0.355763	2	2	2	0	0	0	0	0	0	0	0	0	2	2	2	0	0	0	0	0	0	0	0	0	9.40413	11.3403	13.1405	11.7443	NaN	NaN	NaN	NaN		-4.34294e-08	0
BORG5_HUMAN	Q00587	Cdc42 effector protein 1 OS=Homo sapiens GN=CDC42EP1 PE=1 SV=1	2.733	0.3436	1.71556	1	1	1	0	0	0	0	0	0	0	0	0	0	0	0	0	0	0	0	0	0	0	0	0	10.8806	12.6635	12.1891	12.1336	NaN	NaN	NaN	NaN		-4.34294e-08	0
BPIA1_HUMAN	Q9NP55	BPI fold-containing family A member 1 OS=Homo sapiens GN=BPIFA1 PE=1 SV=1	3.151	0.3675	1.5793	0	0	0	0	0	0	1	1	1	0	0	0	0	0	0	0	0	0	0	0	0	0	0	0	11.3911	11.0346	15.5237	11.092	NaN	NaN	NaN	NaN		0	NaN
BPIB1_HUMAN	Q8TDL5	BPI fold-containing family B member 1 OS=Homo sapiens GN=BPIFB1 PE=2 SV=1	4.447	0.4329	0.129498	0	0	0	1	1	1	5	5	5	0	0	0	0	0	0	0	0	0	0	0	0	0	0	0	11.6728	12.9163	17.9081	11.4979	NaN	NaN	NaN	NaN		0	NaN
BPTF_HUMAN	Q12830	Nucleosome-remodeling factor subunit BPTF OS=Homo sapiens GN=BPTF PE=1 SV=3	3.386	0.4735	0.016058	9	9	9	0	0	0	0	0	0	0	0	0	8	8	8	1	1	1	1	1	1	2	2	2	11.8225	9.92955	12.1851	14.8835	NaN	10.5597	11.6801	12.196		0.226973	-0.726582
BRCA1_HUMAN	P38398	Breast cancer type 1 susceptibility protein OS=Homo sapiens GN=BRCA1 PE=1 SV=2	1.707	0.1711	0.50684	1	1	1	1	1	1	1	1	1	0	0	0	1	1	1	0	0	0	0	0	0	0	0	0	18.0184	17.506	17.146	10.0039	NaN	NaN	NaN	NaN		0	NaN
BRCA2_HUMAN	P51587	Breast cancer type 2 susceptibility protein OS=Homo sapiens GN=BRCA2 PE=1 SV=2	2.465	0.514	0.602309	0	0	0	0	0	0	0	0	0	0	0	0	2	2	2	0	0	0	0	0	0	1	1	1	11.2333	11.2195	9.82841	14.1245	NaN	NaN	NaN	9.79294		0	-1.80849
BRCC3_HUMAN	P46736	Lys-63-specific deubiquitinase BRCC36 OS=Homo sapiens GN=BRCC3 PE=1 SV=2	3.729	0.5444	0.258475	1	1	1	0	0	0	0	0	0	1	1	1	1	1	1	0	0	0	0	0	0	1	1	1	11.6882	12.3918	11.5982	15.5068	NaN	NaN	NaN	15.2532		0	2.45696
BRD3_HUMAN	Q15059	Bromodomain-containing protein 3 OS=Homo sapiens GN=BRD3 PE=1 SV=1	2.192	0.2363	0.017376	0	0	0	0	0	0	0	0	0	1	1	1	2	2	1	0	0	0	1	1	0	0	0	0	11.6323	13.0735	10.7888	13.208	16.5147	NaN	13.5772	NaN		1.07476	2.87028
BRD4_HUMAN	O60885	Bromodomain-containing protein 4 OS=Homo sapiens GN=BRD4 PE=1 SV=2	2.729	0.3704	0.017376	4	4	4	0	0	0	0	0	0	1	1	0	3	3	2	0	0	0	1	1	0	3	3	3	14.1061	10.4028	10.681	15.2829	NaN	NaN	13.0366	16.8166		0.459138	2.30842
BRD7_HUMAN	Q9NPI1	Bromodomain-containing protein 7 OS=Homo sapiens GN=BRD7 PE=1 SV=1	2.363	0.3356	0.069519	2	2	2	0	0	0	0	0	0	0	0	0	1	1	1	0	0	0	0	0	0	0	0	0	10.7711	13.5659	11.6717	12.7891	NaN	NaN	NaN	NaN		-4.34294e-08	0
BRD8_HUMAN	Q9H0E9	Bromodomain-containing protein 8 OS=Homo sapiens GN=BRD8 PE=1 SV=2	1.929	0.1788	0.278195	1	1	1	0	0	0	0	0	0	0	0	0	0	0	0	0	0	0	0	0	0	0	0	0	11.5647	15.4358	12.0825	11.9227	NaN	NaN	NaN	NaN		-4.34294e-08	0
BRD9_HUMAN	Q9H8M2	Bromodomain-containing protein 9 OS=Homo sapiens GN=BRD9 PE=1 SV=2	2.931	0.3002	2.18347	0	0	0	0	0	0	0	0	0	0	0	0	1	1	1	0	0	0	0	0	0	0	0	0	11.5389	10.8157	11.6072	12.2349	NaN	NaN	NaN	NaN		-4.34294e-08	0
BRE1A_HUMAN	Q5VTR2	E3 ubiquitin-protein ligase BRE1A OS=Homo sapiens GN=RNF20 PE=1 SV=2	3.502	0.4931	0.019968	3	3	2	0	0	0	0	0	0	0	0	0	8	8	6	0	0	0	0	0	0	0	0	0	12.3403	12.0292	11.4288	13.1538	NaN	NaN	NaN	NaN		-4.34294e-08	0
BRE1B_HUMAN	O75150	E3 ubiquitin-protein ligase BRE1B OS=Homo sapiens GN=RNF40 PE=1 SV=4	3.451	0.4916	0.019968	5	5	4	0	0	0	0	0	0	0	0	0	6	6	4	0	0	0	0	0	0	0	0	0	11.7236	10.078	10.0009	10.7974	NaN	NaN	NaN	NaN		-4.34294e-08	0
BRE_HUMAN	Q9NXR7	BRCA1-A complex subunit BRE OS=Homo sapiens GN=BRE PE=1 SV=2	2.345	0.3765	1.40664	0	0	0	0	0	0	0	0	0	0	0	0	0	0	0	0	0	0	0	0	0	1	1	1	11.7087	10.4112	10.3124	11.8716	NaN	NaN	NaN	14.7488		0	3.67286
BRM1L_HUMAN	Q5PSV4	Breast cancer metastasis-suppressor 1-like protein OS=Homo sapiens GN=BRMS1L PE=1 SV=2	3.863	0.4996	0.899246	1	1	1	0	0	0	0	0	0	0	0	0	1	1	1	0	0	0	0	0	0	0	0	0	10.3366	11.4269	11.8606	12.576	NaN	NaN	NaN	NaN		-4.34294e-08	0
BRPF1_HUMAN	P55201	Peregrin OS=Homo sapiens GN=BRPF1 PE=1 SV=2	1.461	0.1556	0.040464	0	0	0	0	0	0	0	0	0	0	0	0	1	1	1	1	1	1	0	0	0	0	0	0	10.9001	14.1376	10.4946	12.4396	NaN	12.0712	NaN	NaN		0	0.0781956
BTF3_HUMAN	P20290	Transcription factor BTF3 OS=Homo sapiens GN=BTF3 PE=1 SV=1	3.012	0.391	1.09177	1	1	1	0	0	0	0	0	0	0	0	0	0	0	0	0	0	0	0	0	0	1	1	1	10.9309	11.7991	11.5257	12.5335	NaN	NaN	NaN	17.7989		0	6.10157
BUB1B_HUMAN	O60566	Mitotic checkpoint serine/threonine-protein kinase BUB1 beta OS=Homo sapiens GN=BUB1B PE=1 SV=3	2.533	0.4171	0.0306	4	4	4	0	0	0	0	0	0	0	0	0	5	5	5	0	0	0	0	0	0	0	0	0	10.9417	13.3048	11.7724	10.909	NaN	NaN	NaN	NaN		-4.34294e-08	0
BUB1_HUMAN	O43683	Mitotic checkpoint serine/threonine-protein kinase BUB1 OS=Homo sapiens GN=BUB1 PE=1 SV=1	2.931	0.3288	0.049719	1	1	1	0	0	0	0	0	0	0	0	0	2	2	2	0	0	0	0	0	0	0	0	0	11.4915	11.4437	13.4492	10.7824	NaN	NaN	NaN	NaN		-4.34294e-08	0
BUB3_HUMAN	O43684	Mitotic checkpoint protein BUB3 OS=Homo sapiens GN=BUB3 PE=1 SV=1	4.431	0.5439	0.017793	13	11	11	1	1	1	2	2	2	1	1	1	12	10	10	2	2	2	3	3	3	5	5	5	20.8858	15.3801	15.1227	16.6305	21.5775	16.0913	16.3824	20.1286		0.34597	1.54013
BUD13_HUMAN	Q9BRD0	BUD13 homolog OS=Homo sapiens GN=BUD13 PE=1 SV=1	2.223	0.3645	0.325635	1	1	1	0	0	0	0	0	0	0	0	0	3	3	3	0	0	0	0	0	0	0	0	0	12.8219	11.1009	10.6729	12.7118	NaN	NaN	NaN	NaN		-4.34294e-08	0
BYST_HUMAN	Q13895	Bystin OS=Homo sapiens GN=BYSL PE=1 SV=3	3.288	0.5652	0.122017	4	4	4	1	1	1	0	0	0	1	1	1	6	6	6	0	0	0	0	0	0	1	1	1	13.2287	13.9773	11.4843	14.5231	18.9575	NaN	NaN	14.6753		1.00207	3.51305
BZW1_HUMAN	Q7L1Q6	Basic leucine zipper and W2 domain-containing protein 1 OS=Homo sapiens GN=BZW1 PE=1 SV=1	2.741	0.4367	0.050164	3	3	2	0	0	0	0	0	0	0	0	0	3	3	2	0	0	0	0	0	0	0	0	0	12.77	10.7127	12.8162	11.6936	NaN	NaN	NaN	NaN		-4.34294e-08	0
BZW2_HUMAN	Q9Y6E2	Basic leucine zipper and W2 domain-containing protein 2 OS=Homo sapiens GN=BZW2 PE=1 SV=1	2.773	0.4858	0.133424	2	2	1	0	0	0	0	0	0	1	1	1	1	1	0	0	0	0	0	0	0	1	1	1	11.3547	12.2609	12.0025	16.0876	NaN	NaN	NaN	15.0591		0	2.13271
C170L_HUMAN	Q96L14	Cep170-like protein OS=Homo sapiens GN=CEP170P1 PE=5 SV=2	2.626	0.2334	0.931772	1	1	0	0	0	0	0	0	0	0	0	0	1	1	0	0	0	0	0	0	0	0	0	0	12.0996	13.1749	11.5408	11.9289	17.3522	NaN	NaN	NaN		0	5.16617
C1GLC_HUMAN	Q96EU7	C1GALT1-specific chaperone 1 OS=Homo sapiens GN=C1GALT1C1 PE=1 SV=1	1.007	0.2135	2.49614	0	0	0	0	0	0	0	0	0	0	0	0	1	1	1	0	0	0	0	0	0	0	0	0	12.6889	9.39046	11.0538	12.5468	NaN	NaN	NaN	NaN		-4.34294e-08	0
C1QBP_HUMAN	Q07021	Complement component 1 Q subcomponent-binding protein, mitochondrial OS=Homo sapiens GN=C1QBP PE=1 SV=1	4.131	0.5921	0.039229	9	7	7	6	5	5	6	5	5	6	4	4	12	9	9	8	6	6	6	5	5	7	5	5	21.3595	19.7619	18.6455	22.214	22.4414	19.367	18.9661	23.3303		0.149776	0.53096
C1TC_HUMAN	P11586	C-1-tetrahydrofolate synthase, cytoplasmic OS=Homo sapiens GN=MTHFD1 PE=1 SV=3	3.425	0.4415	0.118548	4	4	4	0	0	0	0	0	0	0	0	0	5	5	5	0	0	0	0	0	0	4	4	4	12.2096	12.683	10.8101	12.8398	NaN	NaN	NaN	16.7788		0	4.64315
C1TM_HUMAN	Q6UB35	Monofunctional C1-tetrahydrofolate synthase, mitochondrial OS=Homo sapiens GN=MTHFD1L PE=1 SV=1	3.839	0.6156	0.040726	5	5	5	1	1	1	0	0	0	2	2	2	14	13	13	0	0	0	0	0	0	2	2	2	12.3405	12.8174	11.8509	15.5162	17.8008	NaN	NaN	15.5181		1.17358	3.52821
C2D1A_HUMAN	Q6P1N0	Coiled-coil and C2 domain-containing protein 1A OS=Homo sapiens GN=CC2D1A PE=1 SV=1	2.216	0.2617	0.646816	1	1	1	0	0	0	0	0	0	0	0	0	0	0	0	0	0	0	0	0	0	0	0	0	11.1856	11.6199	13.5265	12.3907	NaN	NaN	NaN	NaN		-4.34294e-08	0
CA122_HUMAN	Q6ZSJ8	Uncharacterized protein C1orf122 OS=Homo sapiens GN=C1orf122 PE=2 SV=2	2.355	0.3512	0.9913	0	0	0	0	0	0	0	0	0	0	0	0	1	1	1	0	0	0	0	0	0	0	0	0	11.3993	13.216	12.4824	12.0304	NaN	NaN	NaN	NaN		-4.34294e-08	0
CAB45_HUMAN	Q9BRK5	45 kDa calcium-binding protein OS=Homo sapiens GN=SDF4 PE=1 SV=1	4.266	0.439	0.034762	1	1	1	0	0	0	0	0	0	0	0	0	2	2	2	0	0	0	3	3	3	0	0	0	11.7731	12.0702	11.197	11.3743	NaN	NaN	16.3761	NaN		0	4.77239
CAC1G_HUMAN	O43497	Voltage-dependent T-type calcium channel subunit alpha-1G OS=Homo sapiens GN=CACNA1G PE=2 SV=3	1.93	0.1088	2.91473	0	0	0	0	0	0	0	0	0	0	0	0	0	0	0	0	0	0	0	0	0	1	1	1	10.0448	12.0078	13.1632	11.5258	NaN	NaN	NaN	15.1125		0	3.42705
CACB1_HUMAN	Q02641	Voltage-dependent L-type calcium channel subunit beta-1 OS=Homo sapiens GN=CACNB1 PE=1 SV=3	1.404	0.1246	0.137531	1	1	0	0	0	0	0	0	0	0	0	0	0	0	0	0	0	0	1	1	0	0	0	0	19.2267	11.1464	11.3668	12.0819	NaN	NaN	14.5995	NaN		0	1.14405
CACB2_HUMAN	Q08289	Voltage-dependent L-type calcium channel subunit beta-2 OS=Homo sapiens GN=CACNB2 PE=1 SV=3	1.404	0.1246	0.137531	1	1	0	0	0	0	0	0	0	0	0	0	0	0	0	0	0	0	1	1	0	0	0	0	18.9972	11.0099	11.7975	12.3417	NaN	NaN	14.37	NaN		0	0.833434
CACB3_HUMAN	P54284	Voltage-dependent L-type calcium channel subunit beta-3 OS=Homo sapiens GN=CACNB3 PE=1 SV=1	1.404	0.1246	0.137531	1	1	0	0	0	0	0	0	0	0	0	0	0	0	0	0	0	0	1	1	0	0	0	0	19.3842	12.0869	11.8332	11.1227	NaN	NaN	14.757	NaN		0	1.15028
CACB4_HUMAN	O00305	Voltage-dependent L-type calcium channel subunit beta-4 OS=Homo sapiens GN=CACNB4 PE=1 SV=2	1.404	0.1246	0.137531	1	1	0	0	0	0	0	0	0	0	0	0	0	0	0	0	0	0	1	1	0	0	0	0	19.1778	10.5137	12.1267	13.0139	NaN	NaN	14.5506	NaN		0	0.842573
CADH8_HUMAN	P55286	Cadherin-8 OS=Homo sapiens GN=CDH8 PE=1 SV=2	1.445	0.1609	0.477819	0	0	0	0	0	0	0	0	0	0	0	0	1	1	1	0	0	0	1	1	1	0	0	0	13.4541	11.3668	12.2149	11.4038	NaN	NaN	16.1126	NaN		0	4.00274
CAF1A_HUMAN	Q13111	Chromatin assembly factor 1 subunit A OS=Homo sapiens GN=CHAF1A PE=1 SV=2	2.316	0.4391	0.061857	3	3	3	0	0	0	0	0	0	0	0	0	1	1	1	0	0	0	0	0	0	0	0	0	13.0595	9.27712	11.9503	12.8295	NaN	NaN	NaN	NaN		-4.34294e-08	0
CAF1B_HUMAN	Q13112	Chromatin assembly factor 1 subunit B OS=Homo sapiens GN=CHAF1B PE=1 SV=1	2.61	0.5617	0.374479	2	2	2	0	0	0	0	0	0	0	0	0	2	2	2	0	0	0	0	0	0	1	1	1	10.6809	12.3199	12.2282	13.7979	NaN	NaN	NaN	14.4914		0	2.23467
CAH2_HUMAN	P00918	Carbonic anhydrase 2 OS=Homo sapiens GN=CA2 PE=1 SV=2	2.886	0.3673	0.266549	0	0	0	1	1	1	0	0	0	1	1	1	2	2	2	1	1	1	0	0	0	2	2	2	12.609	15.2428	14.1942	15.9433	NaN	15.2526	NaN	18.1707		0.719633	2.21437
CALD1_HUMAN	Q05682	Caldesmon OS=Homo sapiens GN=CALD1 PE=1 SV=3	1.405	0.111	0.246956	1	1	1	0	0	0	0	0	0	0	0	0	0	0	0	0	0	0	0	0	0	0	0	0	11.2582	10.8613	13.1304	12.1028	NaN	NaN	NaN	NaN		-4.34294e-08	0
CALL3_HUMAN	P27482	Calmodulin-like protein 3 OS=Homo sapiens GN=CALML3 PE=1 SV=2	4.866	0.6155	0.037241	1	1	0	4	4	3	1	1	0	6	6	5	6	6	5	7	7	6	1	1	1	5	5	4	18.7696	17.42	15.4048	20.7719	20.9054	19.3966	13.2188	19.8993		0.044256	0.263454
CALL5_HUMAN	Q9NZT1	Calmodulin-like protein 5 OS=Homo sapiens GN=CALML5 PE=1 SV=2	5.595	0.6504	0.068614	0	0	0	3	3	3	6	5	5	7	6	6	17	14	14	7	6	6	1	1	1	5	4	4	11.8531	17.2684	18.2855	22.9112	23.0497	19.6704	15.2044	22.04		0.364577	2.41158
CALM_HUMAN	P62158	Calmodulin OS=Homo sapiens GN=CALM1 PE=1 SV=2	4.448	0.6082	0.037241	5	4	3	5	5	4	3	3	2	6	5	4	8	6	5	4	4	3	2	2	2	9	7	6	20.94	19.7384	19.5176	21.7341	22.2858	19.7203	18.2967	22.6662		0.0801863	0.259714
CALR_HUMAN	P27797	Calreticulin OS=Homo sapiens GN=CALR PE=1 SV=1	3.809	0.4618	0.00809	11	9	9	5	4	4	2	2	2	4	3	3	11	10	10	3	3	3	2	2	2	10	8	8	19.9292	17.3619	15.4828	19.1839	21.5188	17.7745	16.9105	21.1243		0.382541	1.34256
CALU_HUMAN	O43852	Calumenin OS=Homo sapiens GN=CALU PE=1 SV=2	4.587	0.6103	0.024544	8	8	8	3	3	3	0	0	0	3	3	3	7	7	7	3	3	3	2	2	2	6	6	6	18.758	15.6061	11.6504	17.9784	19.7136	16.8649	16.5589	19.6434		0.566788	2.19696
CALX_HUMAN	P27824	Calnexin OS=Homo sapiens GN=CANX PE=1 SV=2	4.083	0.6284	0.034638	15	15	14	10	10	10	8	8	8	9	9	9	18	18	17	8	8	8	8	8	8	12	12	12	19.8577	18.6654	17.7835	20.6396	21.5055	18.7696	18.4312	21.4285		0.324308	0.797175
CAMP1_HUMAN	Q5T5Y3	Calmodulin-regulated spectrin-associated protein 1 OS=Homo sapiens GN=CAMSAP1 PE=1 SV=2	2.788	0.3852	0.017091	1	1	0	2	2	0	1	1	0	0	0	0	3	3	1	1	1	0	1	1	0	0	0	0	12.4897	15.3623	13.6086	10.2409	16.7741	15.36	14.901	NaN		1.01033	2.75304
CAMP2_HUMAN	Q08AD1	Calmodulin-regulated spectrin-associated protein 2 OS=Homo sapiens GN=CAMSAP2 PE=1 SV=3	1.507	0.1825	0.374786	0	0	0	0	0	0	0	0	0	0	0	0	1	1	0	0	0	0	0	0	0	0	0	0	10.3435	12.7719	11.1561	11.4496	NaN	NaN	NaN	NaN		-4.34294e-08	0
CAMP3_HUMAN	Q9P1Y5	Calmodulin-regulated spectrin-associated protein 3 OS=Homo sapiens GN=CAMSAP3 PE=1 SV=2	6.786	0.669	0.005743	28	27	26	38	37	35	29	29	28	20	20	20	41	39	36	29	28	27	30	29	28	23	22	22	19.7601	19.9484	19.2547	20.5891	21.7572	20.2228	19.6097	20.9834		0.673035	0.755204
CAN1_HUMAN	P07384	Calpain-1 catalytic subunit OS=Homo sapiens GN=CAPN1 PE=1 SV=1	3.596	0.4994	0.404596	1	1	1	2	2	2	3	3	3	4	4	4	3	3	3	2	2	2	3	3	3	3	3	3	11.3503	14.6621	14.7433	18.3254	NaN	13.7324	14.8146	18.3403		0.159646	0.858848
CAND1_HUMAN	Q86VP6	Cullin-associated NEDD8-dissociated protein 1 OS=Homo sapiens GN=CAND1 PE=1 SV=2	4.101	0.5026	0.014186	17	15	14	3	3	3	3	3	3	3	3	3	16	15	13	4	4	4	5	5	5	10	10	9	15.5064	15.1231	14.1752	17.0582	17.455	16.0508	15.3337	18.575		0.720747	1.38788
CAND2_HUMAN	O75155	Cullin-associated NEDD8-dissociated protein 2 OS=Homo sapiens GN=CAND2 PE=1 SV=3	2.192	0.3126	0.342122	1	1	0	0	0	0	0	0	0	0	0	0	2	2	0	0	0	0	0	0	0	1	1	0	14.3601	11.785	13.4368	12.711	NaN	NaN	NaN	13.4229		0	0.349685
CAP1_HUMAN	Q01518	Adenylyl cyclase-associated protein 1 OS=Homo sapiens GN=CAP1 PE=1 SV=5	3.654	0.5695	0.006448	5	4	4	3	3	3	3	3	3	4	4	4	10	8	7	4	4	3	4	4	3	6	6	5	17.5946	16.9484	16.1067	18.4529	19.5561	17.4136	16.9814	19.6169		0.621085	1.11635
CAP7_HUMAN	P20160	Azurocidin OS=Homo sapiens GN=AZU1 PE=1 SV=3	1.775	0.4254	0.201786	0	0	0	0	0	0	1	1	1	0	0	0	0	0	0	0	0	0	0	0	0	0	0	0	10.3377	12.5511	16.1115	10.3476	NaN	NaN	NaN	NaN		0	NaN
CAPG_HUMAN	P40121	Macrophage-capping protein OS=Homo sapiens GN=CAPG PE=1 SV=2	2.22	0.3644	0.070489	0	0	0	0	0	0	0	0	0	0	0	0	2	2	2	0	0	0	0	0	0	1	1	1	11.7309	12.8256	12.8962	11.3531	NaN	NaN	NaN	15.4322		0	3.23078
CAPON_HUMAN	O75052	Carboxyl-terminal PDZ ligand of neuronal nitric oxide synthase protein OS=Homo sapiens GN=NOS1AP PE=1 SV=3	1.742	0.1791	1.98829	0	0	0	0	0	0	0	0	0	0	0	0	1	1	1	0	0	0	0	0	0	0	0	0	10.5711	11.644	12.0438	11.9696	NaN	NaN	NaN	NaN		-4.34294e-08	0
CAPR1_HUMAN	Q14444	Caprin-1 OS=Homo sapiens GN=CAPRIN1 PE=1 SV=2	4.258	0.5582	0.013207	10	9	9	1	1	1	1	1	1	5	5	5	9	8	8	3	3	3	3	3	3	7	7	7	20.3663	15.7309	14.6863	18.9357	20.9448	16.8685	16.5356	20.155		0.285434	1.19616
CAPS1_HUMAN	Q9ULU8	Calcium-dependent secretion activator 1 OS=Homo sapiens GN=CADPS PE=1 SV=3	3.153	0.419	1.02203	0	0	0	0	0	0	0	0	0	0	0	0	0	0	0	0	0	0	0	0	0	1	1	0	12.6913	12.6495	10.1188	12.1796	NaN	NaN	NaN	14.5144		0	2.60467
CAPS2_HUMAN	Q86UW7	Calcium-dependent secretion activator 2 OS=Homo sapiens GN=CADPS2 PE=1 SV=2	3.153	0.4265	0.061667	1	1	1	0	0	0	0	0	0	0	0	0	4	4	4	0	0	0	0	0	0	2	2	1	11.3766	11.0398	11.2211	11.4723	NaN	NaN	NaN	15.1981		0	3.92066
CAPZB_HUMAN	P47756	F-actin-capping protein subunit beta OS=Homo sapiens GN=CAPZB PE=1 SV=4	4.052	0.5669	0.030787	7	7	7	5	5	5	5	5	5	2	2	2	9	9	9	3	3	3	5	5	5	3	3	3	18.8698	18.3162	17.2763	18.5977	20.5069	17.7349	18.4629	19.8391		0.564156	0.870951
CARF_HUMAN	Q9NXV6	CDKN2A-interacting protein OS=Homo sapiens GN=CDKN2AIP PE=1 SV=3	3.093	0.521	0.049516	6	6	6	0	0	0	0	0	0	0	0	0	4	4	4	0	0	0	0	0	0	0	0	0	11.3073	11.6943	16.1406	11.4518	NaN	NaN	NaN	NaN		-4.34294e-08	0
CARM1_HUMAN	Q86X55	Histone-arginine methyltransferase CARM1 OS=Homo sapiens GN=CARM1 PE=1 SV=3	3.559	0.4845	0.013591	4	4	4	0	0	0	0	0	0	0	0	0	3	3	3	2	2	2	1	1	1	2	2	2	16.7709	12.5946	11.2939	11.2897	18.6142	15.3997	13.2031	18.3233		0.949974	3.39778
CASC4_HUMAN	Q6P4E1	Protein CASC4 OS=Homo sapiens GN=CASC4 PE=2 SV=1	3.438	0.4395	1.82415	0	0	0	0	0	0	0	0	0	0	0	0	1	1	1	0	0	0	0	0	0	0	0	0	11.6853	10.3647	11.062	12.4242	NaN	NaN	NaN	NaN		-4.34294e-08	0
CASC5_HUMAN	Q8NG31	Protein CASC5 OS=Homo sapiens GN=CASC5 PE=1 SV=3	1.792	0.1004	0.776656	1	1	1	0	0	0	0	0	0	0	0	0	0	0	0	0	0	0	0	0	0	0	0	0	10.8982	11.0473	12.0585	12.8066	NaN	NaN	NaN	NaN		-4.34294e-08	0
CASP3_HUMAN	P42574	Caspase-3 OS=Homo sapiens GN=CASP3 PE=1 SV=2	2.699	0.4216	0.36442	1	1	1	0	0	0	0	0	0	0	0	0	0	0	0	0	0	0	0	0	0	0	0	0	12.4617	12.5864	11.7883	12.9867	NaN	NaN	NaN	NaN		-4.34294e-08	0
CASPE_HUMAN	P31944	Caspase-14 OS=Homo sapiens GN=CASP14 PE=1 SV=2	5.015	0.5707	0.036556	11	11	11	18	17	17	19	18	18	21	16	16	10	10	10	14	13	13	19	18	18	23	19	19	19.2159	21.3307	20.8704	23.9857	20.723	21.3445	21.5866	23.9058		0.173121	0.539306
CASP_HUMAN	Q13948	Protein CASP OS=Homo sapiens GN=CUX1 PE=1 SV=2	1.339	0.1158	0.167365	1	1	0	0	0	0	0	0	0	0	0	0	0	0	0	0	0	0	0	0	0	0	0	0	11.5013	12.2738	14.1586	12.2901	NaN	NaN	NaN	NaN		-4.34294e-08	0
CATA_HUMAN	P04040	Catalase OS=Homo sapiens GN=CAT PE=1 SV=3	5.114	0.6799	0.010898	7	7	7	16	16	16	12	12	12	11	11	11	4	4	4	11	11	11	11	11	11	14	13	13	10.1972	19.8764	18.9878	21.4209	NaN	18.6351	19.5723	21.2408		0.29713	2.19549
CATB_HUMAN	P07858	Cathepsin B OS=Homo sapiens GN=CTSB PE=1 SV=3	2.973	0.3549	0.146603	0	0	0	0	0	0	0	0	0	2	1	1	0	0	0	0	0	0	0	0	0	1	1	1	12.1646	12.2807	12.0546	17.3096	NaN	NaN	NaN	16.9108		0	3.45846
CATC_HUMAN	P53634	Dipeptidyl peptidase 1 OS=Homo sapiens GN=CTSC PE=1 SV=2	2.774	0.4802	0.164088	0	0	0	1	1	1	0	0	0	1	1	1	0	0	0	1	1	1	0	0	0	0	0	0	11.7045	12.5391	9.41408	18.1084	NaN	14.1566	NaN	NaN		0	1.21513
CATD_HUMAN	P07339	Cathepsin D OS=Homo sapiens GN=CTSD PE=1 SV=1	3.848	0.5841	0.010214	4	4	4	9	9	9	8	8	8	11	9	9	4	3	3	3	3	3	9	8	8	12	10	10	17.7602	20.4111	19.8092	23.1301	19.581	19.0835	20.1767	22.108		0.0105285	-0.0403786
CATG_HUMAN	P08311	Cathepsin G OS=Homo sapiens GN=CTSG PE=1 SV=2	2.591	0.3349	0.523818	0	0	0	0	0	0	2	2	2	0	0	0	0	0	0	0	0	0	0	0	0	0	0	0	11.3075	11.5412	15.4929	12.3271	NaN	NaN	NaN	NaN		0	NaN
CATH_HUMAN	P09668	Pro-cathepsin H OS=Homo sapiens GN=CTSH PE=1 SV=4	2.631	0.4705	0.768059	0	0	0	0	0	0	0	0	0	1	1	1	0	0	0	0	0	0	0	0	0	1	1	1	12.8803	10.655	9.99109	17.4983	NaN	NaN	NaN	17.1348		0	4.37862
CATL2_HUMAN	O60911	Cathepsin L2 OS=Homo sapiens GN=CTSL2 PE=1 SV=2	3.409	0.5081	0.004492	2	2	2	1	1	1	1	1	1	4	4	4	1	1	1	2	2	2	2	2	2	3	3	3	10.4504	14.7301	14.3303	19.7859	NaN	17.3089	17.6656	18.2282		0.589547	2.91007
CAZA1_HUMAN	P52907	F-actin-capping protein subunit alpha-1 OS=Homo sapiens GN=CAPZA1 PE=1 SV=3	4.272	0.5968	0.008294	9	7	6	8	7	5	7	6	4	5	5	4	11	9	7	5	5	3	7	7	5	7	7	6	10.5923	18.4385	17.9746	20.74	20.3444	18.4411	18.3603	21.2398		0.531953	2.66004
CAZA2_HUMAN	P47755	F-actin-capping protein subunit alpha-2 OS=Homo sapiens GN=CAPZA2 PE=1 SV=3	3.54	0.4648	0.209274	4	4	3	2	2	0	2	2	0	1	1	0	6	5	3	2	2	0	2	2	0	2	2	1	12.6246	16.9434	16.2453	19.7761	19.8438	17.4094	17.2374	20.2478		0.657734	2.28726
CB044_HUMAN	Q9H6R7	WD repeat-containing protein C2orf44 OS=Homo sapiens GN=C2orf44 PE=1 SV=1	1.592	0.2423	0.971619	1	1	1	0	0	0	0	0	0	0	0	0	1	1	1	0	0	0	0	0	0	0	0	0	12.1592	8.98627	11.5897	12.9592	NaN	NaN	NaN	NaN		-4.34294e-08	0
CB047_HUMAN	Q8WWC4	Uncharacterized protein C2orf47, mitochondrial OS=Homo sapiens GN=C2orf47 PE=1 SV=1	2.621	0.4626	0.30818	1	1	1	0	0	0	0	0	0	0	0	0	1	1	1	0	0	0	1	1	1	0	0	0	10.938	13.3201	13.5728	12.9588	NaN	NaN	14.0861	NaN		0	1.38864
CBPA4_HUMAN	Q9UI42	Carboxypeptidase A4 OS=Homo sapiens GN=CPA4 PE=1 SV=2	3.425	0.5081	0.004823	2	2	2	2	2	2	2	2	2	5	5	5	1	1	1	0	0	0	3	3	3	4	4	4	13.5229	17.0557	16.4194	20.8289	NaN	NaN	17.2522	18.9809		0.19202	1.15982
CBPD_HUMAN	O75976	Carboxypeptidase D OS=Homo sapiens GN=CPD PE=1 SV=2	4.024	0.4807	0.045717	1	1	1	0	0	0	0	0	0	0	0	0	11	11	11	0	0	0	0	0	0	0	0	0	12.2468	11.7717	13.7652	13.0103	NaN	NaN	NaN	NaN		-4.34294e-08	0
CBP_HUMAN	Q92793	CREB-binding protein OS=Homo sapiens GN=CREBBP PE=1 SV=3	1.891	0.2734	0.216899	0	0	0	0	0	0	0	0	0	0	0	0	1	1	0	0	0	0	1	1	0	0	0	0	10.1686	11.1341	11.6128	12.1686	NaN	NaN	10.8581	NaN		0	-0.412876
CBR1_HUMAN	P16152	Carbonyl reductase [NADPH] 1 OS=Homo sapiens GN=CBR1 PE=1 SV=3	4.238	0.5911	0.172758	4	4	3	1	1	0	1	1	0	1	1	0	7	7	5	0	0	0	0	0	0	1	1	0	11.2647	14.5792	13.6911	17.9689	20.5799	NaN	NaN	16.7412		0.83121	4.2846
CBR3_HUMAN	O75828	Carbonyl reductase [NADPH] 3 OS=Homo sapiens GN=CBR3 PE=1 SV=3	4.238	0.5911	0.172758	1	1	0	1	1	0	1	1	0	1	1	0	2	2	0	0	0	0	0	0	0	1	1	0	12.0708	14.3568	13.4688	17.7465	NaN	NaN	NaN	16.5188		0	2.10811
CBS_HUMAN	P35520	Cystathionine beta-synthase OS=Homo sapiens GN=CBS PE=1 SV=2	2.116	0.3795	0.020911	2	2	2	1	1	1	0	0	0	0	0	0	0	0	0	0	0	0	0	0	0	0	0	0	12.8081	12.9567	11.7984	12.4501	NaN	NaN	NaN	NaN		0	NaN
CBX1_HUMAN	P83916	Chromobox protein homolog 1 OS=Homo sapiens GN=CBX1 PE=1 SV=1	3.746	0.5413	0.259977	6	6	2	1	1	0	2	2	1	3	3	1	6	5	1	1	1	0	2	2	1	3	3	1	12.5725	13.829	16.1097	19.3715	NaN	14.7924	16.2345	20.3941		0.307527	1.66966
CBX3_HUMAN	Q13185	Chromobox protein homolog 3 OS=Homo sapiens GN=CBX3 PE=1 SV=4	4.374	0.5413	0.054615	11	10	6	5	5	4	4	4	3	6	6	4	12	10	6	5	4	3	6	5	4	6	6	4	20.7913	19.2131	18.3546	21.2273	21.9315	19.4576	19.4763	21.6486		0.327215	0.731891
CBX5_HUMAN	P45973	Chromobox protein homolog 5 OS=Homo sapiens GN=CBX5 PE=1 SV=1	3.464	0.4496	0.013047	1	1	1	2	2	2	1	1	1	0	0	0	3	3	3	2	2	2	2	2	2	0	0	0	12.1189	15.9906	14.3989	13.9477	NaN	16.5946	16.5011	NaN		0.953312	2.4338
CBX6_HUMAN	O95503	Chromobox protein homolog 6 OS=Homo sapiens GN=CBX6 PE=1 SV=1	2.405	0.4204	0.031323	1	1	1	0	0	0	0	0	0	0	0	0	0	0	0	1	1	1	0	0	0	0	0	0	10.134	11.696	11.7976	12.1872	NaN	12.6308	NaN	NaN		0	1.17709
CC017_HUMAN	Q6NW34	Uncharacterized protein C3orf17 OS=Homo sapiens GN=C3orf17 PE=1 SV=3	2.198	0.2985	1.77368	0	0	0	0	0	0	0	0	0	0	0	0	1	1	1	0	0	0	0	0	0	0	0	0	10.8673	12.4239	12.7614	13.7026	NaN	NaN	NaN	NaN		-4.34294e-08	0
CC124_HUMAN	Q96CT7	Coiled-coil domain-containing protein 124 OS=Homo sapiens GN=CCDC124 PE=1 SV=1	1.882	0.2359	0.138367	2	2	2	0	0	0	0	0	0	0	0	0	0	0	0	0	0	0	0	0	0	0	0	0	11.4853	12.5078	11.9748	10.3682	NaN	NaN	NaN	NaN		-4.34294e-08	0
CC136_HUMAN	Q96JN2	Coiled-coil domain-containing protein 136 OS=Homo sapiens GN=CCDC136 PE=2 SV=3	2.371	0.1371	1.52474	0	0	0	0	0	0	0	0	0	0	0	0	0	0	0	1	1	1	0	0	0	0	0	0	11.9491	12.0457	12.7326	10.6569	NaN	NaN	NaN	NaN		-4.34294e-08	0
CC177_HUMAN	Q9NQR7	Coiled-coil domain-containing protein 177 OS=Homo sapiens GN=CCDC177 PE=2 SV=3	1.137	0.1398	0.084041	0	0	0	0	0	0	0	0	0	0	0	0	1	1	0	0	0	0	0	0	0	0	0	0	12.0227	14.0465	11.8344	12.3306	NaN	NaN	NaN	NaN		-4.34294e-08	0
CCAR1_HUMAN	Q8IX12	Cell division cycle and apoptosis regulator protein 1 OS=Homo sapiens GN=CCAR1 PE=1 SV=2	5.976	0.6391	0.000447	32	29	29	5	5	5	4	4	4	6	5	5	43	38	38	6	5	5	10	9	9	8	7	7	20.0097	16.1146	15.6136	17.4754	21.64	16.1857	17.7444	18.4056		0.336425	1.19059
CCD12_HUMAN	Q8WUD4	Coiled-coil domain-containing protein 12 OS=Homo sapiens GN=CCDC12 PE=1 SV=1	3.694	0.3952	0.604708	1	1	1	0	0	0	0	0	0	0	0	0	1	1	1	0	0	0	0	0	0	0	0	0	13.3301	12.4049	10.7536	11.817	NaN	NaN	NaN	NaN		-4.34294e-08	0
CCD40_HUMAN	Q4G0X9	Coiled-coil domain-containing protein 40 OS=Homo sapiens GN=CCDC40 PE=2 SV=2	2.183	0.0921	1.97253	0	0	0	0	0	0	0	0	0	0	0	0	0	0	0	0	0	0	0	0	0	1	1	1	13.3433	12.3322	11.5641	11.6881	NaN	NaN	NaN	15.4718		0	3.23985
CCD47_HUMAN	Q96A33	Coiled-coil domain-containing protein 47 OS=Homo sapiens GN=CCDC47 PE=1 SV=1	3.93	0.5812	0.101583	7	7	7	0	0	0	0	0	0	1	1	1	8	7	7	2	2	2	5	5	5	4	4	4	18.2984	10.9301	9.73071	15.1583	19.0803	14.4175	17.0769	18.5142		0.841582	3.74284
CCD50_HUMAN	Q8IVM0	Coiled-coil domain-containing protein 50 OS=Homo sapiens GN=CCDC50 PE=1 SV=1	2.642	0.4349	0.48485	1	1	1	0	0	0	0	0	0	0	0	0	2	2	2	0	0	0	0	0	0	0	0	0	11.0584	13.3026	13.1516	10.8377	17.1316	NaN	NaN	NaN		0	5.04398
CCD61_HUMAN	Q9Y6R9	Coiled-coil domain-containing protein 61 OS=Homo sapiens GN=CCDC61 PE=1 SV=2	2.09	0.1427	0.437262	1	1	1	0	0	0	0	0	0	0	0	0	1	1	1	0	0	0	0	0	0	0	0	0	13.162	13.0629	11.4449	10.446	NaN	NaN	NaN	NaN		-4.34294e-08	0
CCD62_HUMAN	Q6P9F0	Coiled-coil domain-containing protein 62 OS=Homo sapiens GN=CCDC62 PE=1 SV=2	2.809	0.084	1.87724	0	0	0	0	0	0	0	0	0	1	1	1	0	0	0	0	0	0	0	0	0	0	0	0	13.4667	12.2703	12.649	13.363	NaN	NaN	NaN	NaN		0	NaN
CCD63_HUMAN	Q8NA47	Coiled-coil domain-containing protein 63 OS=Homo sapiens GN=CCDC63 PE=1 SV=1	1.604	0.0817	0.192783	0	0	0	0	0	0	0	0	0	0	0	0	1	1	1	0	0	0	0	0	0	0	0	0	14.0779	10.737	13.0445	13.6746	19.8775	NaN	NaN	NaN		0	6.994
CCD65_HUMAN	Q8IXS2	Coiled-coil domain-containing protein 65 OS=Homo sapiens GN=CCDC65 PE=1 SV=2	1.38	0.0725	0.091637	0	0	0	0	0	0	0	0	0	0	0	0	1	1	0	0	0	0	0	0	0	0	0	0	12.363	12.8235	11.6513	12.6136	18.2971	NaN	NaN	NaN		0	5.93426
CCD75_HUMAN	Q8N954	Coiled-coil domain-containing protein 75 OS=Homo sapiens GN=CCDC75 PE=1 SV=3	4.521	0.5043	0.481307	0	0	0	0	0	0	0	0	0	0	0	0	5	5	5	0	0	0	0	0	0	0	0	0	13.8218	13.6154	12.1773	13.7773	NaN	NaN	NaN	NaN		-4.34294e-08	0
CCD78_HUMAN	A2IDD5	Coiled-coil domain-containing protein 78 OS=Homo sapiens GN=CCDC78 PE=2 SV=1	2.2	0.0977	0.188612	0	0	0	0	0	0	1	1	1	0	0	0	0	0	0	0	0	0	0	0	0	0	0	0	12.4969	12.5707	17.099	9.90731	NaN	NaN	NaN	NaN		0	NaN
CCD86_HUMAN	Q9H6F5	Coiled-coil domain-containing protein 86 OS=Homo sapiens GN=CCDC86 PE=1 SV=1	2.49	0.2821	0.166761	2	2	2	1	1	1	0	0	0	0	0	0	4	4	4	0	0	0	0	0	0	0	0	0	13.2672	15.0169	11.7122	11.5357	18.6423	NaN	NaN	NaN		0	5.75926
CCD97_HUMAN	Q96F63	Coiled-coil domain-containing protein 97 OS=Homo sapiens GN=CCDC97 PE=1 SV=1	4.303	0.5417	0.223267	1	1	1	0	0	0	0	0	0	0	0	0	1	1	1	0	0	0	0	0	0	0	0	0	12.5555	13.3162	12.0978	13.3405	NaN	NaN	NaN	NaN		-4.34294e-08	0
CCDC6_HUMAN	Q16204	Coiled-coil domain-containing protein 6 OS=Homo sapiens GN=CCDC6 PE=1 SV=2	4.019	0.5036	0.181334	1	1	1	0	0	0	0	0	0	0	0	0	1	1	1	0	0	0	0	0	0	3	3	3	11.5552	12.7903	13.2692	11.7699	NaN	NaN	NaN	16.7557		0	4.40951
CCDC8_HUMAN	Q9H0W5	Coiled-coil domain-containing protein 8 OS=Homo sapiens GN=CCDC8 PE=1 SV=2	1.905	0.3039	1.0992	0	0	0	0	0	0	0	0	0	0	0	0	2	2	2	0	0	0	0	0	0	0	0	0	12.4954	11.1354	12.2378	10.8084	NaN	NaN	NaN	NaN		-4.34294e-08	0
CCDC9_HUMAN	Q9Y3X0	Coiled-coil domain-containing protein 9 OS=Homo sapiens GN=CCDC9 PE=1 SV=1	2.578	0.3472	0.014243	1	1	1	0	0	0	0	0	0	0	0	0	1	1	1	0	0	0	0	0	0	0	0	0	11.565	11.341	11.4842	12.9613	NaN	NaN	NaN	NaN		-4.34294e-08	0
CCNB1_HUMAN	P14635	G2/mitotic-specific cyclin-B1 OS=Homo sapiens GN=CCNB1 PE=1 SV=1	3.025	0.3309	0.290728	1	1	1	0	0	0	0	0	0	0	0	0	1	1	1	0	0	0	0	0	0	0	0	0	12.2047	12.0679	12.5019	12.6752	NaN	NaN	NaN	NaN		-4.34294e-08	0
CCNK_HUMAN	O75909	Cyclin-K OS=Homo sapiens GN=CCNK PE=1 SV=2	2.717	0.2057	0.04816	1	1	1	0	0	0	0	0	0	0	0	0	0	0	0	0	0	0	0	0	0	0	0	0	10.8393	12.4699	10.1248	11.51	NaN	NaN	NaN	NaN		-4.34294e-08	0
CCNT1_HUMAN	O60563	Cyclin-T1 OS=Homo sapiens GN=CCNT1 PE=1 SV=1	3.582	0.3874	0.064095	2	2	2	0	0	0	0	0	0	0	0	0	7	7	7	1	1	1	1	1	1	0	0	0	12.4438	13.0703	13.1207	11.5308	19.1904	14.0447	13.4372	NaN		0.935318	3.016
CCNT2_HUMAN	O60583	Cyclin-T2 OS=Homo sapiens GN=CCNT2 PE=1 SV=2	2.834	0.4961	0.129072	2	2	2	0	0	0	0	0	0	0	0	0	3	3	3	0	0	0	0	0	0	0	0	0	11.9311	13.2478	13.0422	11.1053	NaN	NaN	NaN	NaN		-4.34294e-08	0
CD166_HUMAN	Q13740	CD166 antigen OS=Homo sapiens GN=ALCAM PE=1 SV=2	1.999	0.1951	0.372524	0	0	0	0	0	0	0	0	0	0	0	0	1	1	1	0	0	0	0	0	0	0	0	0	13.9713	12.2326	11.1624	13.3576	NaN	NaN	NaN	NaN		-4.34294e-08	0
CD2A1_HUMAN	P42771	Cyclin-dependent kinase inhibitor 2A, isoforms 1/2/3 OS=Homo sapiens GN=CDKN2A PE=1 SV=2	2.996	0.4843	0.162836	1	1	0	0	0	0	0	0	0	1	1	1	1	1	0	0	0	0	0	0	0	1	1	1	11.4277	10.7089	13.2531	15.8141	NaN	NaN	NaN	17.2937		0	4.49273
CD2A2_HUMAN	Q8N726	Cyclin-dependent kinase inhibitor 2A, isoform 4 OS=Homo sapiens GN=CDKN2A PE=1 SV=2	3.343	0.4933	0.256488	1	1	1	0	0	0	0	0	0	0	0	0	1	1	1	0	0	0	0	0	0	0	0	0	12.3565	10.5412	12.012	11.4041	NaN	NaN	NaN	NaN		-4.34294e-08	0
CD2AP_HUMAN	Q9Y5K6	CD2-associated protein OS=Homo sapiens GN=CD2AP PE=1 SV=1	4.554	0.5727	0.037357	6	6	6	0	0	0	0	0	0	1	1	1	5	5	5	0	0	0	0	0	0	0	0	0	16.6601	10.9904	10.6246	14.6402	NaN	NaN	NaN	NaN		0	NaN
CD2B2_HUMAN	O95400	CD2 antigen cytoplasmic tail-binding protein 2 OS=Homo sapiens GN=CD2BP2 PE=1 SV=1	4.697	0.6014	0.003708	9	9	9	5	5	5	2	2	2	1	1	1	10	9	9	3	3	3	4	4	4	4	4	4	18.1168	18.3342	16.1011	18.2127	21.3304	18.3169	18.4306	19.5653		1.0086	1.71959
CDC16_HUMAN	Q13042	Cell division cycle protein 16 homolog OS=Homo sapiens GN=CDC16 PE=1 SV=2	3.29	0.3979	0.026152	2	2	2	0	0	0	0	0	0	0	0	0	3	3	3	0	0	0	0	0	0	0	0	0	12.1452	10.3923	9.59562	12.0544	NaN	NaN	NaN	NaN		-4.34294e-08	0
CDC20_HUMAN	Q12834	Cell division cycle protein 20 homolog OS=Homo sapiens GN=CDC20 PE=1 SV=2	2.401	0.4027	0.116974	1	1	1	0	0	0	0	0	0	0	0	0	2	2	2	0	0	0	0	0	0	0	0	0	12.2321	11.4343	13.043	11.4824	17.5932	NaN	NaN	NaN		0	5.54527
CDC23_HUMAN	Q9UJX2	Cell division cycle protein 23 homolog OS=Homo sapiens GN=CDC23 PE=1 SV=3	2.237	0.3251	0.380939	2	2	2	1	1	1	0	0	0	0	0	0	1	1	1	0	0	0	0	0	0	0	0	0	10.9893	13.0516	12.1784	11.468	NaN	NaN	NaN	NaN		0	NaN
CDC27_HUMAN	P30260	Cell division cycle protein 27 homolog OS=Homo sapiens GN=CDC27 PE=1 SV=2	3.638	0.5627	0.003733	7	7	7	1	1	1	0	0	0	2	2	2	7	7	7	3	3	3	1	1	1	2	2	2	11.8775	12.6699	12.1379	17.7213	19.336	14.5221	13.3573	16.6796		0.584558	2.37211
CDC42_HUMAN	P60953	Cell division control protein 42 homolog OS=Homo sapiens GN=CDC42 PE=1 SV=2	1.748	0.159	0.026883	0	0	0	0	0	0	0	0	0	0	0	0	1	1	1	0	0	0	0	0	0	0	0	0	10.6595	12.9222	12.1711	12.1551	NaN	NaN	NaN	NaN		-4.34294e-08	0
CDC5L_HUMAN	Q99459	Cell division cycle 5-like protein OS=Homo sapiens GN=CDC5L PE=1 SV=2	5.421	0.6762	0.000408	31	29	29	9	9	9	7	7	7	0	0	0	41	37	37	24	23	23	24	20	20	2	2	2	19.7096	17.3969	16.0973	12.2132	21.1245	20.5013	19.7161	13.9406		0.493946	2.46632
CDC6_HUMAN	Q99741	Cell division control protein 6 homolog OS=Homo sapiens GN=CDC6 PE=1 SV=1	2.118	0.1988	0.228546	0	0	0	0	0	0	0	0	0	0	0	0	1	1	1	0	0	0	1	1	1	0	0	0	10.5606	11.4338	10.7726	11.1767	16.8966	NaN	9.71403	NaN		0.449908	2.3194
CDC73_HUMAN	Q6P1J9	Parafibromin OS=Homo sapiens GN=CDC73 PE=1 SV=1	1.99	0.3799	0.274907	1	1	1	0	0	0	0	0	0	0	0	0	1	1	1	0	0	0	0	0	0	0	0	0	11.5438	11.7125	11.0963	11.537	NaN	NaN	NaN	NaN		-4.34294e-08	0
CDC7_HUMAN	O00311	Cell division cycle 7-related protein kinase OS=Homo sapiens GN=CDC7 PE=1 SV=1	3.132	0.3985	0.175878	2	2	2	0	0	0	0	0	0	0	0	0	2	2	2	0	0	0	0	0	0	0	0	0	13.1808	8.98459	12.9513	13.4953	NaN	NaN	NaN	NaN		-4.34294e-08	0
CDCA2_HUMAN	Q69YH5	Cell division cycle-associated protein 2 OS=Homo sapiens GN=CDCA2 PE=1 SV=2	2.533	0.0975	1.96032	1	1	1	0	0	0	0	0	0	0	0	0	0	0	0	0	0	0	0	0	0	0	0	0	9.6955	11.7369	12.219	12.9373	NaN	NaN	NaN	NaN		-4.34294e-08	0
CDK12_HUMAN	Q9NYV4	Cyclin-dependent kinase 12 OS=Homo sapiens GN=CDK12 PE=1 SV=2	3.565	0.6079	0.038445	5	5	5	0	0	0	0	0	0	0	0	0	9	9	7	3	3	2	2	2	2	1	1	1	13.7272	12.6568	10.9557	11.8785	15.4466	14.4973	13.833	12.7577		1.17924	1.8291
CDK13_HUMAN	Q14004	Cyclin-dependent kinase 13 OS=Homo sapiens GN=CDK13 PE=1 SV=2	4.562	0.4374	0.022926	2	2	2	0	0	0	0	0	0	0	0	0	6	6	4	2	2	1	4	4	4	0	0	0	14.7257	11.405	10.0895	10.3924	NaN	14.0001	14.4174	NaN		0.732656	2.55559
CDK16_HUMAN	Q00536	Cyclin-dependent kinase 16 OS=Homo sapiens GN=CDK16 PE=1 SV=1	1.483	0.2354	0.047593	1	1	0	0	0	0	0	0	0	0	0	0	1	1	0	0	0	0	0	0	0	0	0	0	9.46978	10.8823	11.3581	10.8516	NaN	NaN	NaN	NaN		-4.34294e-08	0
CDK1_HUMAN	P06493	Cyclin-dependent kinase 1 OS=Homo sapiens GN=CDK1 PE=1 SV=3	2.302	0.2073	0.06139	0	0	0	0	0	0	0	0	0	1	1	1	3	3	3	0	0	0	0	0	0	0	0	0	10.3362	10.1607	10.4273	14.546	NaN	NaN	NaN	NaN		0	NaN
CDK2_HUMAN	P24941	Cyclin-dependent kinase 2 OS=Homo sapiens GN=CDK2 PE=1 SV=2	2.631	0.1881	1.242	1	1	1	0	0	0	0	0	0	0	0	0	0	0	0	0	0	0	0	0	0	0	0	0	11.7905	14.0767	13.6582	12.1607	NaN	NaN	NaN	NaN		-4.34294e-08	0
CDK3_HUMAN	Q00526	Cyclin-dependent kinase 3 OS=Homo sapiens GN=CDK3 PE=1 SV=1	1.244	0.0812	0.441608	0	0	0	0	0	0	0	0	0	0	0	0	1	1	1	0	0	0	0	0	0	0	0	0	13.4963	9.83531	12.418	12.9557	NaN	NaN	NaN	NaN		-4.34294e-08	0
CDK4_HUMAN	P11802	Cyclin-dependent kinase 4 OS=Homo sapiens GN=CDK4 PE=1 SV=2	2.054	0.1941	0.15161	3	3	3	0	0	0	0	0	0	0	0	0	0	0	0	0	0	0	0	0	0	0	0	0	11.6561	13.2669	11.9955	12.9424	NaN	NaN	NaN	NaN		-4.34294e-08	0
CDK9_HUMAN	P50750	Cyclin-dependent kinase 9 OS=Homo sapiens GN=CDK9 PE=1 SV=3	3.402	0.6196	0.354885	4	4	4	0	0	0	0	0	0	0	0	0	3	3	3	0	0	0	0	0	0	0	0	0	11.7943	15.7203	12.5472	10.2544	NaN	NaN	NaN	NaN		-4.34294e-08	0
CDN2B_HUMAN	P42772	Cyclin-dependent kinase 4 inhibitor B OS=Homo sapiens GN=CDKN2B PE=1 SV=1	2.67	0.4225	0.238509	1	1	0	0	0	0	0	0	0	0	0	0	1	1	0	0	0	0	0	0	0	0	0	0	12.5561	11.0108	11.0529	11.5922	NaN	NaN	NaN	NaN		-4.34294e-08	0
CDSN_HUMAN	Q15517	Corneodesmosin OS=Homo sapiens GN=CDSN PE=1 SV=3	4.725	0.6623	0.026416	1	1	1	4	3	3	6	5	5	1	1	1	1	1	1	7	6	6	8	6	6	1	1	1	11.4017	20.0389	20.3567	21.9354	NaN	20.9686	21.7989	21.6841		0.482199	3.05068
CDV3_HUMAN	Q9UKY7	Protein CDV3 homolog OS=Homo sapiens GN=CDV3 PE=1 SV=1	7.047	0.6396	0.045415	3	3	3	0	0	0	0	0	0	2	2	2	1	1	1	1	1	1	1	1	1	4	3	3	13.5701	12.4128	11.4664	17.0257	NaN	15.092	15.0771	19.0264		0.732762	2.77973
CDYL1_HUMAN	Q9Y232	Chromodomain Y-like protein OS=Homo sapiens GN=CDYL PE=1 SV=2	1.504	0.0818	1.6548	1	1	1	0	0	0	0	0	0	0	0	0	0	0	0	0	0	0	0	0	0	0	0	0	12.0718	11.6633	11.4251	10.5445	NaN	NaN	NaN	NaN		-4.34294e-08	0
CE152_HUMAN	O94986	Centrosomal protein of 152 kDa OS=Homo sapiens GN=CEP152 PE=1 SV=3	1.421	0.1049	0.153528	0	0	0	1	1	1	0	0	0	0	0	0	0	0	0	0	0	0	0	0	0	0	0	0	11.7292	12.7419	11.8293	12.6532	NaN	NaN	NaN	NaN		0	NaN
CE170_HUMAN	Q5SW79	Centrosomal protein of 170 kDa OS=Homo sapiens GN=CEP170 PE=1 SV=1	4.118	0.6248	0.109665	12	12	11	0	0	0	0	0	0	0	0	0	10	10	8	0	0	0	0	0	0	0	0	0	11.4736	11.3466	13.6147	11.276	16.7268	NaN	NaN	NaN		0	4.79909
CE350_HUMAN	Q5VT06	Centrosome-associated protein 350 OS=Homo sapiens GN=CEP350 PE=1 SV=1	4.963	0.7001	0.002558	21	20	20	9	9	9	4	4	4	1	1	1	46	43	43	2	2	2	9	9	9	3	3	3	11.5197	14.2121	12.7643	11.5132	17.2672	11.9903	14.5017	13.0503		0.615293	1.70005
CENPE_HUMAN	Q02224	Centromere-associated protein E OS=Homo sapiens GN=CENPE PE=1 SV=2	2.979	0.477	0.015944	4	4	4	0	0	0	0	0	0	0	0	0	7	6	6	0	0	0	0	0	0	0	0	0	11.8442	11.6128	12.9593	12.0222	NaN	NaN	NaN	NaN		-4.34294e-08	0
CENPF_HUMAN	P49454	Centromere protein F OS=Homo sapiens GN=CENPF PE=1 SV=2	3.393	0.4739	0.082901	5	5	5	0	0	0	0	0	0	0	0	0	7	7	7	0	0	0	0	0	0	1	1	1	12.8289	12.2073	12.7792	11.2331	NaN	NaN	NaN	13.1787		0	0.91659
CENPQ_HUMAN	Q7L2Z9	Centromere protein Q OS=Homo sapiens GN=CENPQ PE=1 SV=1	1.226	0.1077	1.1653	1	1	0	0	0	0	0	0	0	0	0	0	0	0	0	0	0	0	0	0	0	0	0	0	12.2581	11.3986	11.2016	11.6151	NaN	NaN	NaN	NaN		-4.34294e-08	0
CENPV_HUMAN	Q7Z7K6	Centromere protein V OS=Homo sapiens GN=CENPV PE=1 SV=1	3.15	0.461	2.13642	0	0	0	0	0	0	0	0	0	0	0	0	1	1	1	0	0	0	0	0	0	0	0	0	11.3376	11.8008	13.2188	11.3286	NaN	NaN	NaN	NaN		-4.34294e-08	0
CEP41_HUMAN	Q9BYV8	Centrosomal protein of 41 kDa OS=Homo sapiens GN=CEP41 PE=1 SV=1	1.877	0.0959	3.2735	0	0	0	0	0	0	0	0	0	0	0	0	0	0	0	0	0	0	0	0	0	1	1	1	11.4969	9.89124	10.6042	11.579	NaN	NaN	NaN	15.5072		0	4.61438
CEP70_HUMAN	Q8NHQ1	Centrosomal protein of 70 kDa OS=Homo sapiens GN=CEP70 PE=1 SV=2	3.361	0.4945	0.002346	4	4	4	4	4	4	4	4	4	1	1	1	12	11	11	0	0	0	0	0	0	0	0	0	12.3124	17.0231	16.4434	14.4453	16.7347	NaN	NaN	NaN		0	1.67865
CEP97_HUMAN	Q8IW35	Centrosomal protein of 97 kDa OS=Homo sapiens GN=CEP97 PE=1 SV=1	2.166	0.3315	0.086582	2	2	2	0	0	0	0	0	0	0	0	0	1	1	1	0	0	0	0	0	0	0	0	0	11.3891	12.5448	13.5553	11.6953	NaN	NaN	NaN	NaN		-4.34294e-08	0
CERS2_HUMAN	Q96G23	Ceramide synthase 2 OS=Homo sapiens GN=CERS2 PE=1 SV=1	2.417	0.3844	0.743817	0	0	0	1	1	1	0	0	0	0	0	0	0	0	0	0	0	0	0	0	0	0	0	0	13.6838	14.1886	9.8104	13.0144	NaN	NaN	NaN	NaN		0	NaN
CERS3_HUMAN	Q8IU89	Ceramide synthase 3 OS=Homo sapiens GN=CERS3 PE=2 SV=2	2.556	0.1866	3.02158	0	0	0	0	0	0	0	0	0	0	0	0	0	0	0	0	0	0	0	0	0	1	1	1	12.1014	12.0407	11.9777	11.4459	NaN	NaN	NaN	NaN		-4.34294e-08	0
CETN1_HUMAN	Q12798	Centrin-1 OS=Homo sapiens GN=CETN1 PE=1 SV=1	1.621	0.0993	1.54568	1	1	1	0	0	0	0	0	0	0	0	0	0	0	0	0	0	0	0	0	0	0	0	0	12.6632	11.9051	10.5071	13.2153	NaN	NaN	NaN	NaN		-4.34294e-08	0
CF211_HUMAN	Q9H993	UPF0364 protein C6orf211 OS=Homo sapiens GN=C6orf211 PE=1 SV=1	1.599	0.1802	0.005139	0	0	0	1	1	0	1	1	0	0	0	0	1	1	0	1	1	0	1	1	0	0	0	0	11.5087	20.9987	19.791	13.2578	19.3382	20.5954	20.2257	NaN		0.60584	3.66406
CG050_HUMAN	Q9BRJ6	Uncharacterized protein C7orf50 OS=Homo sapiens GN=C7orf50 PE=1 SV=1	4.856	0.6456	0.125461	4	4	4	1	1	1	0	0	0	0	0	0	3	3	3	1	1	1	0	0	0	0	0	0	11.5772	14.4061	12.6849	11.5151	17.7203	14.328	NaN	NaN		1.12708	3.47833
CH033_HUMAN	Q9H7E9	UPF0488 protein C8orf33 OS=Homo sapiens GN=C8orf33 PE=1 SV=1	3.51	0.6319	0.059287	6	6	6	1	1	1	1	1	1	0	0	0	5	5	5	1	1	1	1	1	1	0	0	0	18.8805	15.1885	13.8698	11.7366	20.5348	17.6042	15.0695	NaN		0.58695	2.81736
CH10_HUMAN	P61604	10 kDa heat shock protein, mitochondrial OS=Homo sapiens GN=HSPE1 PE=1 SV=2	3.192	0.5695	0.030299	2	2	2	2	2	2	3	3	3	2	2	2	5	5	5	3	3	3	5	5	5	4	4	4	11.9494	17.6763	17.3806	19.8111	18.3697	18.2337	18.5169	21.2947		0.624661	2.39938
CH60_HUMAN	P10809	60 kDa heat shock protein, mitochondrial OS=Homo sapiens GN=HSPD1 PE=1 SV=2	5.576	0.585	0.002006	25	24	24	10	10	10	11	11	11	16	15	15	27	26	26	17	17	17	14	14	14	20	18	18	20.4063	18.8317	18.2355	21.3111	20.8783	19.9406	19.1235	21.7556		0.343754	0.728326
CHAP1_HUMAN	Q96JM3	Chromosome alignment-maintaining phosphoprotein 1 OS=Homo sapiens GN=CHAMP1 PE=1 SV=2	3.142	0.478	0.055421	2	2	2	1	1	1	0	0	0	1	1	1	4	4	4	0	0	0	0	0	0	0	0	0	12.4937	11.7838	10.72	13.8136	15.8542	NaN	NaN	NaN		0	3.65148
CHCH2_HUMAN	Q9Y6H1	Coiled-coil-helix-coiled-coil-helix domain-containing protein 2, mitochondrial OS=Homo sapiens GN=CHCHD2 PE=1 SV=1	3.274	0.2688	0.895892	1	1	0	0	0	0	0	0	0	0	0	0	2	1	0	0	0	0	0	0	0	0	0	0	11.9254	12.5719	11.5855	12.1173	NaN	NaN	NaN	NaN		-4.34294e-08	0
CHCH3_HUMAN	Q9NX63	Coiled-coil-helix-coiled-coil-helix domain-containing protein 3, mitochondrial OS=Homo sapiens GN=CHCHD3 PE=1 SV=1	3.462	0.6395	0.077864	3	3	3	3	3	3	2	2	2	2	2	2	4	4	4	3	3	3	3	3	3	3	3	3	17.7421	16.6841	16.8369	16.6586	18.9265	18.0657	15.3819	18.3375		0.36516	0.697496
CHCH9_HUMAN	Q5T1J5	Putative coiled-coil-helix-coiled-coil-helix domain-containing protein CHCHD2P9, mitochondrial OS=Homo sapiens GN=CHCHD2P9 PE=5 SV=1	3.274	0.2688	0.895892	1	1	0	0	0	0	0	0	0	0	0	0	2	1	0	0	0	0	0	0	0	0	0	0	12.5923	13.2616	13.9923	12.6619	NaN	NaN	NaN	NaN		-4.34294e-08	0
CHD1L_HUMAN	Q86WJ1	Chromodomain-helicase-DNA-binding protein 1-like OS=Homo sapiens GN=CHD1L PE=1 SV=2	1.848	0.1688	0.38415	0	0	0	0	0	0	0	0	0	0	0	0	2	2	2	0	0	0	0	0	0	0	0	0	11.279	11.3803	10.7076	12.5932	NaN	NaN	NaN	NaN		-4.34294e-08	0
CHD1_HUMAN	O14646	Chromodomain-helicase-DNA-binding protein 1 OS=Homo sapiens GN=CHD1 PE=1 SV=2	5.041	0.6538	0.014559	2	2	1	1	1	0	0	0	0	4	4	4	7	7	4	6	6	5	12	12	8	2	2	2	11.0269	11.2386	11.9471	16.2539	15.8996	15.8321	16.7737	13.4246		1.04254	2.86591
CHD3_HUMAN	Q12873	Chromodomain-helicase-DNA-binding protein 3 OS=Homo sapiens GN=CHD3 PE=1 SV=3	4.345	0.6845	0.004276	18	17	3	6	6	2	3	3	0	2	2	0	23	19	6	10	10	3	10	9	1	5	4	1	17.6977	15.6152	13.987	16.2973	19.5639	16.4176	16.872	18.4856		0.929586	1.93548
CHD4_HUMAN	Q14839	Chromodomain-helicase-DNA-binding protein 4 OS=Homo sapiens GN=CHD4 PE=1 SV=2	5.816	0.6845	0.015089	54	53	37	24	24	16	16	16	11	10	10	7	67	59	40	31	31	21	42	40	28	22	21	15	19.1922	17.4586	16.4086	17.486	21.2331	18.642	19.0347	18.8531		1.13271	1.80436
CHD5_HUMAN	Q8TDI0	Chromodomain-helicase-DNA-binding protein 5 OS=Homo sapiens GN=CHD5 PE=1 SV=1	4.345	0.6845	0.026399	17	16	0	8	8	0	5	5	0	3	3	0	21	17	0	9	9	0	12	11	0	7	6	0	17.9231	15.9483	14.5205	16.702	19.8009	16.7571	17.3313	17.8487		0.859649	1.66104
CHD6_HUMAN	Q8TD26	Chromodomain-helicase-DNA-binding protein 6 OS=Homo sapiens GN=CHD6 PE=1 SV=4	2.069	0.2811	0.052912	2	2	0	0	0	0	0	0	0	0	0	0	2	2	0	1	1	0	2	2	0	0	0	0	10.9047	12.6524	13.6091	11.5584	NaN	10.9538	13.7115	NaN		0.0419177	0.151479
CHD7_HUMAN	Q9P2D1	Chromodomain-helicase-DNA-binding protein 7 OS=Homo sapiens GN=CHD7 PE=1 SV=3	3.541	0.4332	0.052912	4	4	2	0	0	0	0	0	0	0	0	0	4	4	2	1	1	0	2	2	0	0	0	0	11.0471	11.7693	11.524	10.949	NaN	10.9042	13.6619	NaN		0.46492	0.960684
CHD8_HUMAN	Q9HCK8	Chromodomain-helicase-DNA-binding protein 8 OS=Homo sapiens GN=CHD8 PE=1 SV=5	4.294	0.5377	0.019149	3	3	1	0	0	0	0	0	0	0	0	0	6	6	4	3	3	2	3	3	1	0	0	0	9.56759	12.0479	11.2961	11.3778	NaN	12.2096	14.2624	NaN		1.00258	2.16363
CHD9_HUMAN	Q3L8U1	Chromodomain-helicase-DNA-binding protein 9 OS=Homo sapiens GN=CHD9 PE=1 SV=2	2.069	0.2811	0.052912	2	2	0	0	0	0	0	0	0	0	0	0	2	2	0	1	1	0	2	2	0	0	0	0	11.2339	11.9022	13.7429	10.0456	NaN	11.0692	13.8269	NaN		0.19154	0.716915
CHERP_HUMAN	Q8IWX8	Calcium homeostasis endoplasmic reticulum protein OS=Homo sapiens GN=CHERP PE=1 SV=3	3.946	0.601	0.030595	14	13	13	2	2	2	0	0	0	0	0	0	21	20	20	4	4	4	3	3	3	2	2	2	20.096	14.5333	11.1083	10.2259	22.1397	17.0594	16.5936	16.2322		0.749424	4.01536
CHIP_HUMAN	Q9UNE7	E3 ubiquitin-protein ligase CHIP OS=Homo sapiens GN=STUB1 PE=1 SV=2	3.346	0.5188	0.410903	3	3	3	0	0	0	0	0	0	0	0	0	0	0	0	0	0	0	0	0	0	0	0	0	12.6085	11.2584	12.6114	13.7963	NaN	NaN	NaN	NaN		-4.34294e-08	0
CHK1_HUMAN	O14757	Serine/threonine-protein kinase Chk1 OS=Homo sapiens GN=CHEK1 PE=1 SV=2	1.688	0.3164	1.05747	1	1	1	0	0	0	0	0	0	0	0	0	0	0	0	0	0	0	0	0	0	0	0	0	12.8696	12.1782	12.6781	10.6068	NaN	NaN	NaN	NaN		-4.34294e-08	0
CHRC1_HUMAN	Q9NRG0	Chromatin accessibility complex protein 1 OS=Homo sapiens GN=CHRAC1 PE=1 SV=1	1.521	0.1157	0.067463	0	0	0	0	0	0	0	0	0	0	0	0	1	1	1	0	0	0	0	0	0	0	0	0	11.1874	11.303	12.5203	12.5227	NaN	NaN	NaN	NaN		-4.34294e-08	0
CHRD1_HUMAN	Q9UHD1	Cysteine and histidine-rich domain-containing protein 1 OS=Homo sapiens GN=CHORDC1 PE=1 SV=2	2.813	0.3861	0.175158	0	0	0	0	0	0	0	0	0	1	1	1	0	0	0	0	0	0	0	0	0	0	0	0	10.8451	12.5779	13.5531	15.1539	NaN	NaN	NaN	NaN		0	NaN
CHSP1_HUMAN	Q9Y2V2	Calcium-regulated heat stable protein 1 OS=Homo sapiens GN=CARHSP1 PE=1 SV=2	3.678	0.4364	0.792148	0	0	0	0	0	0	0	0	0	1	1	1	0	0	0	0	0	0	0	0	0	1	1	1	13.6452	12.2782	12.1758	18.3423	NaN	NaN	NaN	19.6673		0	5.55696
CHTOP_HUMAN	Q9Y3Y2	Chromatin target of PRMT1 protein OS=Homo sapiens GN=CHTOP PE=1 SV=2	3.727	0.5527	0.121183	7	7	7	3	3	3	0	0	0	0	0	0	5	5	5	1	1	1	0	0	0	1	1	1	17.9774	16.7546	13.4413	12.4523	18.9507	16.6274	NaN	15.3971		0.455003	1.83534
CI114_HUMAN	Q5T280	Uncharacterized protein C9orf114 OS=Homo sapiens GN=C9orf114 PE=1 SV=3	4.795	0.5672	0.099487	1	1	1	0	0	0	0	0	0	1	1	1	1	1	1	1	1	1	0	0	0	0	0	0	12.4303	10.9899	9.99838	14.215	NaN	14.1982	NaN	NaN		0	2.28974
CI117_HUMAN	Q5JU67	Uncharacterized protein C9orf117 OS=Homo sapiens GN=C9orf117 PE=2 SV=1	1.719	0.1582	2.82218	1	1	1	0	0	0	0	0	0	0	0	0	0	0	0	0	0	0	0	0	0	0	0	0	12.7687	10.5991	11.1139	12.4665	NaN	NaN	NaN	NaN		-4.34294e-08	0
CI129_HUMAN	Q5T035	Putative uncharacterized protein C9orf129 OS=Homo sapiens GN=C9orf129 PE=1 SV=1	3.329	0.4794	0.441661	2	2	0	1	1	0	0	0	0	0	0	0	1	1	0	1	1	0	1	1	0	0	0	0	11.1683	15.297	13.2954	13.7825	NaN	16.8746	16.1879	NaN		1.14054	3.14546
CI172_HUMAN	C9J069	Uncharacterized protein C9orf172 OS=Homo sapiens GN=C9orf172 PE=3 SV=1	1.809	0.1399	0.374643	0	0	0	0	0	0	0	0	0	0	0	0	0	0	0	0	0	0	1	1	1	0	0	0	11.5321	12.4757	11.3798	10.1555	NaN	NaN	11.1723	NaN		0	-0.213458
CIA30_HUMAN	Q9Y375	Complex I intermediate-associated protein 30, mitochondrial OS=Homo sapiens GN=NDUFAF1 PE=1 SV=2	1.673	0.113	1.53063	0	0	0	0	0	0	0	0	0	0	0	0	1	1	1	0	0	0	0	0	0	0	0	0	9.34366	10.61	11.8889	12.0316	NaN	NaN	NaN	NaN		-4.34294e-08	0
CIAO1_HUMAN	O76071	Probable cytosolic iron-sulfur protein assembly protein CIAO1 OS=Homo sapiens GN=CIAO1 PE=1 SV=1	1.997	0.1912	0.292953	2	2	2	0	0	0	0	0	0	0	0	0	1	1	1	0	0	0	1	1	1	0	0	0	20.8862	12.2822	12.6528	10.9801	NaN	NaN	14.1863	NaN		0	-0.0140014
CILP2_HUMAN	Q8IUL8	Cartilage intermediate layer protein 2 OS=Homo sapiens GN=CILP2 PE=2 SV=2	1.925	0.1553	0.606705	0	0	0	0	0	0	0	0	0	0	0	0	0	0	0	1	1	1	0	0	0	0	0	0	10.0139	11.7448	12.3722	10.2011	NaN	17.3177	NaN	NaN		0	6.23473
CING_HUMAN	Q9P2M7	Cingulin OS=Homo sapiens GN=CGN PE=1 SV=2	2.086	0.2152	0.225274	2	2	2	0	0	0	0	0	0	0	0	0	0	0	0	0	0	0	0	0	0	0	0	0	12.6649	13.0539	11.9922	13.1689	NaN	NaN	NaN	NaN		-4.34294e-08	0
CIP2A_HUMAN	Q8TCG1	Protein CIP2A OS=Homo sapiens GN=KIAA1524 PE=1 SV=2	1.634	0.2111	0.515751	1	1	1	0	0	0	0	0	0	0	0	0	0	0	0	0	0	0	0	0	0	0	0	0	11.6521	12.8192	12.0095	10.2083	NaN	NaN	NaN	NaN		-4.34294e-08	0
CIP4_HUMAN	Q15642	Cdc42-interacting protein 4 OS=Homo sapiens GN=TRIP10 PE=1 SV=3	2.14	0.1678	1.48467	1	1	1	0	0	0	0	0	0	0	0	0	0	0	0	0	0	0	0	0	0	0	0	0	11.1509	11.777	11.4693	13.0319	NaN	NaN	NaN	NaN		-4.34294e-08	0
CIR1_HUMAN	Q86X95	Corepressor interacting with RBPJ 1 OS=Homo sapiens GN=CIR1 PE=1 SV=1	2.287	0.2405	1.0277	1	1	1	0	0	0	0	0	0	0	0	0	0	0	0	0	0	0	0	0	0	0	0	0	11.1683	11.7096	10.8685	11.7539	NaN	NaN	NaN	NaN		-4.34294e-08	0
CIRBP_HUMAN	Q14011	Cold-inducible RNA-binding protein OS=Homo sapiens GN=CIRBP PE=1 SV=1	4.399	0.6215	0.000784	6	6	5	2	2	2	1	1	1	5	4	4	7	6	5	2	2	2	3	3	3	3	3	3	20.6207	16.7363	12.5314	20.2771	21.9022	17.3932	17.0317	20.0176		0.291855	1.54485
CISY_HUMAN	O75390	Citrate synthase, mitochondrial OS=Homo sapiens GN=CS PE=1 SV=2	3.229	0.6144	0.504761	1	1	1	0	0	0	0	0	0	1	1	1	3	3	3	0	0	0	0	0	0	2	2	2	9.99025	11.0022	9.47887	15.8948	NaN	NaN	NaN	18.0332		0	6.44164
CIZ1_HUMAN	Q9ULV3	Cip1-interacting zinc finger protein OS=Homo sapiens GN=CIZ1 PE=1 SV=2	2.744	0.3698	0.143211	3	3	3	0	0	0	0	0	0	0	0	0	2	2	2	0	0	0	0	0	0	0	0	0	9.78401	13.8891	10.9318	12.2649	NaN	NaN	NaN	NaN		-4.34294e-08	0
CK054_HUMAN	Q9H0W9	Ester hydrolase C11orf54 OS=Homo sapiens GN=C11orf54 PE=1 SV=1	2.37	0.297	1.60914	0	0	0	0	0	0	0	0	0	1	1	1	0	0	0	0	0	0	0	0	0	1	1	1	11.5539	11.0472	11.6852	13.2101	NaN	NaN	NaN	13.4058		0	1.53166
CK084_HUMAN	Q9BUA3	Uncharacterized protein C11orf84 OS=Homo sapiens GN=C11orf84 PE=1 SV=3	6.335	0.6848	0.001488	32	23	23	12	11	11	14	14	14	15	12	12	29	22	22	14	13	13	13	12	12	12	10	10	23.4753	20.7364	20.0241	22.5118	24.515	21.2661	20.9486	22.2752		0.196909	0.56432
CKAP2_HUMAN	Q8WWK9	Cytoskeleton-associated protein 2 OS=Homo sapiens GN=CKAP2 PE=1 SV=1	3.102	0.6141	0.027738	2	2	2	1	1	1	0	0	0	0	0	0	7	7	7	0	0	0	0	0	0	0	0	0	12.6513	11.9633	12.0891	11.8289	17.8273	NaN	NaN	NaN		0	5.6942
CKAP4_HUMAN	Q07065	Cytoskeleton-associated protein 4 OS=Homo sapiens GN=CKAP4 PE=1 SV=2	5.243	0.6456	0.029993	23	22	22	11	11	11	8	8	7	6	6	6	21	19	18	11	11	10	10	10	10	11	11	11	18.2422	17.1067	16.1696	18.7278	20.4906	18.1904	17.3672	19.3423		0.700712	1.28605
CKAP5_HUMAN	Q14008	Cytoskeleton-associated protein 5 OS=Homo sapiens GN=CKAP5 PE=1 SV=3	4.245	0.584	0.019354	37	37	37	5	5	5	3	3	3	3	3	3	50	49	49	5	5	5	6	6	6	7	7	7	17.0054	13.414	13.1046	16.8792	19.1626	13.5654	14.2848	16.5347		0.186475	0.786067
CKP2L_HUMAN	Q8IYA6	Cytoskeleton-associated protein 2-like OS=Homo sapiens GN=CKAP2L PE=1 SV=4	2.383	0.501	0.811226	0	0	0	0	0	0	0	0	0	0	0	0	1	1	1	0	0	0	0	0	0	0	0	0	11.4631	12.5264	9.96471	11.9804	NaN	NaN	NaN	NaN		-4.34294e-08	0
CL029_HUMAN	Q8N999	Uncharacterized protein C12orf29 OS=Homo sapiens GN=C12orf29 PE=1 SV=2	1.482	0.1822	0.811009	1	1	1	0	0	0	0	0	0	0	0	0	1	1	1	0	0	0	0	0	0	0	0	0	17.794	13.9953	10.8362	9.89484	18.8114	NaN	NaN	NaN		0	5.68136
CL043_HUMAN	Q96C57	Uncharacterized protein C12orf43 OS=Homo sapiens GN=C12orf43 PE=1 SV=2	2.928	0.4269	0.18563	2	2	2	0	0	0	0	0	0	0	0	0	1	1	1	0	0	0	0	0	0	0	0	0	11.4544	12.2424	11.6965	10.5528	NaN	NaN	NaN	NaN		-4.34294e-08	0
CL068_HUMAN	Q52MB2	Uncharacterized protein C12orf68 OS=Homo sapiens GN=C12orf68 PE=2 SV=2	2.312	0.1717	2.67826	0	0	0	0	0	0	0	0	0	1	1	1	0	0	0	0	0	0	0	0	0	0	0	0	11.0926	10.8176	10.4058	14.7743	NaN	NaN	NaN	NaN		0	NaN
CLAP1_HUMAN	Q7Z460	CLIP-associating protein 1 OS=Homo sapiens GN=CLASP1 PE=1 SV=1	4.155	0.4899	0.00413	7	7	1	4	4	0	4	4	0	4	4	0	7	6	1	3	3	0	3	3	0	2	2	0	18.3116	16.9545	15.3247	16.9071	19.5386	15.773	15.7186	16.5394		0.00551316	0.0179474
CLAP2_HUMAN	O75122	CLIP-associating protein 2 OS=Homo sapiens GN=CLASP2 PE=1 SV=2	4.781	0.631	0.001565	64	57	51	45	42	38	46	40	36	26	24	20	74	61	56	38	34	31	32	30	27	22	20	18	22.0736	20.6094	20.3695	20.8912	23.5769	20.6605	20.1836	20.5781		0.112555	0.263855
CLASR_HUMAN	Q8N2M8	CLK4-associating serine/arginine rich protein OS=Homo sapiens GN=CLASRP PE=1 SV=4	2.26	0.265	0.043479	0	0	0	0	0	0	0	0	0	0	0	0	0	0	0	0	0	0	1	1	1	0	0	0	12.0889	10.5672	12.7528	11.1655	NaN	NaN	15.1324	NaN		0	3.48884
CLCA_HUMAN	P09496	Clathrin light chain A OS=Homo sapiens GN=CLTA PE=1 SV=1	2.527	0.3888	0.030976	3	3	3	3	3	3	1	1	1	1	1	1	5	4	4	1	1	1	1	1	1	4	4	4	19.3558	17.93	16.1923	18.269	21.7854	17.3244	16.8298	20.4848		0.369685	1.16934
CLCB_HUMAN	P09497	Clathrin light chain B OS=Homo sapiens GN=CLTB PE=1 SV=1	1.81	0.2779	0.036527	2	2	2	1	1	1	1	1	1	1	1	1	4	4	4	1	1	1	1	1	1	1	1	1	18.8312	15.5542	14.9504	17.7465	20.262	16.093	15.5963	18.0256		0.205125	0.723693
CLH1_HUMAN	Q00610	Clathrin heavy chain 1 OS=Homo sapiens GN=CLTC PE=1 SV=5	5.311	0.6731	0.002883	50	47	40	28	28	25	21	21	17	23	23	18	60	51	42	20	20	16	24	24	19	42	37	31	20.338	18.0226	16.9988	20.0399	21.4811	18.0198	17.9927	21.0982		0.263507	0.798135
CLH2_HUMAN	P53675	Clathrin heavy chain 2 OS=Homo sapiens GN=CLTCL1 PE=1 SV=2	3.595	0.5653	0.018097	7	7	0	3	3	0	4	4	0	5	5	0	10	9	0	4	4	0	5	5	0	6	6	0	17.3926	14.3021	13.9853	17.8772	19.8065	14.8955	15.4213	18.832		0.368375	1.34951
CLIC1_HUMAN	O00299	Chloride intracellular channel protein 1 OS=Homo sapiens GN=CLIC1 PE=1 SV=4	3.325	0.5654	0.582458	0	0	0	0	0	0	0	0	0	1	1	1	2	2	2	0	0	0	0	0	0	1	1	1	9.73346	13.4434	13.1331	16.3006	NaN	NaN	NaN	16.3724		0	3.21971
CLIC4_HUMAN	Q9Y696	Chloride intracellular channel protein 4 OS=Homo sapiens GN=CLIC4 PE=1 SV=4	1.578	0.1527	0.059477	1	1	0	1	1	0	0	0	0	0	0	0	0	0	0	0	0	0	0	0	0	0	0	0	19.2714	21.0556	12.1039	11.6877	NaN	NaN	NaN	NaN		0	NaN
CLIP1_HUMAN	P30622	CAP-Gly domain-containing linker protein 1 OS=Homo sapiens GN=CLIP1 PE=1 SV=2	3.86	0.5449	0.041385	8	8	8	0	0	0	0	0	0	0	0	0	8	8	8	0	0	0	0	0	0	0	0	0	15.5224	12.1312	10.8874	12.283	16.3881	NaN	NaN	NaN		0	3.68203
CLIP2_HUMAN	Q9UDT6	CAP-Gly domain-containing linker protein 2 OS=Homo sapiens GN=CLIP2 PE=1 SV=1	1.599	0.1802	0.005139	0	0	0	1	1	0	1	1	0	0	0	0	1	1	0	1	1	0	1	1	0	0	0	0	13.8873	19.1112	17.9035	12.2763	17.4507	18.7079	18.3382	NaN		0.558521	2.37102
CLK1_HUMAN	P49759	Dual specificity protein kinase CLK1 OS=Homo sapiens GN=CLK1 PE=1 SV=2	4.256	0.6116	0.032441	1	1	0	4	4	2	2	2	0	0	0	0	5	5	3	1	1	0	2	2	0	0	0	0	11.8196	15.6618	14.5606	10.3675	17.1014	13.6395	14.8207	NaN		0.571936	2.0848
CLK2_HUMAN	P49760	Dual specificity protein kinase CLK2 OS=Homo sapiens GN=CLK2 PE=1 SV=1	2.9	0.4028	0.213531	1	1	1	1	1	1	0	0	0	0	0	0	1	1	1	1	1	1	1	1	1	0	0	0	10.8283	12.6517	12.0011	12.1845	NaN	13.4224	13.4241	NaN		1.21746	1.50688
CLK4_HUMAN	Q9HAZ1	Dual specificity protein kinase CLK4 OS=Homo sapiens GN=CLK4 PE=1 SV=1	3.932	0.6116	0.032441	1	1	0	3	3	1	2	2	0	1	1	1	2	2	0	1	1	0	2	2	0	0	0	0	12.0972	15.706	14.7181	16.5437	NaN	13.797	14.9782	NaN		0.0903723	-0.37863
CLN6_HUMAN	Q9NWW5	Ceroid-lipofuscinosis neuronal protein 6 OS=Homo sapiens GN=CLN6 PE=1 SV=1	2.967	0.5635	1.47667	1	1	1	0	0	0	0	0	0	0	0	0	1	1	1	0	0	0	0	0	0	0	0	0	12.2128	11.2321	10.9723	11.4288	NaN	NaN	NaN	NaN		-4.34294e-08	0
CLPX_HUMAN	O76031	ATP-dependent Clp protease ATP-binding subunit clpX-like, mitochondrial OS=Homo sapiens GN=CLPX PE=1 SV=2	2.074	0.3177	0.060375	1	1	1	0	0	0	0	0	0	0	0	0	1	1	1	0	0	0	0	0	0	0	0	0	12.8019	12.0399	12.2717	12.1496	NaN	NaN	NaN	NaN		-4.34294e-08	0
CLSPN_HUMAN	Q9HAW4	Claspin OS=Homo sapiens GN=CLSPN PE=1 SV=3	1.359	0.2494	0.403925	0	0	0	0	0	0	0	0	0	0	0	0	1	1	1	0	0	0	0	0	0	0	0	0	12.3506	13.6814	13.1837	13.6629	NaN	NaN	NaN	NaN		-4.34294e-08	0
CLUS_HUMAN	P10909	Clusterin OS=Homo sapiens GN=CLU PE=1 SV=1	2.238	0.2274	0.771062	0	0	0	0	0	0	0	0	0	0	0	0	0	0	0	0	0	0	0	0	0	1	1	1	13.8569	12.4022	13.1141	13.3164	NaN	NaN	NaN	16.4463		0	3.27391
CLU_HUMAN	O75153	Clustered mitochondria protein homolog OS=Homo sapiens GN=CLUH PE=1 SV=2	2.964	0.3526	0.057804	8	7	6	0	0	0	0	0	0	0	0	0	3	3	2	0	0	0	0	0	0	0	0	0	12.3296	10.1728	9.72144	11.9453	NaN	NaN	NaN	NaN		-4.34294e-08	0
CMBL_HUMAN	Q96DG6	Carboxymethylenebutenolidase homolog OS=Homo sapiens GN=CMBL PE=1 SV=1	2.369	0.4278	0.090287	1	1	1	3	3	3	1	1	1	0	0	0	0	0	0	1	1	1	1	1	1	0	0	0	11.3125	16.8672	14.8801	12.7458	NaN	17.1967	15.6986	NaN		0.592576	2.49625
CMS1_HUMAN	Q9BQ75	Protein CMSS1 OS=Homo sapiens GN=CMSS1 PE=1 SV=2	2.893	0.4471	0.000784	3	3	2	0	0	0	0	0	0	0	0	0	2	2	1	1	1	1	0	0	0	0	0	0	19.5963	13.0552	12.1568	9.8085	20.8826	13.1811	NaN	NaN		0.358026	3.37766
CN166_HUMAN	Q9Y224	UPF0568 protein C14orf166 OS=Homo sapiens GN=C14orf166 PE=1 SV=1	3.698	0.5454	0.134483	6	5	5	0	0	0	0	0	0	2	2	2	9	7	7	0	0	0	0	0	0	4	3	3	17.5374	12.0093	11.0728	15.1467	17.4949	NaN	NaN	18.2812		0.817375	3.94646
CND1_HUMAN	Q15021	Condensin complex subunit 1 OS=Homo sapiens GN=NCAPD2 PE=1 SV=3	3.596	0.5236	0.039733	11	10	10	0	0	0	0	0	0	0	0	0	9	9	9	1	1	1	2	2	2	2	2	2	15.0551	11.0213	10.4455	11.7169	15.3465	10.9882	13.5628	14.5703		0.509739	1.55721
CND2_HUMAN	Q15003	Condensin complex subunit 2 OS=Homo sapiens GN=NCAPH PE=1 SV=3	3.901	0.554	0.064646	7	7	7	0	0	0	0	0	0	2	2	2	9	9	9	5	5	5	4	4	4	4	4	4	16.8744	11.9236	11.8811	15.5362	18.7023	16.4444	15.0219	18.7922		1.05335	3.18635
CND3_HUMAN	Q9BPX3	Condensin complex subunit 3 OS=Homo sapiens GN=NCAPG PE=1 SV=1	3.578	0.6529	0.000502	13	12	12	1	1	1	0	0	0	0	0	0	10	10	10	0	0	0	2	2	2	1	1	1	17.9175	12.5365	12.4594	11.7977	17.2942	NaN	13.8219	13.3424		0.229784	1.14175
CNDD3_HUMAN	P42695	Condensin-2 complex subunit D3 OS=Homo sapiens GN=NCAPD3 PE=1 SV=2	1.665	0.1952	1.55785	0	0	0	0	0	0	0	0	0	0	0	0	1	1	1	0	0	0	0	0	0	0	0	0	12.1698	12.4356	11.0433	10.988	NaN	NaN	NaN	NaN		-4.34294e-08	0
CNDG2_HUMAN	Q86XI2	Condensin-2 complex subunit G2 OS=Homo sapiens GN=NCAPG2 PE=1 SV=1	2.791	0.3716	0.207268	1	1	1	0	0	0	0	0	0	0	0	0	1	1	1	1	1	1	0	0	0	0	0	0	12.4058	11.6112	10.0151	10.0564	NaN	12.1606	NaN	NaN		0	1.13848
CNDP2_HUMAN	Q96KP4	Cytosolic non-specific dipeptidase OS=Homo sapiens GN=CNDP2 PE=1 SV=2	2.848	0.3483	2.52324	0	0	0	0	0	0	0	0	0	1	1	1	0	0	0	0	0	0	0	0	0	0	0	0	12.1496	11.6069	10.1523	15.1613	NaN	NaN	NaN	NaN		0	NaN
CNGA1_HUMAN	P29973	cGMP-gated cation channel alpha-1 OS=Homo sapiens GN=CNGA1 PE=1 SV=3	1.792	0.0831	0.399927	0	0	0	0	0	0	0	0	0	0	0	0	0	0	0	0	0	0	0	0	0	1	1	0	11.3111	11.3405	9.40895	11.2326	NaN	NaN	NaN	16.7183		0	5.89501
CNGA3_HUMAN	Q16281	Cyclic nucleotide-gated cation channel alpha-3 OS=Homo sapiens GN=CNGA3 PE=1 SV=2	2.507	0.0831	0.23943	0	0	0	0	0	0	0	0	0	0	0	0	0	0	0	0	0	0	0	0	0	2	2	1	12.012	13.1269	11.038	11.7417	NaN	NaN	NaN	17.6414		0	5.66171
CNIH4_HUMAN	Q9P003	Protein cornichon homolog 4 OS=Homo sapiens GN=CNIH4 PE=2 SV=1	3.721	0.5791	0.52533	3	3	3	0	0	0	0	0	0	0	0	0	1	1	1	0	0	0	0	0	0	0	0	0	11.6519	11.9065	11.3895	9.79634	NaN	NaN	NaN	NaN		-4.34294e-08	0
CNN3_HUMAN	Q15417	Calponin-3 OS=Homo sapiens GN=CNN3 PE=1 SV=1	3.079	0.4002	0.009039	0	0	0	1	1	0	0	0	0	0	0	0	3	2	1	1	1	0	1	1	0	0	0	0	13.1987	13.6857	13.8019	11.6296	NaN	15.0188	14.5393	NaN		1.04403	1.70012
CNOT1_HUMAN	A5YKK6	CCR4-NOT transcription complex subunit 1 OS=Homo sapiens GN=CNOT1 PE=1 SV=2	3.719	0.505	0.021228	21	21	21	0	0	0	0	0	0	1	1	1	24	23	23	0	0	0	2	2	2	2	2	2	14.9472	12.0185	12.2835	12.5316	16.8989	NaN	11.5415	12.7742		0.196766	0.793028
CNOT2_HUMAN	Q9NZN8	CCR4-NOT transcription complex subunit 2 OS=Homo sapiens GN=CNOT2 PE=1 SV=1	2.527	0.3585	1.71054	0	0	0	0	0	0	0	0	0	0	0	0	0	0	0	0	0	0	1	1	1	0	0	0	13.8514	12.4877	10.9263	11.6404	NaN	NaN	13.3295	NaN		0	1.10306
CNOT7_HUMAN	Q9UIV1	CCR4-NOT transcription complex subunit 7 OS=Homo sapiens GN=CNOT7 PE=1 SV=3	1.912	0.3311	0.722674	1	1	1	0	0	0	0	0	0	0	0	0	1	1	1	0	0	0	0	0	0	0	0	0	11.7154	11.6791	12.1495	12.1269	NaN	NaN	NaN	NaN		-4.34294e-08	0
CNOTA_HUMAN	Q9H9A5	CCR4-NOT transcription complex subunit 10 OS=Homo sapiens GN=CNOT10 PE=1 SV=1	2.282	0.4001	0.952217	1	1	1	0	0	0	0	0	0	0	0	0	1	1	1	0	0	0	0	0	0	0	0	0	12.6464	10.0783	10.9628	13.9909	NaN	NaN	NaN	NaN		-4.34294e-08	0
CNTN4_HUMAN	Q8IWV2	Contactin-4 OS=Homo sapiens GN=CNTN4 PE=1 SV=1	1.488	0.1022	2.26625	0	0	0	0	0	0	0	0	0	0	0	0	1	1	1	0	0	0	0	0	0	0	0	0	12.5947	11.8569	13.8346	12.3124	NaN	NaN	NaN	NaN		-4.34294e-08	0
CO1A2_HUMAN	P08123	Collagen alpha-2(I) chain OS=Homo sapiens GN=COL1A2 PE=1 SV=7	1.738	0.3055	0.669435	0	0	0	1	1	1	0	0	0	0	0	0	0	0	0	0	0	0	0	0	0	0	0	0	11.1981	13.0768	12.3241	13.6564	NaN	NaN	NaN	NaN		0	NaN
CO2_HUMAN	P06681	Complement C2 OS=Homo sapiens GN=C2 PE=1 SV=2	1.834	0.1036	2.90225	0	0	0	0	0	0	0	0	0	0	0	0	0	0	0	0	0	0	0	0	0	1	1	1	10.2442	12.6405	10.0047	11.8841	NaN	NaN	NaN	18.1675		0	6.97413
CO3_HUMAN	P01024	Complement C3 OS=Homo sapiens GN=C3 PE=1 SV=2	3.693	0.5288	0.862778	0	0	0	0	0	0	0	0	0	0	0	0	3	3	3	0	0	0	0	0	0	0	0	0	12.9051	9.91867	9.23626	11.4685	NaN	NaN	NaN	NaN		-4.34294e-08	0
CO8A2_HUMAN	P25067	Collagen alpha-2(VIII) chain OS=Homo sapiens GN=COL8A2 PE=1 SV=2	1.384	0.0845	1.01503	0	0	0	0	0	0	0	0	0	0	0	0	0	0	0	0	0	0	1	1	1	0	0	0	12.5974	13.0735	11.2248	12.3786	NaN	NaN	16.9276	NaN		0	4.60905
CO9_HUMAN	P02748	Complement component C9 OS=Homo sapiens GN=C9 PE=1 SV=2	2.066	0.4259	0.082033	2	2	2	0	0	0	1	1	1	0	0	0	1	1	1	1	1	1	1	1	1	0	0	0	17.0972	12.1769	13.9784	12.8011	NaN	14.5025	14.3751	NaN		0.0924569	0.425407
COBA1_HUMAN	P12107	Collagen alpha-1(XI) chain OS=Homo sapiens GN=COL11A1 PE=1 SV=4	2.331	0.1592	0.05104	1	1	1	0	0	0	0	0	0	1	1	1	0	0	0	1	1	1	0	0	0	0	0	0	15.8315	11.5412	11.9106	11.007	NaN	10.8878	NaN	NaN		0	-1.68484
COCA1_HUMAN	Q99715	Collagen alpha-1(XII) chain OS=Homo sapiens GN=COL12A1 PE=1 SV=2	1.645	0.0875	0.186045	0	0	0	0	0	0	0	0	0	0	0	0	1	1	1	0	0	0	0	0	0	0	0	0	12.8322	13.3801	12.5614	11.1322	NaN	NaN	NaN	NaN		-4.34294e-08	0
COEA1_HUMAN	Q05707	Collagen alpha-1(XIV) chain OS=Homo sapiens GN=COL14A1 PE=1 SV=3	1.993	0.2541	0.098328	1	1	0	1	1	0	1	1	0	0	0	0	1	1	0	1	1	0	1	1	0	1	1	0	16.6647	15.5662	14.6135	13.8996	18.315	15.3631	15.4303	15.0144		0.377949	0.844759
COF1_HUMAN	P23528	Cofilin-1 OS=Homo sapiens GN=CFL1 PE=1 SV=3	5.406	0.6166	0.072768	7	6	3	1	1	0	3	3	2	3	3	2	9	8	4	1	1	0	2	2	1	5	5	2	11.3729	16.1793	16.3209	19.6525	20.5909	16.2901	16.2341	20.4127		0.555445	2.50053
COF2_HUMAN	Q9Y281	Cofilin-2 OS=Homo sapiens GN=CFL2 PE=1 SV=1	3.621	0.5337	0.113295	3	3	0	1	1	0	1	1	0	1	1	0	4	4	0	1	1	0	1	1	0	3	3	0	12.2997	16.0638	15.7559	18.0552	20.2584	16.1747	15.905	19.7247		0.729781	2.47201
COFA1_HUMAN	P39059	Collagen alpha-1(XV) chain OS=Homo sapiens GN=COL15A1 PE=1 SV=2	2.235	0.0877	2.03197	0	0	0	0	0	0	0	0	0	0	0	0	0	0	0	0	0	0	0	0	0	1	1	1	9.45477	12.7425	13.239	10.4187	NaN	NaN	NaN	14.7552		0	3.29147
COG1_HUMAN	Q8WTW3	Conserved oligomeric Golgi complex subunit 1 OS=Homo sapiens GN=COG1 PE=1 SV=1	1.229	0.1066	0.266819	0	0	0	0	0	0	0	0	0	0	0	0	1	1	1	0	0	0	0	0	0	0	0	0	12.4477	12.2577	13.9119	10.7967	NaN	NaN	NaN	NaN		-4.34294e-08	0
COIA1_HUMAN	P39060	Collagen alpha-1(XVIII) chain OS=Homo sapiens GN=COL18A1 PE=1 SV=5	2.587	0.5079	0.01803	0	0	0	0	0	0	0	0	0	1	1	1	0	0	0	1	1	1	1	1	1	2	2	2	10.5777	13.1614	11.4748	14.2662	NaN	13.4997	12.8507	14.8506		0.570218	1.36361
COIL_HUMAN	P38432	Coilin OS=Homo sapiens GN=COIL PE=1 SV=1	4.043	0.5407	0.11197	4	4	4	0	0	0	0	0	0	0	0	0	7	7	7	2	2	2	1	1	1	0	0	0	12.7894	12.1351	14.0123	12.6752	NaN	14.4781	13.606	NaN		0.808483	1.13904
COPA_HUMAN	P53621	Coatomer subunit alpha OS=Homo sapiens GN=COPA PE=1 SV=2	5.007	0.6579	0.00018	32	32	32	10	10	10	7	7	7	6	6	6	25	25	25	11	11	11	18	18	18	13	13	13	19.6503	16.1409	15.2465	17.1118	19.8947	16.6472	17.4122	19.2991		0.47306	1.27593
COPB2_HUMAN	P35606	Coatomer subunit beta' OS=Homo sapiens GN=COPB2 PE=1 SV=2	3.976	0.5433	0.01613	10	10	10	2	2	2	2	2	2	2	2	2	10	10	10	1	1	1	5	5	5	5	5	5	15.6164	14.8759	13.9573	15.3089	17.787	13.6149	16.157	17.5098		0.618926	1.32754
COPD_HUMAN	P48444	Coatomer subunit delta OS=Homo sapiens GN=ARCN1 PE=1 SV=1	4.84	0.5412	0.039232	15	14	14	3	3	3	0	0	0	2	2	2	14	14	14	2	2	2	4	4	4	4	4	4	18.7834	15.7776	11.7034	15.9501	20.0274	14.7343	16.4006	17.7178		0.399003	1.66639
COPE_HUMAN	O14579	Coatomer subunit epsilon OS=Homo sapiens GN=COPE PE=1 SV=3	3.433	0.4468	0.407582	1	1	1	0	0	0	0	0	0	0	0	0	1	1	1	0	0	0	0	0	0	0	0	0	11.9512	9.12621	11.3784	11.5495	NaN	NaN	NaN	NaN		-4.34294e-08	0
COPG1_HUMAN	Q9Y678	Coatomer subunit gamma-1 OS=Homo sapiens GN=COPG1 PE=1 SV=1	4.538	0.5361	0.037433	8	8	6	2	2	2	0	0	0	0	0	0	12	11	9	3	3	2	4	4	2	3	3	2	16.0153	13.0748	12.778	12.6279	17.0653	14.7575	14.9796	15.4701		1.05358	1.94414
COPG2_HUMAN	Q9UBF2	Coatomer subunit gamma-2 OS=Homo sapiens GN=COPG2 PE=1 SV=1	2.938	0.5361	0.011064	5	5	3	0	0	0	0	0	0	0	0	0	10	10	8	1	1	0	2	2	0	1	1	0	16.1028	11.4316	12.5544	13.0233	18.0358	12.4426	14.2751	13.4086		0.342323	1.2625
COPRS_HUMAN	Q9NQ92	Coordinator of PRMT5 and differentiation stimulator OS=Homo sapiens GN=COPRS PE=1 SV=3	3.63	0.6204	0.180477	6	5	5	6	5	5	6	5	5	4	4	4	6	5	5	6	5	5	5	4	4	3	3	3	23.0615	23.3347	22.3104	23.3152	25.2367	23.5332	22.3661	23.5442		0.471771	0.664619
COPZ1_HUMAN	P61923	Coatomer subunit zeta-1 OS=Homo sapiens GN=COPZ1 PE=1 SV=1	4.423	0.48	1.7727	1	1	1	0	0	0	0	0	0	0	0	0	1	1	1	0	0	0	0	0	0	0	0	0	10.6295	10.1274	10.5716	10.5561	NaN	NaN	NaN	NaN		-4.34294e-08	0
COR1B_HUMAN	Q9BR76	Coronin-1B OS=Homo sapiens GN=CORO1B PE=1 SV=1	2.209	0.3721	0.61981	1	1	1	0	0	0	0	0	0	0	0	0	1	1	1	0	0	0	0	0	0	0	0	0	12.0494	13.271	11.0822	13.2275	NaN	NaN	NaN	NaN		-4.34294e-08	0
COR1C_HUMAN	Q9ULV4	Coronin-1C OS=Homo sapiens GN=CORO1C PE=1 SV=1	4.201	0.5438	0.029242	10	9	9	2	2	2	0	0	0	1	1	1	15	12	12	1	1	1	0	0	0	4	4	4	19.8254	15.9211	12.3784	16.5491	22.2833	13.994	NaN	18.5563		0.328109	2.10939
COX17_HUMAN	Q14061	Cytochrome c oxidase copper chaperone OS=Homo sapiens GN=COX17 PE=1 SV=2	2.811	0.587	1.49784	1	1	1	0	0	0	0	0	0	0	0	0	0	0	0	0	0	0	0	0	0	0	0	0	8.99693	12.1433	15.3941	11.8436	NaN	NaN	NaN	NaN		-4.34294e-08	0
COX2_HUMAN	P00403	Cytochrome c oxidase subunit 2 OS=Homo sapiens GN=MT-CO2 PE=1 SV=1	1.886	0.4401	0.014945	3	3	3	1	1	1	2	2	2	0	0	0	3	3	3	2	2	2	3	3	3	1	1	1	18.7678	16.5852	17.7921	11.0205	20.7481	18.5373	19.2764	18.5479		0.907438	3.23603
COX41_HUMAN	P13073	Cytochrome c oxidase subunit 4 isoform 1, mitochondrial OS=Homo sapiens GN=COX4I1 PE=1 SV=1	2.475	0.3616	0.126749	1	1	1	0	0	0	1	1	1	0	0	0	0	0	0	1	1	1	0	0	0	0	0	0	11.2678	14.0305	15.3433	12.2003	NaN	15.3743	NaN	NaN		0	2.16383
COX5A_HUMAN	P20674	Cytochrome c oxidase subunit 5A, mitochondrial OS=Homo sapiens GN=COX5A PE=1 SV=2	1.504	0.123	0.070489	1	1	1	0	0	0	0	0	0	0	0	0	0	0	0	0	0	0	0	0	0	0	0	0	19.8744	11.2224	12.5652	10.9791	NaN	NaN	NaN	NaN		0	NaN
COX5B_HUMAN	P10606	Cytochrome c oxidase subunit 5B, mitochondrial OS=Homo sapiens GN=COX5B PE=1 SV=2	2.148	0.0992	0.21554	1	1	1	0	0	0	0	0	0	0	0	0	0	0	0	0	0	0	0	0	0	0	0	0	9.95209	11.4965	11.3299	11.8008	NaN	NaN	NaN	NaN		-4.34294e-08	0
CP071_HUMAN	Q8IYS4	Uncharacterized protein C16orf71 OS=Homo sapiens GN=C16orf71 PE=2 SV=3	2.791	0.0706	1.02284	0	0	0	0	0	0	0	0	0	0	0	0	1	1	1	0	0	0	0	0	0	0	0	0	9.03483	12.8315	11.8357	11.2543	NaN	NaN	NaN	NaN		-4.34294e-08	0
CP088_HUMAN	Q1ED39	Protein C16orf88 OS=Homo sapiens GN=C16orf88 PE=1 SV=1	2.975	0.4212	0.16032	2	2	2	1	1	1	0	0	0	0	0	0	1	1	1	0	0	0	0	0	0	0	0	0	13.0113	12.4935	10.2914	11.912	NaN	NaN	NaN	NaN		0	NaN
CP135_HUMAN	Q66GS9	Centrosomal protein of 135 kDa OS=Homo sapiens GN=CEP135 PE=1 SV=2	2.32	0.1651	0.761893	0	0	0	0	0	0	0	0	0	0	0	0	0	0	0	1	1	0	0	0	0	0	0	0	11.3542	11.2527	13.0503	14.0266	NaN	15.0422	NaN	NaN		0	2.62129
CPMD8_HUMAN	Q8IZJ3	C3 and PZP-like alpha-2-macroglobulin domain-containing protein 8 OS=Homo sapiens GN=CPAMD8 PE=1 SV=2	1.995	0.1739	1.37807	0	0	0	0	0	0	0	0	0	0	0	0	0	0	0	0	0	0	0	0	0	1	1	1	12.2074	11.8304	12.1114	13.1684	NaN	NaN	NaN	15.1215		0	2.79218
CPNE1_HUMAN	Q99829	Copine-1 OS=Homo sapiens GN=CPNE1 PE=1 SV=1	2.21	0.3484	1.26453	1	1	1	0	0	0	0	0	0	0	0	0	0	0	0	0	0	0	0	0	0	0	0	0	12.3689	12.405	12.6577	13.4328	NaN	NaN	NaN	NaN		-4.34294e-08	0
CPNE2_HUMAN	Q96FN4	Copine-2 OS=Homo sapiens GN=CPNE2 PE=1 SV=3	1.866	0.4381	0.618964	1	1	0	1	1	0	0	0	0	0	0	0	1	1	0	0	0	0	1	1	0	0	0	0	12.0804	13.7406	12.1374	11.0743	NaN	NaN	14.0831	NaN		0	1.82489
CPNE3_HUMAN	O75131	Copine-3 OS=Homo sapiens GN=CPNE3 PE=1 SV=1	3.364	0.547	0.049684	2	2	1	4	4	3	2	2	2	1	1	1	1	1	0	1	1	1	3	3	2	0	0	0	10.7542	16.1486	15.0264	16.8244	NaN	14.546	15.8709	NaN		0.088721	0.520076
CPNE4_HUMAN	Q96A23	Copine-4 OS=Homo sapiens GN=CPNE4 PE=2 SV=1	1.866	0.4381	0.618964	1	1	0	1	1	0	0	0	0	0	0	0	1	1	0	0	0	0	1	1	0	0	0	0	12.5276	13.4775	12.3287	12.8754	NaN	NaN	13.82	NaN		0	1.0177
CPNE5_HUMAN	Q9HCH3	Copine-5 OS=Homo sapiens GN=CPNE5 PE=1 SV=2	1.866	0.4381	0.618964	1	1	0	1	1	0	0	0	0	0	0	0	1	1	0	0	0	0	1	1	0	0	0	0	10.7231	13.3844	11.8155	10.6886	NaN	NaN	13.7269	NaN		0	2.07401
CPNE6_HUMAN	O95741	Copine-6 OS=Homo sapiens GN=CPNE6 PE=1 SV=3	1.866	0.4381	0.618964	1	1	0	1	1	0	0	0	0	0	0	0	1	1	0	0	0	0	1	1	0	0	0	0	13.295	13.3844	11.3249	12.0804	NaN	NaN	13.7269	NaN		0	1.20571
CPNE7_HUMAN	Q9UBL6	Copine-7 OS=Homo sapiens GN=CPNE7 PE=2 SV=1	1.866	0.4381	0.618964	1	1	0	1	1	0	0	0	0	0	0	0	1	1	0	0	0	0	1	1	0	0	0	0	11.9818	13.2552	13.1457	12.7239	NaN	NaN	13.5976	NaN		0	0.820979
CPNE8_HUMAN	Q86YQ8	Copine-8 OS=Homo sapiens GN=CPNE8 PE=1 SV=2	1.866	0.4381	0.18099	1	1	0	2	2	1	0	0	0	0	0	0	1	1	0	0	0	0	1	1	0	0	0	0	11.9862	17.7573	12.5304	14.7576	NaN	NaN	13.7269	NaN		0	-0.530956
CPNE9_HUMAN	Q8IYJ1	Copine-9 OS=Homo sapiens GN=CPNE9 PE=1 SV=3	1.866	0.4381	0.618964	1	1	0	1	1	0	0	0	0	0	0	0	1	1	0	0	0	0	1	1	0	0	0	0	12.4191	13.4302	13.4651	12.4494	NaN	NaN	13.7727	NaN		0	0.831757
CPNS1_HUMAN	P04632	Calpain small subunit 1 OS=Homo sapiens GN=CAPNS1 PE=1 SV=1	3.062	0.4242	0.076348	1	1	0	1	1	0	1	1	0	0	0	0	1	1	0	1	1	1	0	0	0	1	1	1	12.7224	16.5134	15.4188	10.7588	NaN	14.951	NaN	15.4262		0.273137	1.33526
CPNS2_HUMAN	Q96L46	Calpain small subunit 2 OS=Homo sapiens GN=CAPNS2 PE=2 SV=2	2.041	0.2893	0.075088	1	1	0	2	2	1	1	1	0	1	1	1	2	2	1	1	1	1	0	0	0	0	0	0	12.5446	16.8302	15.4188	15.6806	NaN	15.3168	NaN	NaN		0	0.198287
CPSF1_HUMAN	Q10570	Cleavage and polyadenylation specificity factor subunit 1 OS=Homo sapiens GN=CPSF1 PE=1 SV=2	4.064	0.6204	0.004957	9	9	9	5	5	5	2	2	2	0	0	0	21	20	20	4	4	4	3	3	3	1	1	1	12.1233	15.1629	12.7647	11.09	18.9769	14.9172	12.9656	14.6015		0.837376	2.58011
CPSF2_HUMAN	Q9P2I0	Cleavage and polyadenylation specificity factor subunit 2 OS=Homo sapiens GN=CPSF2 PE=1 SV=2	4.01	0.5546	0.049149	5	5	5	1	1	1	1	1	1	0	0	0	9	9	9	0	0	0	0	0	0	0	0	0	10.115	12.333	10.9645	12.5569	18.3295	NaN	NaN	NaN		0	6.83718
CPSF3_HUMAN	Q9UKF6	Cleavage and polyadenylation specificity factor subunit 3 OS=Homo sapiens GN=CPSF3 PE=1 SV=1	3.296	0.6049	0.091925	4	4	4	0	0	0	0	0	0	0	0	0	5	5	5	0	0	0	1	1	1	0	0	0	9.43895	11.1855	10.8074	12.509	NaN	NaN	13.2056	NaN		0	2.22039
CPSF4_HUMAN	O95639	Cleavage and polyadenylation specificity factor subunit 4 OS=Homo sapiens GN=CPSF4 PE=1 SV=1	2.551	0.2979	0.394342	1	1	1	0	0	0	0	0	0	0	0	0	3	3	3	0	0	0	0	0	0	0	0	0	11.7883	10.3897	12.3713	11.6994	NaN	NaN	NaN	NaN		-4.34294e-08	0
CPSF5_HUMAN	O43809	Cleavage and polyadenylation specificity factor subunit 5 OS=Homo sapiens GN=NUDT21 PE=1 SV=1	3.547	0.4384	0.007784	3	3	3	0	0	0	0	0	0	0	0	0	2	2	2	0	0	0	0	0	0	1	1	1	12.057	11.5381	11.1911	11.2172	NaN	NaN	NaN	16.0751		0	4.57421
CPSF6_HUMAN	Q16630	Cleavage and polyadenylation specificity factor subunit 6 OS=Homo sapiens GN=CPSF6 PE=1 SV=2	3.927	0.5635	0.002029	8	7	7	4	4	4	1	1	1	3	2	2	11	10	10	3	2	2	3	2	2	3	3	3	18.4565	16.4717	14.1999	18.2623	21.1664	15.945	16.0897	19.1993		0.331905	1.25253
CPSM_HUMAN	P31327	Carbamoyl-phosphate synthase [ammonia], mitochondrial OS=Homo sapiens GN=CPS1 PE=1 SV=2	1.84	0.4369	0.007863	1	1	0	1	1	0	0	0	0	0	0	0	4	4	0	1	1	0	1	1	0	0	0	0	16.3955	14.4309	10.3177	12.6344	18.3493	15.2964	14.4708	NaN		0.669904	2.59422
CPT1A_HUMAN	P50416	Carnitine O-palmitoyltransferase 1, liver isoform OS=Homo sapiens GN=CPT1A PE=1 SV=2	1.957	0.3572	0.591861	1	1	1	0	0	0	0	0	0	0	0	0	1	1	1	0	0	0	0	0	0	0	0	0	10.7014	12.0773	11.3189	12.3039	NaN	NaN	NaN	NaN		-4.34294e-08	0
CQ085_HUMAN	Q53F19	Uncharacterized protein C17orf85 OS=Homo sapiens GN=C17orf85 PE=1 SV=2	3.354	0.5625	0.010303	7	7	7	3	3	3	1	1	1	1	1	1	8	8	8	1	1	1	1	1	1	1	1	1	10.5251	15.3441	13.1231	15.041	19.1571	13.7082	13.5461	14.6794		0.461669	1.76437
CR063_HUMAN	Q68DL7	Uncharacterized protein C18orf63 OS=Homo sapiens GN=C18orf63 PE=2 SV=2	1.373	0.1413	0.425204	0	0	0	0	0	0	0	0	0	0	0	0	0	0	0	1	1	1	0	0	0	0	0	0	11.9143	12.9154	12.7764	12.1369	NaN	16.0653	NaN	NaN		0	3.62953
CREB1_HUMAN	P16220	Cyclic AMP-responsive element-binding protein 1 OS=Homo sapiens GN=CREB1 PE=1 SV=2	2.341	0.434	0.478415	1	1	0	0	0	0	0	0	0	0	0	0	0	0	0	0	0	0	0	0	0	0	0	0	9.79392	11.3075	12.3966	12.923	NaN	NaN	NaN	NaN		-4.34294e-08	0
CREG1_HUMAN	O75629	Protein CREG1 OS=Homo sapiens GN=CREG1 PE=1 SV=1	3.643	0.4721	1.08289	1	1	1	0	0	0	1	1	1	0	0	0	1	1	1	0	0	0	1	1	1	1	1	1	11.9954	11.132	13.7745	12.3795	NaN	NaN	14.2113	18.0646		1.24471	3.81756
CRKL_HUMAN	P46109	Crk-like protein OS=Homo sapiens GN=CRKL PE=1 SV=1	4.249	0.4548	0.099073	1	1	1	1	1	1	1	1	1	0	0	0	1	1	1	1	1	1	1	1	1	2	2	2	12.1206	14.0447	13.1326	10.9311	NaN	14.6827	14.1764	18.0003		1.20797	3.06252
CRLF3_HUMAN	Q8IUI8	Cytokine receptor-like factor 3 OS=Homo sapiens GN=CRLF3 PE=1 SV=2	1.876	0.2745	1.0095	0	0	0	0	0	0	0	0	0	0	0	0	0	0	0	0	0	0	0	0	0	1	1	1	10.8818	11.279	12.5083	13.3678	NaN	NaN	NaN	13.2047		0	1.19546
CRNL1_HUMAN	Q9BZJ0	Crooked neck-like protein 1 OS=Homo sapiens GN=CRNKL1 PE=1 SV=4	2.185	0.2508	0.227663	1	1	1	0	0	0	0	0	0	0	0	0	1	1	1	0	0	0	0	0	0	0	0	0	10.9129	10.9203	13.1801	11.0646	NaN	NaN	NaN	NaN		-4.34294e-08	0
CRNN_HUMAN	Q9UBG3	Cornulin OS=Homo sapiens GN=CRNN PE=1 SV=1	6.717	0.6756	0.099647	0	0	0	5	5	5	6	6	6	1	1	1	4	4	4	0	0	0	0	0	0	0	0	0	13.0269	16.5596	17.8117	14.0151	NaN	NaN	NaN	NaN		0	NaN
CROCC_HUMAN	Q5TZA2	Rootletin OS=Homo sapiens GN=CROCC PE=1 SV=1	1.383	0.1359	0.354783	0	0	0	0	0	0	0	0	0	0	0	0	0	0	0	1	1	1	1	1	1	0	0	0	10.7793	12.1711	12.0872	12.3356	NaN	12.6895	12.8272	NaN		0.782647	0.915036
CRTAP_HUMAN	O75718	Cartilage-associated protein OS=Homo sapiens GN=CRTAP PE=1 SV=1	2.802	0.2995	0.047262	4	4	4	0	0	0	0	0	0	0	0	0	4	4	4	0	0	0	0	0	0	0	0	0	14.0239	11.1934	11.9327	11.243	16.8458	NaN	NaN	NaN		0	4.74756
CRYAB_HUMAN	P02511	Alpha-crystallin B chain OS=Homo sapiens GN=CRYAB PE=1 SV=2	2.243	0.1846	0.017861	0	0	0	0	0	0	0	0	0	0	0	0	0	0	0	0	0	0	0	0	0	1	1	1	9.7468	12.9068	10.1193	11.1124	NaN	NaN	NaN	17.3687		0	6.39736
CS010_HUMAN	Q969H8	UPF0556 protein C19orf10 OS=Homo sapiens GN=C19orf10 PE=1 SV=1	1.227	0.1149	0.779392	0	0	0	0	0	0	0	0	0	0	0	0	1	1	1	0	0	0	0	0	0	0	0	0	13.868	11.6698	12.6443	12.9136	NaN	NaN	NaN	NaN		-4.34294e-08	0
CS043_HUMAN	Q9BQ61	Uncharacterized protein C19orf43 OS=Homo sapiens GN=C19orf43 PE=1 SV=1	3.251	0.4048	0.749758	1	1	1	0	0	0	0	0	0	1	1	1	1	1	1	0	0	0	0	0	0	1	1	1	17.7355	12.1169	10.36	15.2542	18.4677	NaN	NaN	15.7997		0.559237	3.26703
CSDE1_HUMAN	O75534	Cold shock domain-containing protein E1 OS=Homo sapiens GN=CSDE1 PE=1 SV=2	3.405	0.6046	0.024601	7	7	7	1	1	1	0	0	0	1	1	1	8	8	8	0	0	0	1	1	1	1	1	1	11.36	12.6799	10.8229	15.4398	15.3373	NaN	11.9833	14.3399		0.381625	1.31118
CSKI1_HUMAN	Q8WXD9	Caskin-1 OS=Homo sapiens GN=CASKIN1 PE=1 SV=1	1.412	0.0992	0.219995	1	1	0	0	0	0	0	0	0	0	0	0	0	0	0	0	0	0	1	1	0	0	0	0	19.4436	11.6095	13.6056	10.1585	NaN	NaN	16.2851	NaN		0	2.58083
CSN1_HUMAN	Q13098	COP9 signalosome complex subunit 1 OS=Homo sapiens GN=GPS1 PE=1 SV=4	3.097	0.4224	0.600213	1	1	1	0	0	0	0	0	0	0	0	0	2	2	2	0	0	0	0	0	0	0	0	0	11.229	10.7807	13.0318	10.7234	NaN	NaN	NaN	NaN		-4.34294e-08	0
CSN2_HUMAN	P61201	COP9 signalosome complex subunit 2 OS=Homo sapiens GN=COPS2 PE=1 SV=1	3.281	0.4939	0.00818	6	6	6	2	2	2	1	1	1	1	1	1	8	7	7	1	1	1	2	2	2	0	0	0	17.2192	15.2137	13.3059	16.0251	18.9104	13.0751	15.3176	NaN		0.0669984	0.326746
CSN3_HUMAN	Q9UNS2	COP9 signalosome complex subunit 3 OS=Homo sapiens GN=COPS3 PE=1 SV=3	1.436	0.1414	0.46001	1	1	1	0	0	0	0	0	0	0	0	0	0	0	0	0	0	0	0	0	0	0	0	0	9.97182	11.3691	12.6112	12.6152	NaN	NaN	NaN	NaN		-4.34294e-08	0
CSN4_HUMAN	Q9BT78	COP9 signalosome complex subunit 4 OS=Homo sapiens GN=COPS4 PE=1 SV=1	3.902	0.4987	1.23655	1	1	1	0	0	0	0	0	0	0	0	0	1	1	1	0	0	0	0	0	0	1	1	1	10.0555	13.3558	10.7283	12.4247	NaN	NaN	NaN	15.4971		0	3.85604
CSN5_HUMAN	Q92905	COP9 signalosome complex subunit 5 OS=Homo sapiens GN=COPS5 PE=1 SV=4	2.021	0.2551	0.233684	1	1	1	0	0	0	0	0	0	0	0	0	1	1	1	0	0	0	0	0	0	0	0	0	13.0175	12.946	10.7145	12.0926	NaN	NaN	NaN	NaN		-4.34294e-08	0
CSN6_HUMAN	Q7L5N1	COP9 signalosome complex subunit 6 OS=Homo sapiens GN=COPS6 PE=1 SV=1	2.968	0.3849	0.180755	2	2	2	0	0	0	0	0	0	0	0	0	1	1	1	0	0	0	0	0	0	0	0	0	12.3254	12.2784	11.7283	11.5408	NaN	NaN	NaN	NaN		-4.34294e-08	0
CSTF3_HUMAN	Q12996	Cleavage stimulation factor subunit 3 OS=Homo sapiens GN=CSTF3 PE=1 SV=1	2.086	0.3125	0.027461	1	1	1	0	0	0	0	0	0	0	0	0	3	3	3	0	0	0	0	0	0	1	1	1	10.7601	12.8827	13.8206	12.8775	NaN	NaN	NaN	13.5452		0	0.959961
CT043_HUMAN	Q9BY42	UPF0549 protein C20orf43 OS=Homo sapiens GN=C20orf43 PE=1 SV=3	3.41	0.4801	0.29093	1	1	1	0	0	0	0	0	0	0	0	0	1	1	1	0	0	0	0	0	0	0	0	0	12.7687	13.1961	12.1907	10.302	NaN	NaN	NaN	NaN		-4.34294e-08	0
CTCFL_HUMAN	Q8NI51	Transcriptional repressor CTCFL OS=Homo sapiens GN=CTCFL PE=1 SV=2	1.462	0.1689	2.24656	0	0	0	0	0	0	0	0	0	0	0	0	1	1	0	0	0	0	0	0	0	0	0	0	12.2177	12.4032	12.4721	11.7403	NaN	NaN	NaN	NaN		-4.34294e-08	0
CTCF_HUMAN	P49711	Transcriptional repressor CTCF OS=Homo sapiens GN=CTCF PE=1 SV=1	3.667	0.462	0.202486	1	1	1	0	0	0	0	0	0	0	0	0	2	2	1	0	0	0	0	0	0	1	1	1	10.4162	12.5183	12.7317	10.6275	NaN	NaN	NaN	14.9051		0	3.33162
CTNB1_HUMAN	P35222	Catenin beta-1 OS=Homo sapiens GN=CTNNB1 PE=1 SV=1	2.192	0.3277	0.033261	1	1	0	1	1	0	1	1	0	1	1	0	2	2	1	2	2	0	2	2	0	1	1	0	16.6167	17.4903	17.0663	18.2768	16.7531	19.5705	19.3378	18.626		0.828054	1.20935
CTND1_HUMAN	O60716	Catenin delta-1 OS=Homo sapiens GN=CTNND1 PE=1 SV=1	3.541	0.5344	0.061939	7	7	7	0	0	0	0	0	0	2	2	2	8	8	8	0	0	0	3	3	3	2	2	2	11.6932	12.0678	12.1097	15.2733	15.7855	NaN	13.8647	15.503		1.01715	2.26509
CTR1_HUMAN	P30825	High affinity cationic amino acid transporter 1 OS=Homo sapiens GN=SLC7A1 PE=1 SV=1	1.871	0.2972	0.227077	1	1	1	0	0	0	0	0	0	0	0	0	0	0	0	0	0	0	0	0	0	0	0	0	12.8979	11.3945	10.8321	11.8981	NaN	NaN	NaN	NaN		-4.34294e-08	0
CTRO_HUMAN	O14578	Citron Rho-interacting kinase OS=Homo sapiens GN=CIT PE=1 SV=2	3.308	0.3791	0.101773	3	3	3	0	0	0	0	0	0	0	0	0	7	7	7	0	0	0	0	0	0	0	0	0	10.0652	13.1981	12.3926	13.5717	NaN	NaN	NaN	NaN		-4.34294e-08	0
CUL1_HUMAN	Q13616	Cullin-1 OS=Homo sapiens GN=CUL1 PE=1 SV=2	3.452	0.4331	0.231326	1	1	1	0	0	0	0	0	0	0	0	0	1	1	1	0	0	0	0	0	0	1	1	1	12.0051	12.4926	10.5914	13.5897	NaN	NaN	NaN	13.5582		0	1.38848
CUL3_HUMAN	Q13618	Cullin-3 OS=Homo sapiens GN=CUL3 PE=1 SV=2	2.112	0.2547	2.32554	1	1	1	0	0	0	0	0	0	0	0	0	0	0	0	0	0	0	0	0	0	0	0	0	13.1689	14.4901	12.1891	11.4454	NaN	NaN	NaN	NaN		-4.34294e-08	0
CUL4A_HUMAN	Q13619	Cullin-4A OS=Homo sapiens GN=CUL4A PE=1 SV=3	3.246	0.4173	0.293485	1	1	0	0	0	0	0	0	0	0	0	0	1	1	0	0	0	0	0	0	0	1	1	0	11.3277	9.78751	11.9147	13.2695	NaN	NaN	NaN	15.2678		0	3.69291
CUL4B_HUMAN	Q13620	Cullin-4B OS=Homo sapiens GN=CUL4B PE=1 SV=4	3.246	0.4269	0.293485	2	2	1	0	0	0	0	0	0	0	0	0	1	1	0	0	0	0	0	0	0	2	2	1	11.4201	12.4953	9.76498	12.642	NaN	NaN	NaN	15.2853		0	3.70478
CUX1_HUMAN	P39880	Homeobox protein cut-like 1 OS=Homo sapiens GN=CUX1 PE=1 SV=3	1.339	0.1158	0.167365	1	1	0	0	0	0	0	0	0	0	0	0	0	0	0	0	0	0	0	0	0	0	0	0	11.3058	13.9352	12.5661	12.0352	NaN	NaN	NaN	NaN		-4.34294e-08	0
CWC15_HUMAN	Q9P013	Spliceosome-associated protein CWC15 homolog OS=Homo sapiens GN=CWC15 PE=1 SV=2	2.972	0.3395	0.765247	1	1	1	0	0	0	0	0	0	1	1	1	1	1	1	0	0	0	0	0	0	0	0	0	10.0163	10.1691	10.3681	15.1694	NaN	NaN	NaN	NaN		0	NaN
CWC22_HUMAN	Q9HCG8	Pre-mRNA-splicing factor CWC22 homolog OS=Homo sapiens GN=CWC22 PE=1 SV=3	2.923	0.376	0.361479	2	2	2	0	0	0	0	0	0	0	0	0	5	5	5	0	0	0	0	0	0	2	2	2	12.7762	12.539	10.052	10.8804	NaN	NaN	NaN	13.5665		0	2.00463
CWC25_HUMAN	Q9NXE8	Pre-mRNA-splicing factor CWC25 homolog OS=Homo sapiens GN=CWC25 PE=1 SV=1	2.407	0.2287	0.0577	1	1	1	0	0	0	0	0	0	0	0	0	1	1	1	1	1	1	0	0	0	0	0	0	11.1231	11.5507	11.1452	12.881	NaN	13.9497	NaN	NaN		0	2.27463
CX057_HUMAN	Q6NSI4	Uncharacterized protein CXorf57 OS=Homo sapiens GN=CXorf57 PE=1 SV=2	2.177	0.3367	0.356142	1	1	1	0	0	0	0	0	0	0	0	0	2	2	2	0	0	0	0	0	0	0	0	0	12.8813	10.1582	12.4692	10.581	NaN	NaN	NaN	NaN		-4.34294e-08	0
CXXC1_HUMAN	Q9P0U4	CpG-binding protein OS=Homo sapiens GN=CXXC1 PE=1 SV=2	3.029	0.3473	0.413029	1	1	1	0	0	0	0	0	0	0	0	0	2	2	2	0	0	0	0	0	0	0	0	0	12.9977	12.1214	10.4481	10.9681	NaN	NaN	NaN	NaN		-4.34294e-08	0
CY1_HUMAN	P08574	Cytochrome c1, heme protein, mitochondrial OS=Homo sapiens GN=CYC1 PE=1 SV=3	2.875	0.4494	0.054192	1	1	1	0	0	0	1	1	1	1	1	1	1	1	1	1	1	1	0	0	0	1	1	1	10.2983	9.31199	13.6291	16.5608	NaN	NaN	NaN	18.3378		0	5.88779
CYB5B_HUMAN	O43169	Cytochrome b5 type B OS=Homo sapiens GN=CYB5B PE=1 SV=2	2.562	0.2436	0.934666	0	0	0	0	0	0	0	0	0	0	0	0	1	1	1	0	0	0	0	0	0	1	1	1	11.9622	10.3404	12.7849	12.7205	NaN	NaN	NaN	17.5119		0	5.55991
CYB5_HUMAN	P00167	Cytochrome b5 OS=Homo sapiens GN=CYB5A PE=1 SV=2	2.591	0.1729	2.06562	0	0	0	0	0	0	0	0	0	0	0	0	0	0	0	0	0	0	0	0	0	1	1	1	11.1346	12.5779	10.5358	11.7493	NaN	NaN	NaN	15.4607		0	3.96131
CYBP_HUMAN	Q9HB71	Calcyclin-binding protein OS=Homo sapiens GN=CACYBP PE=1 SV=2	2.901	0.4571	0.00168	2	2	2	2	2	2	0	0	0	3	3	3	2	2	2	1	1	1	1	1	1	2	2	2	10.2145	16.4286	12.9372	18.6352	NaN	15.9029	15.7851	18.9745		0.431727	2.33363
CYC_HUMAN	P99999	Cytochrome c OS=Homo sapiens GN=CYCS PE=1 SV=2	2.375	0.3986	0.03819	1	1	1	1	1	1	0	0	0	2	2	2	1	1	1	1	1	1	1	1	1	1	1	1	11.3043	14.5436	10.4541	19.5981	NaN	15.2718	15.0921	18.7416		0.390518	2.39345
CYFP1_HUMAN	Q7L576	Cytoplasmic FMR1-interacting protein 1 OS=Homo sapiens GN=CYFIP1 PE=1 SV=1	2.98	0.5668	0.005194	3	3	2	1	1	0	0	0	0	1	1	0	2	2	1	1	1	0	1	1	0	2	2	0	10.9024	11.4525	11.5313	13.7184	NaN	11.7104	11.9968	14.6643		0.350058	0.889314
CYFP2_HUMAN	Q96F07	Cytoplasmic FMR1-interacting protein 2 OS=Homo sapiens GN=CYFIP2 PE=1 SV=2	2.98	0.5435	0.005194	1	1	0	1	1	0	0	0	0	1	1	0	1	1	0	1	1	0	1	1	0	2	2	0	12.5661	11.3756	12.3193	13.6414	NaN	11.6334	11.9198	14.5873		0.0892454	0.237908
CYTA_HUMAN	P01040	Cystatin-A OS=Homo sapiens GN=CSTA PE=1 SV=1	3.889	0.6283	0.052465	2	2	2	7	6	6	7	6	6	3	3	3	3	3	3	7	6	6	6	6	6	5	5	5	12.1794	21.5757	20.8293	22.9545	19.1176	21.3412	20.4611	22.6346		0.238767	1.5039
CYTB_HUMAN	P04080	Cystatin-B OS=Homo sapiens GN=CSTB PE=1 SV=2	3.577	0.5199	0.012919	4	4	4	4	4	4	3	3	3	1	1	1	3	3	3	2	2	2	3	3	3	4	3	3	12.0229	19.6381	17.8176	12.1277	20.1308	17.8355	19.2281	20.4255		1.01109	4.00338
CYTM_HUMAN	Q15828	Cystatin-M OS=Homo sapiens GN=CST6 PE=1 SV=1	2.192	0.4449	0.116914	1	1	1	1	1	1	2	2	2	1	1	1	0	0	0	1	1	1	1	1	1	1	1	1	12.6716	17.642	17.4178	19.7636	NaN	19.0156	17.0481	18.6941		0.311476	1.37883
CYTS_HUMAN	P01036	Cystatin-S OS=Homo sapiens GN=CST4 PE=1 SV=3	1.715	0.3382	0.737145	0	0	0	0	0	0	1	1	0	0	0	0	0	0	0	0	0	0	0	0	0	0	0	0	11.6049	11.7116	15.0052	11.5686	NaN	NaN	NaN	NaN		0	NaN
CYTT_HUMAN	P09228	Cystatin-SA OS=Homo sapiens GN=CST2 PE=1 SV=1	1.715	0.3382	0.737145	0	0	0	0	0	0	1	1	0	0	0	0	0	0	0	0	0	0	0	0	0	0	0	0	11.8331	11.3568	15.1751	12.4695	NaN	NaN	NaN	NaN		0	NaN
D19P1_HUMAN	Q6NXN4	Protein dpy-19 homolog 2-like 1 OS=Homo sapiens GN=DPY19L2P1 PE=2 SV=1	2.067	0.1282	1.0457	0	0	0	0	0	0	0	0	0	0	0	0	0	0	0	0	0	0	1	1	1	0	0	0	13.1712	11.4595	12.1477	12.4564	NaN	NaN	17.019	NaN		0	4.71026
DACH1_HUMAN	Q9UI36	Dachshund homolog 1 OS=Homo sapiens GN=DACH1 PE=1 SV=2	2.11	0.3678	0.093952	2	2	1	0	0	0	0	0	0	0	0	0	2	2	1	0	0	0	0	0	0	0	0	0	12.9792	12.1817	11.8602	13.775	NaN	NaN	NaN	NaN		-4.34294e-08	0
DACH2_HUMAN	Q96NX9	Dachshund homolog 2 OS=Homo sapiens GN=DACH2 PE=2 SV=1	2.11	0.3678	0.093952	1	1	0	0	0	0	0	0	0	0	0	0	1	1	0	0	0	0	0	0	0	0	0	0	11.4942	12.0083	12.1833	9.86484	NaN	NaN	NaN	NaN		-4.34294e-08	0
DAG1_HUMAN	Q14118	Dystroglycan OS=Homo sapiens GN=DAG1 PE=1 SV=2	3.03	0.3405	0.000972	2	2	2	0	0	0	0	0	0	0	0	0	2	2	2	0	0	0	0	0	0	0	0	0	10.7889	10.4652	12.4106	11.9514	16.6087	NaN	NaN	NaN		0	5.20468
DANCR_HUMAN	P0C864	Putative uncharacterized protein DANCR OS=Homo sapiens GN=DANCR PE=5 SV=1	1.542	0.2367	1.13075	0	0	0	0	0	0	0	0	0	0	0	0	0	0	0	1	1	1	0	0	0	0	0	0	11.7461	12.6183	11.0058	11.6162	NaN	22.4326	NaN	NaN		0	10.686
DAPLE_HUMAN	Q9P219	Protein Daple OS=Homo sapiens GN=CCDC88C PE=1 SV=3	4.598	0.488	0.000745	8	8	7	5	5	5	3	3	3	3	3	3	15	15	15	1	1	1	3	3	3	1	1	1	15.8309	14.111	12.5838	15.2681	15.6604	9.41848	12.0614	16.2625		0.255349	-1.09775
DAXX_HUMAN	Q9UER7	Death domain-associated protein 6 OS=Homo sapiens GN=DAXX PE=1 SV=2	4.601	0.6622	0.386309	1	1	1	0	0	0	0	0	0	0	0	0	2	2	2	1	1	1	0	0	0	0	0	0	12.5494	13.3736	12.5347	13.1267	NaN	13.4797	NaN	NaN		0	0.583566
DAZP1_HUMAN	Q96EP5	DAZ-associated protein 1 OS=Homo sapiens GN=DAZAP1 PE=1 SV=1	3.405	0.5536	0.409998	3	3	3	0	0	0	0	0	0	0	0	0	2	2	2	0	0	0	0	0	0	1	1	1	13.0801	10.211	11.6354	11.577	NaN	NaN	NaN	NaN		-4.34294e-08	0
DBLOH_HUMAN	Q9NR28	Diablo homolog, mitochondrial OS=Homo sapiens GN=DIABLO PE=1 SV=1	2.323	0.2867	0.513489	0	0	0	0	0	0	0	0	0	0	0	0	1	1	1	0	0	0	0	0	0	0	0	0	12.1477	11.2205	11.8385	12.3884	NaN	NaN	NaN	NaN		-4.34294e-08	0
DBNL_HUMAN	Q9UJU6	Drebrin-like protein OS=Homo sapiens GN=DBNL PE=1 SV=1	2.382	0.4609	0.954494	0	0	0	0	0	0	0	0	0	0	0	0	0	0	0	0	0	0	0	0	0	2	2	2	12.1416	11.4398	12.0587	11.8906	NaN	NaN	NaN	16.0855		0	4.20277
DBPA_HUMAN	P16989	DNA-binding protein A OS=Homo sapiens GN=CSDA PE=1 SV=4	4.681	0.6761	0.001259	18	12	8	13	10	4	9	7	2	9	7	3	18	13	8	12	11	5	12	10	5	11	8	4	23.0872	21.4803	20.297	22.3251	23.6087	22.0868	21.463	22.5559		0.364178	0.631186
DBR1_HUMAN	Q9UK59	Lariat debranching enzyme OS=Homo sapiens GN=DBR1 PE=1 SV=2	2.896	0.4544	0.515831	2	2	2	0	0	0	0	0	0	0	0	0	0	0	0	0	0	0	0	0	0	0	0	0	12.6151	11.7498	12.3349	11.6806	NaN	NaN	NaN	NaN		-4.34294e-08	0
DC1I2_HUMAN	Q13409	Cytoplasmic dynein 1 intermediate chain 2 OS=Homo sapiens GN=DYNC1I2 PE=1 SV=3	4.902	0.6318	0.037312	12	10	10	7	7	7	7	6	6	7	6	6	13	11	11	9	9	9	8	8	8	8	8	8	20.6859	17.1846	17.5467	18.9194	21.7915	19.0074	18.085	20.2974		0.487617	1.21115
DC1L1_HUMAN	Q9Y6G9	Cytoplasmic dynein 1 light intermediate chain 1 OS=Homo sapiens GN=DYNC1LI1 PE=1 SV=3	3.628	0.5946	0.004548	10	10	10	4	4	4	2	2	2	4	4	4	10	10	10	6	6	6	5	5	5	7	6	6	19.5112	16.9155	15.328	19.2098	19.9695	17.1717	17.2162	19.4848		0.23531	0.719458
DC1L2_HUMAN	O43237	Cytoplasmic dynein 1 light intermediate chain 2 OS=Homo sapiens GN=DYNC1LI2 PE=1 SV=1	2.786	0.4864	0.948202	2	2	2	0	0	0	0	0	0	0	0	0	1	1	1	0	0	0	0	0	0	0	0	0	11.6829	11.798	11.2691	11.9243	NaN	NaN	NaN	NaN		-4.34294e-08	0
DCA11_HUMAN	Q8TEB1	DDB1- and CUL4-associated factor 11 OS=Homo sapiens GN=DCAF11 PE=1 SV=1	1.729	0.1559	0.556663	1	1	1	0	0	0	0	0	0	0	0	0	0	0	0	0	0	0	0	0	0	1	1	1	11.4045	13.7343	11.5185	10.1458	NaN	NaN	NaN	13.798		0	2.09724
DCA16_HUMAN	Q9NXF7	DDB1- and CUL4-associated factor 16 OS=Homo sapiens GN=DCAF16 PE=1 SV=1	2.155	0.2677	0.043078	0	0	0	0	0	0	0	0	0	0	0	0	1	1	1	0	0	0	0	0	0	0	0	0	10.9639	10.2206	11.3445	12.6113	NaN	NaN	NaN	NaN		-4.34294e-08	0
DCAF5_HUMAN	Q96JK2	DDB1- and CUL4-associated factor 5 OS=Homo sapiens GN=DCAF5 PE=1 SV=2	1.829	0.1115	0.037592	1	1	1	0	0	0	0	0	0	0	0	0	0	0	0	0	0	0	0	0	0	0	0	0	12.9259	12.3051	11.5797	12.0663	NaN	NaN	NaN	NaN		-4.34294e-08	0
DCAF8_HUMAN	Q5TAQ9	DDB1- and CUL4-associated factor 8 OS=Homo sapiens GN=DCAF8 PE=1 SV=1	4.477	0.5215	0.376276	3	3	3	0	0	0	0	0	0	0	0	0	1	1	1	1	1	1	0	0	0	0	0	0	11.4451	13.2899	10.2085	10.5993	NaN	15.3811	NaN	NaN		0	3.99543
DCD_HUMAN	P81605	Dermcidin OS=Homo sapiens GN=DCD PE=1 SV=2	4.039	0.6093	0.004838	7	5	5	7	5	5	7	5	5	6	4	4	5	4	4	6	4	4	6	4	4	8	5	5	23.406	25.4351	24.0125	25.464	23.6569	24.2211	25.0497	26.2156		0.0997054	0.206424
DCP1A_HUMAN	Q9NPI6	mRNA-decapping enzyme 1A OS=Homo sapiens GN=DCP1A PE=1 SV=2	3.187	0.4926	0.034511	4	4	4	0	0	0	0	0	0	0	0	0	4	4	4	0	0	0	0	0	0	0	0	0	11.6954	13.4002	10.8356	12.751	NaN	NaN	NaN	NaN		-4.34294e-08	0
DCTN1_HUMAN	Q14203	Dynactin subunit 1 OS=Homo sapiens GN=DCTN1 PE=1 SV=3	5.205	0.6212	0.012038	40	38	37	9	9	9	2	2	2	6	6	6	42	39	39	5	5	5	7	7	7	18	16	16	19.2642	16.6833	13.7615	17.1478	20.6251	16.6374	16.7918	19.6793		0.521572	1.71916
DCTN2_HUMAN	Q13561	Dynactin subunit 2 OS=Homo sapiens GN=DCTN2 PE=1 SV=4	4.706	0.6067	0.039341	15	12	12	4	4	4	3	3	3	3	3	3	14	11	11	1	1	1	2	2	2	6	5	5	18.9758	16.9661	15.2716	18.5598	20.7961	14.6284	15.0493	19.9279		0.0297429	0.157138
DCTN3_HUMAN	O75935	Dynactin subunit 3 OS=Homo sapiens GN=DCTN3 PE=1 SV=1	1.705	0.2053	0.436334	0	0	0	0	0	0	0	0	0	0	0	0	2	2	2	0	0	0	0	0	0	0	0	0	12.0532	14.1584	11.3568	10.4212	17.7285	NaN	NaN	NaN		0	5.73111
DCTN4_HUMAN	Q9UJW0	Dynactin subunit 4 OS=Homo sapiens GN=DCTN4 PE=1 SV=1	2.439	0.4223	2.26816	1	1	1	0	0	0	0	0	0	0	0	0	0	0	0	0	0	0	0	0	0	0	0	0	11.574	12.0765	11.6525	11.2008	NaN	NaN	NaN	NaN		-4.34294e-08	0
DCTP1_HUMAN	Q9H773	dCTP pyrophosphatase 1 OS=Homo sapiens GN=DCTPP1 PE=1 SV=1	3.258	0.5187	0.236963	4	4	4	0	0	0	0	0	0	1	1	1	3	3	3	0	0	0	1	1	1	3	3	3	17.6842	11.8713	11.2403	18.7572	19.3992	NaN	16.1202	20.1406		0.687616	3.66509
DCXR_HUMAN	Q7Z4W1	L-xylulose reductase OS=Homo sapiens GN=DCXR PE=1 SV=2	2.028	0.2214	0.359364	1	1	1	1	1	1	1	1	1	0	0	0	0	0	0	0	0	0	1	1	1	1	1	1	9.28311	14.8264	13.9607	12.2642	NaN	NaN	15.1189	16.6509		0.80693	3.30127
DDB1_HUMAN	Q16531	DNA damage-binding protein 1 OS=Homo sapiens GN=DDB1 PE=1 SV=1	4.503	0.5563	0.03757	21	20	20	4	4	4	2	2	2	5	5	5	26	25	25	13	13	13	11	11	11	8	8	8	19.6408	15.5825	13.2422	18.1124	20.8752	17.806	17.2957	18.8545		0.603782	2.06338
DDX10_HUMAN	Q13206	Probable ATP-dependent RNA helicase DDX10 OS=Homo sapiens GN=DDX10 PE=1 SV=2	1.818	0.1562	1.69168	0	0	0	0	0	0	0	0	0	0	0	0	1	1	1	0	0	0	0	0	0	0	0	0	13.3778	12.9536	10.8281	12.8256	18.6222	NaN	NaN	NaN		0	6.12597
DDX17_HUMAN	Q92841	Probable ATP-dependent RNA helicase DDX17 OS=Homo sapiens GN=DDX17 PE=1 SV=2	5.104	0.6266	0.013552	38	34	25	18	18	12	17	17	11	15	14	11	41	38	28	28	27	18	27	25	17	18	18	14	22.9167	19.7772	19.1466	21.4511	24.0317	21.3022	21.1054	22.2826		0.591394	1.35757
DDX18_HUMAN	Q9NVP1	ATP-dependent RNA helicase DDX18 OS=Homo sapiens GN=DDX18 PE=1 SV=2	3.913	0.5866	0.009096	19	19	19	10	10	10	3	3	3	4	3	3	20	19	19	8	8	8	10	10	10	3	3	3	18.7889	18.6108	15.097	17.2761	20.1293	18.0512	18.2383	16.5351		0.295372	0.795261
DDX1_HUMAN	Q92499	ATP-dependent RNA helicase DDX1 OS=Homo sapiens GN=DDX1 PE=1 SV=2	4.493	0.496	0.006432	22	22	22	2	2	2	1	1	1	19	18	18	16	15	15	0	0	0	2	2	2	15	15	15	21.0344	13.7643	13.4618	21.2394	21.3164	NaN	14.4904	20.5103		0.170764	1.39736
DDX20_HUMAN	Q9UHI6	Probable ATP-dependent RNA helicase DDX20 OS=Homo sapiens GN=DDX20 PE=1 SV=2	3.998	0.4878	0.019863	10	10	10	1	1	1	3	3	3	3	3	3	13	13	13	6	6	6	2	2	2	4	4	4	17.8459	12.7399	14.3706	16.0915	19.5221	16.6316	15.2004	17.188		0.628357	1.87358
DDX21_HUMAN	Q9NR30	Nucleolar RNA helicase 2 OS=Homo sapiens GN=DDX21 PE=1 SV=5	5.712	0.6891	0.000789	63	48	46	41	36	34	28	25	23	16	14	13	58	43	41	45	40	38	41	37	35	32	26	25	23.6939	22.0795	20.6851	24.236	24.5766	22.7008	22.2628	23.994		0.307908	0.7099
DDX23_HUMAN	Q9BUQ8	Probable ATP-dependent RNA helicase DDX23 OS=Homo sapiens GN=DDX23 PE=1 SV=3	4.772	0.5823	0.005304	25	23	23	5	5	5	4	4	4	5	5	5	33	29	29	2	2	2	3	3	3	5	5	5	19.666	15.7655	15.1685	17.4452	21.6388	14.579	15.1726	18.4507		0.0847369	0.448953
DDX27_HUMAN	Q96GQ7	Probable ATP-dependent RNA helicase DDX27 OS=Homo sapiens GN=DDX27 PE=1 SV=2	3.763	0.5014	0.032147	9	9	9	0	0	0	0	0	0	0	0	0	15	15	15	5	5	5	2	2	2	1	1	1	10.2624	14.401	12.1012	12.4717	17.9611	15.6464	14.7025	13.3319		1.27405	3.10138
DDX28_HUMAN	Q9NUL7	Probable ATP-dependent RNA helicase DDX28 OS=Homo sapiens GN=DDX28 PE=2 SV=2	1.906	0.3054	1.56488	0	0	0	0	0	0	0	0	0	0	0	0	1	1	1	0	0	0	0	0	0	0	0	0	12.7918	13.2248	12.6414	11.7239	NaN	NaN	NaN	NaN		-4.34294e-08	0
DDX31_HUMAN	Q9H8H2	Probable ATP-dependent RNA helicase DDX31 OS=Homo sapiens GN=DDX31 PE=1 SV=2	3.396	0.5065	0.065399	4	4	4	0	0	0	0	0	0	0	0	0	4	4	4	0	0	0	0	0	0	0	0	0	10.5301	12.225	10.1204	12.5278	NaN	NaN	NaN	NaN		-4.34294e-08	0
DDX3X_HUMAN	O00571	ATP-dependent RNA helicase DDX3X OS=Homo sapiens GN=DDX3X PE=1 SV=3	5.439	0.6082	0.002102	38	33	8	27	25	7	21	19	6	17	16	4	47	39	10	24	21	7	26	23	8	20	17	4	22.7904	20.4774	18.9786	21.7287	24.2918	20.9804	21.0231	22.0721		0.433482	1.09807
DDX3Y_HUMAN	O15523	ATP-dependent RNA helicase DDX3Y OS=Homo sapiens GN=DDX3Y PE=1 SV=2	5.439	0.5927	0.008292	28	25	0	20	18	0	15	13	0	13	12	0	34	29	0	16	14	0	17	15	0	16	13	0	22.2213	19.9445	18.1631	21.2795	23.6969	20.1759	20.226	21.67		0.374245	1.04006
DDX42_HUMAN	Q86XP3	ATP-dependent RNA helicase DDX42 OS=Homo sapiens GN=DDX42 PE=1 SV=1	4.367	0.5915	0.13695	9	9	9	0	0	0	0	0	0	2	2	2	12	12	12	1	1	1	1	1	1	2	2	2	11.9786	11.8798	13.3792	15.0424	16.1444	12.511	13.026	15.3281		0.464091	1.18238
DDX46_HUMAN	Q7L014	Probable ATP-dependent RNA helicase DDX46 OS=Homo sapiens GN=DDX46 PE=1 SV=2	3.743	0.6297	0.024802	10	10	10	1	1	1	0	0	0	5	5	5	22	22	22	4	4	4	5	5	5	6	6	6	17.4341	11.7842	13.0276	16.8012	19.8028	15.8172	15.6715	17.4403		0.695029	2.42118
DDX50_HUMAN	Q9BQ39	ATP-dependent RNA helicase DDX50 OS=Homo sapiens GN=DDX50 PE=1 SV=1	4.51	0.6064	0.00647	14	14	12	16	15	13	7	7	5	1	1	0	15	14	12	11	11	9	10	10	8	2	2	1	19.8107	19.2622	17.6277	18.4661	20.9266	18.9307	18.6026	19.0028		0.346718	0.574014
DDX52_HUMAN	Q9Y2R4	Probable ATP-dependent RNA helicase DDX52 OS=Homo sapiens GN=DDX52 PE=1 SV=3	4.243	0.5821	0.336322	3	3	3	0	0	0	0	0	0	0	0	0	2	2	2	0	0	0	0	0	0	0	0	0	12.0664	10.337	12.3702	11.7294	NaN	NaN	NaN	NaN		-4.34294e-08	0
DDX55_HUMAN	Q8NHQ9	ATP-dependent RNA helicase DDX55 OS=Homo sapiens GN=DDX55 PE=1 SV=3	2.608	0.2339	0.735898	0	0	0	0	0	0	0	0	0	0	0	0	1	1	1	0	0	0	0	0	0	0	0	0	10.9469	9.27195	11.5276	10.5914	NaN	NaN	NaN	NaN		-4.34294e-08	0
DDX56_HUMAN	Q9NY93	Probable ATP-dependent RNA helicase DDX56 OS=Homo sapiens GN=DDX56 PE=1 SV=1	3.237	0.5341	0.026745	3	3	3	0	0	0	0	0	0	0	0	0	2	2	2	0	0	0	0	0	0	0	0	0	10.3114	13.4922	12.05	11.0237	NaN	NaN	NaN	NaN		-4.34294e-08	0
DDX5_HUMAN	P17844	Probable ATP-dependent RNA helicase DDX5 OS=Homo sapiens GN=DDX5 PE=1 SV=1	4.681	0.6318	0.011083	38	35	27	15	15	10	12	12	7	16	15	13	49	42	33	19	19	11	20	20	13	20	19	16	23.3945	19.3786	18.7683	21.9497	24.6105	21.2991	21.0088	22.6897		0.515967	1.52922
DDX6_HUMAN	P26196	Probable ATP-dependent RNA helicase DDX6 OS=Homo sapiens GN=DDX6 PE=1 SV=2	4.583	0.5778	0.087438	6	6	6	0	0	0	0	0	0	1	1	1	5	5	5	0	0	0	0	0	0	2	2	2	11.6879	13.4082	11.7195	15.7068	NaN	NaN	NaN	16.9768		0	3.8462
DEK_HUMAN	P35659	Protein DEK OS=Homo sapiens GN=DEK PE=1 SV=1	3.676	0.5697	0.00281	7	7	7	1	1	1	0	0	0	2	2	2	14	13	13	3	3	3	5	5	5	7	7	7	17.2412	13.7667	10.8012	17.5939	22.2573	17.8434	17.4263	19.3601		1.18591	4.37104
DESM_HUMAN	P17661	Desmin OS=Homo sapiens GN=DES PE=1 SV=3	3.682	0.4089	0.00148	6	5	0	4	4	0	4	4	0	3	3	0	5	4	0	3	3	0	4	4	0	4	4	0	20.9248	19.6667	18.48	19.5901	21.7503	19.4265	19.4224	20.5599		0.361113	0.62439
DESP_HUMAN	P15924	Desmoplakin OS=Homo sapiens GN=DSP PE=1 SV=3	4.934	0.7165	0.000944	75	70	70	172	147	147	162	141	141	105	91	91	118	105	105	176	148	148	102	90	90	116	98	98	19.2058	22.6419	21.7367	22.9606	21.2596	22.6298	21.5211	22.5848		0.150163	0.362593
DEST_HUMAN	P60981	Destrin OS=Homo sapiens GN=DSTN PE=1 SV=3	1.691	0.3484	0.113295	1	1	0	0	0	0	0	0	0	0	0	0	2	2	0	0	0	0	0	0	0	0	0	0	11.0728	10.7465	12.4557	12.4037	19.6434	NaN	NaN	NaN		0	7.97373
DFFA_HUMAN	O00273	DNA fragmentation factor subunit alpha OS=Homo sapiens GN=DFFA PE=1 SV=1	4.066	0.5553	1.36464	0	0	0	0	0	0	0	0	0	1	1	1	1	1	1	0	0	0	0	0	0	1	1	1	11.9527	12.2031	13.0072	15.0596	NaN	NaN	NaN	15.6416		0	2.58596
DGKE_HUMAN	P52429	Diacylglycerol kinase epsilon OS=Homo sapiens GN=DGKE PE=2 SV=1	2.368	0.3252	1.39152	0	0	0	0	0	0	0	0	0	0	0	0	1	1	1	0	0	0	0	0	0	0	0	0	11.7518	14.0468	12.9418	9.28736	NaN	NaN	NaN	NaN		-4.34294e-08	0
DHB12_HUMAN	Q53GQ0	Estradiol 17-beta-dehydrogenase 12 OS=Homo sapiens GN=HSD17B12 PE=1 SV=2	2.426	0.2997	0.513347	0	0	0	0	0	0	0	0	0	0	0	0	0	0	0	1	1	1	0	0	0	1	1	1	11.8776	11.5279	12.1831	13.9364	NaN	13.9168	NaN	15.1915		1.14447	2.17293
DHB4_HUMAN	P51659	Peroxisomal multifunctional enzyme type 2 OS=Homo sapiens GN=HSD17B4 PE=1 SV=3	3.219	0.4783	0.250984	2	2	2	0	0	0	0	0	0	3	3	3	4	4	4	0	0	0	0	0	0	3	3	3	10.9096	12.5588	12.5471	18.6258	NaN	NaN	NaN	16.4669		0	2.80658
DHCR7_HUMAN	Q9UBM7	7-dehydrocholesterol reductase OS=Homo sapiens GN=DHCR7 PE=1 SV=1	2.221	0.4356	0.04957	2	2	2	0	0	0	0	0	0	0	0	0	1	1	1	0	0	0	0	0	0	0	0	0	12.7237	11.5574	10.4045	11.2897	NaN	NaN	NaN	NaN		-4.34294e-08	0
DHE3_HUMAN	P00367	Glutamate dehydrogenase 1, mitochondrial OS=Homo sapiens GN=GLUD1 PE=1 SV=2	2.314	0.5191	0.165454	2	2	1	0	0	0	0	0	0	0	0	0	1	1	0	0	0	0	0	0	0	1	1	0	13.6308	10.4669	11.1618	10.2023	NaN	NaN	NaN	13.3959		0	2.03044
DHE4_HUMAN	P49448	Glutamate dehydrogenase 2, mitochondrial OS=Homo sapiens GN=GLUD2 PE=1 SV=2	2.123	0.5191	0.165454	1	1	0	0	0	0	0	0	0	0	0	0	1	1	0	0	0	0	0	0	0	1	1	0	10.5848	13.2792	11.6324	11.8425	NaN	NaN	NaN	13.4377		0	1.60295
DHI1_HUMAN	P28845	Corticosteroid 11-beta-dehydrogenase isozyme 1 OS=Homo sapiens GN=HSD11B1 PE=1 SV=3	2.171	0.1944	0.531224	0	0	0	0	0	0	0	0	0	0	0	0	0	0	0	1	1	1	0	0	0	0	0	0	13.4349	13.4355	11.858	13.0245	NaN	14.4811	NaN	NaN		0	1.54289
DHSA_HUMAN	P31040	Succinate dehydrogenase [ubiquinone] flavoprotein subunit, mitochondrial OS=Homo sapiens GN=SDHA PE=1 SV=2	3.523	0.4647	0.02817	8	8	8	1	1	1	2	2	2	1	1	1	2	2	2	3	3	3	2	2	2	0	0	0	19.3729	14.2966	14.1208	15.3672	NaN	16.4194	15.6375	NaN		0.0440071	0.239074
DHX15_HUMAN	O43143	Putative pre-mRNA-splicing factor ATP-dependent RNA helicase DHX15 OS=Homo sapiens GN=DHX15 PE=1 SV=2	4.785	0.6156	0.008898	38	36	34	18	18	18	13	13	13	11	11	11	58	50	47	23	21	21	23	21	21	16	16	16	21.7463	19.2614	17.9822	19.2556	23.3976	20.4161	20.0651	20.5994		0.685399	1.5582
DHX16_HUMAN	O60231	Putative pre-mRNA-splicing factor ATP-dependent RNA helicase DHX16 OS=Homo sapiens GN=DHX16 PE=1 SV=2	3.017	0.4053	0.176258	3	3	1	0	0	0	0	0	0	0	0	0	4	4	1	0	0	0	0	0	0	1	1	1	11.3614	11.6364	11.6137	13.543	16.8269	NaN	NaN	13.4072		1.11999	3.07841
DHX29_HUMAN	Q7Z478	ATP-dependent RNA helicase DHX29 OS=Homo sapiens GN=DHX29 PE=1 SV=2	2.028	0.2239	0.27946	0	0	0	1	1	1	0	0	0	0	0	0	2	2	2	1	1	1	0	0	0	0	0	0	11.3439	12.61	12.4392	12.6907	NaN	13.1477	NaN	NaN		0	0.87669
DHX30_HUMAN	Q7L2E3	Putative ATP-dependent RNA helicase DHX30 OS=Homo sapiens GN=DHX30 PE=1 SV=1	4.492	0.5894	0.033963	17	16	16	10	10	10	4	4	4	1	1	1	29	27	27	2	2	2	6	6	6	1	1	1	17.0036	15.9119	13.3408	12.0905	19.9401	14.1588	15.094	13.7473		0.257974	1.14834
DHX36_HUMAN	Q9H2U1	Probable ATP-dependent RNA helicase DHX36 OS=Homo sapiens GN=DHX36 PE=1 SV=2	4.328	0.5816	0.024471	14	13	13	0	0	0	0	0	0	2	2	2	22	21	20	0	0	0	0	0	0	0	0	0	12.3522	10.1182	9.57389	16.9782	16.4253	NaN	NaN	NaN		0	4.16964
DHX37_HUMAN	Q8IY37	Probable ATP-dependent RNA helicase DHX37 OS=Homo sapiens GN=DHX37 PE=1 SV=1	3.698	0.4378	0.04858	3	3	3	0	0	0	0	0	0	0	0	0	4	4	4	0	0	0	0	0	0	0	0	0	11.6896	12.4464	11.4648	11.66	15.1454	NaN	NaN	NaN		0	3.33023
DHX40_HUMAN	Q8IX18	Probable ATP-dependent RNA helicase DHX40 OS=Homo sapiens GN=DHX40 PE=1 SV=2	1.963	0.0861	0.052759	0	0	0	0	0	0	0	0	0	0	0	0	1	1	1	0	0	0	0	0	0	0	0	0	10.8791	11.83	12.2671	12.7817	NaN	NaN	NaN	NaN		-4.34294e-08	0
DHX57_HUMAN	Q6P158	Putative ATP-dependent RNA helicase DHX57 OS=Homo sapiens GN=DHX57 PE=1 SV=2	4.497	0.5259	0.103064	9	9	9	0	0	0	0	0	0	1	1	1	12	11	10	0	0	0	0	0	0	0	0	0	11.5408	12.6697	10.8339	13.3034	NaN	NaN	NaN	NaN		0	NaN
DHX8_HUMAN	Q14562	ATP-dependent RNA helicase DHX8 OS=Homo sapiens GN=DHX8 PE=1 SV=1	3.351	0.4053	0.135157	3	3	1	0	0	0	0	0	0	0	0	0	7	7	3	0	0	0	0	0	0	0	0	0	11.6763	11.537	13.4608	12.6955	16.9963	NaN	NaN	NaN		0	4.6539
DHX9_HUMAN	Q08211	ATP-dependent RNA helicase A OS=Homo sapiens GN=DHX9 PE=1 SV=4	4.972	0.6417	0.001905	68	53	53	38	34	34	20	19	19	24	22	22	74	56	56	29	27	27	30	26	26	28	24	24	23.1438	20.0499	17.8662	20.8949	24.0679	19.719	19.545	21.5671		0.190777	0.736041
DIAP1_HUMAN	O60610	Protein diaphanous homolog 1 OS=Homo sapiens GN=DIAPH1 PE=1 SV=2	2.941	0.4546	0.063634	4	4	4	0	0	0	0	0	0	0	0	0	4	4	4	1	1	1	0	0	0	0	0	0	12.2128	12.8827	8.85159	9.54755	NaN	11.5342	NaN	NaN		0	0.660502
DICER_HUMAN	Q9UPY3	Endoribonuclease Dicer OS=Homo sapiens GN=DICER1 PE=1 SV=3	4.319	0.548	0.080315	5	5	5	1	1	1	0	0	0	0	0	0	2	2	2	1	1	1	0	0	0	1	1	1	12.47	10.4294	12.1269	13.9313	NaN	11.4421	NaN	11.6268		0.259976	-0.704929
DIDO1_HUMAN	Q9BTC0	Death-inducer obliterator 1 OS=Homo sapiens GN=DIDO1 PE=1 SV=5	2.659	0.4972	0.013844	5	5	5	0	0	0	0	0	0	0	0	0	7	7	7	1	1	1	2	2	2	2	2	2	12.9296	13.1206	10.5274	12.4732	14.2365	11.073	11.3695	12.6594		0.0263292	0.0719047
DIEXF_HUMAN	Q68CQ4	Digestive organ expansion factor homolog OS=Homo sapiens GN=DIEXF PE=1 SV=2	1.949	0.3271	0.007613	1	1	1	0	0	0	0	0	0	0	0	0	3	3	3	0	0	0	0	0	0	0	0	0	13.0406	14.277	12.8598	11.908	NaN	NaN	NaN	NaN		-4.34294e-08	0
DIM1_HUMAN	Q9UNQ2	Probable dimethyladenosine transferase OS=Homo sapiens GN=DIMT1 PE=1 SV=1	2.538	0.3125	0.301459	2	2	2	0	0	0	0	0	0	0	0	0	2	2	2	0	0	0	0	0	0	0	0	0	10.2019	11.2328	9.83054	13.7707	NaN	NaN	NaN	NaN		-4.34294e-08	0
DIP2A_HUMAN	Q14689	Disco-interacting protein 2 homolog A OS=Homo sapiens GN=DIP2A PE=1 SV=2	1.587	0.3056	0.057304	0	0	0	1	1	1	2	2	2	0	0	0	0	0	0	1	1	1	2	2	2	0	0	0	12.3323	13.7614	15.2048	11.0618	NaN	13.5779	16.0302	NaN		0.484694	1.71401
DIRA2_HUMAN	Q96HU8	GTP-binding protein Di-Ras2 OS=Homo sapiens GN=DIRAS2 PE=1 SV=1	2.137	0.3635	0.361522	0	0	0	1	1	1	1	1	1	1	1	1	0	0	0	1	1	1	0	0	0	1	1	1	12.8045	15.6047	15.5106	18.1999	NaN	16.3308	NaN	17.7327		0.367832	1.50183
DJB11_HUMAN	Q9UBS4	DnaJ homolog subfamily B member 11 OS=Homo sapiens GN=DNAJB11 PE=1 SV=1	4.06	0.5817	0.018975	14	12	12	0	0	0	0	0	0	0	0	0	9	8	8	2	2	2	4	4	4	2	2	2	21.4609	13.8372	11.9699	10.7801	19.9225	16.7219	17.1276	17.4572		0.62605	3.29529
DJC10_HUMAN	Q8IXB1	DnaJ homolog subfamily C member 10 OS=Homo sapiens GN=DNAJC10 PE=1 SV=2	3.106	0.4997	0.042662	3	3	3	0	0	0	0	0	0	0	0	0	5	5	5	1	1	1	1	1	1	0	0	0	14.2729	13.1876	14.3709	11.0894	16.0779	13.4669	13.182	NaN		0.36387	1.01208
DJC11_HUMAN	Q9NVH1	DnaJ homolog subfamily C member 11 OS=Homo sapiens GN=DNAJC11 PE=1 SV=2	2.209	0.2947	0.246154	1	1	1	0	0	0	0	0	0	0	0	0	2	2	2	0	0	0	0	0	0	0	0	0	13.4962	10.3299	11.3272	12.0621	NaN	NaN	NaN	NaN		-4.34294e-08	0
DJC13_HUMAN	O75165	DnaJ homolog subfamily C member 13 OS=Homo sapiens GN=DNAJC13 PE=1 SV=5	2.843	0.23	0.246121	2	2	1	0	0	0	0	0	0	0	0	0	0	0	0	0	0	0	0	0	0	0	0	0	15.2271	12.0755	12.444	10.4796	NaN	NaN	NaN	NaN		0	NaN
DKC1_HUMAN	O60832	H/ACA ribonucleoprotein complex subunit 4 OS=Homo sapiens GN=DKC1 PE=1 SV=3	4.537	0.5568	0.001628	14	14	14	7	7	7	6	6	6	8	7	7	13	11	11	8	8	8	5	5	5	9	9	9	18.774	17.5294	17.0749	19.1745	20.4977	18.1835	17.0341	19.4593		0.305002	0.65547
DLDH_HUMAN	P09622	Dihydrolipoyl dehydrogenase, mitochondrial OS=Homo sapiens GN=DLD PE=1 SV=2	5.077	0.5107	0.02568	1	1	1	1	1	1	0	0	0	1	1	1	7	7	7	2	2	2	1	1	1	1	1	1	13.7528	14.1744	11.7721	16.2156	18.1128	16.0855	14.2773	15.6509		0.853156	2.05287
DLG1_HUMAN	Q12959	Disks large homolog 1 OS=Homo sapiens GN=DLG1 PE=1 SV=2	2.527	0.2825	0.214775	1	1	1	0	0	0	0	0	0	0	0	0	1	1	1	0	0	0	0	0	0	1	1	1	10.7104	12.2912	11.7695	11.142	NaN	NaN	NaN	13.8479		0	2.36961
DLRB1_HUMAN	Q9NP97	Dynein light chain roadblock-type 1 OS=Homo sapiens GN=DYNLRB1 PE=1 SV=3	3.309	0.5307	1.11675	2	2	1	0	0	0	0	0	0	0	0	0	2	2	1	0	0	0	0	0	0	0	0	0	11.1242	12.0626	11.767	10.3795	NaN	NaN	NaN	NaN		-4.34294e-08	0
DLRB2_HUMAN	Q8TF09	Dynein light chain roadblock-type 2 OS=Homo sapiens GN=DYNLRB2 PE=1 SV=1	2.115	0.408	1.11675	1	1	0	0	0	0	0	0	0	0	0	0	1	1	0	0	0	0	0	0	0	0	0	0	12.3512	11.5615	12.1316	11.1251	NaN	NaN	NaN	NaN		-4.34294e-08	0
DMAP1_HUMAN	Q9NPF5	DNA methyltransferase 1-associated protein 1 OS=Homo sapiens GN=DMAP1 PE=1 SV=1	3.487	0.5183	0.071815	3	3	3	1	1	1	1	1	1	0	0	0	1	1	1	0	0	0	0	0	0	0	0	0	10.7102	11.9611	12.9461	11.9058	NaN	NaN	NaN	NaN		0	NaN
DMBT1_HUMAN	Q9UGM3	Deleted in malignant brain tumors 1 protein OS=Homo sapiens GN=DMBT1 PE=1 SV=2	1.886	0.132	1.19241	0	0	0	0	0	0	0	0	0	1	1	1	0	0	0	0	0	0	0	0	0	0	0	0	11.1147	11.7577	12.8962	13.9427	NaN	NaN	NaN	NaN		0	NaN
DMKN_HUMAN	Q6E0U4	Dermokine OS=Homo sapiens GN=DMKN PE=1 SV=3	3.716	0.5242	0.109864	0	0	0	2	2	2	2	1	1	1	1	1	0	0	0	0	0	0	1	1	1	0	0	0	12.2971	17.266	16.4815	16.8204	NaN	NaN	15.2916	NaN		0	-0.42462
DMRTA_HUMAN	Q5VZB9	Doublesex- and mab-3-related transcription factor A1 OS=Homo sapiens GN=DMRTA1 PE=2 SV=1	1.217	0.092	0.080808	0	0	0	0	0	0	0	0	0	0	0	0	0	0	0	1	1	1	0	0	0	0	0	0	11.0833	13.4186	11.5246	12.1327	NaN	16.5045	NaN	NaN		0	4.4647
DNJA1_HUMAN	P31689	DnaJ homolog subfamily A member 1 OS=Homo sapiens GN=DNAJA1 PE=1 SV=2	4.191	0.5393	0.014927	12	12	12	2	2	2	0	0	0	1	1	1	10	10	10	6	5	5	7	7	7	5	4	4	19.7205	16.8475	12.4713	16.8301	20.7836	18.6279	18.9695	19.3641		0.969738	2.9689
DNJA2_HUMAN	O60884	DnaJ homolog subfamily A member 2 OS=Homo sapiens GN=DNAJA2 PE=1 SV=1	4.093	0.5157	0.007873	3	3	3	2	2	2	1	1	1	1	1	1	2	2	2	3	3	3	8	7	7	1	1	1	11.931	15.7005	14.8765	16.6605	21.3152	15.8043	17.5702	16.4863		0.961378	3.00189
DNJA4_HUMAN	Q8WW22	DnaJ homolog subfamily A member 4 OS=Homo sapiens GN=DNAJA4 PE=1 SV=1	1.87	0.1369	0.065208	0	0	0	0	0	0	0	0	0	0	0	0	0	0	0	0	0	0	0	0	0	1	1	1	10.2782	10.6708	11.5097	10.7844	NaN	NaN	NaN	15.5641		0	4.7533
DNJB1_HUMAN	P25685	DnaJ homolog subfamily B member 1 OS=Homo sapiens GN=DNAJB1 PE=1 SV=4	1.54	0.2306	0.06519	2	2	2	0	0	0	0	0	0	0	0	0	1	1	1	0	0	0	0	0	0	0	0	0	13.1473	12.8742	10.5961	11.7627	NaN	NaN	NaN	NaN		-4.34294e-08	0
DNJB2_HUMAN	P25686	DnaJ homolog subfamily B member 2 OS=Homo sapiens GN=DNAJB2 PE=1 SV=3	1.963	0.3414	0.200232	1	1	0	0	0	0	0	0	0	0	0	0	1	1	0	0	0	0	0	0	0	0	0	0	10.6904	12.6983	10.3331	13.131	17.0522	NaN	NaN	NaN		0	5.33897
DNJB8_HUMAN	Q8NHS0	DnaJ homolog subfamily B member 8 OS=Homo sapiens GN=DNAJB8 PE=1 SV=1	1.963	0.3414	0.192297	2	2	1	0	0	0	0	0	0	0	0	0	1	1	0	0	0	0	0	0	0	0	0	0	11.8117	11.987	11.1862	12.5362	17.7303	NaN	NaN	NaN		0	5.84996
DNJC5_HUMAN	Q9H3Z4	DnaJ homolog subfamily C member 5 OS=Homo sapiens GN=DNAJC5 PE=1 SV=1	2.905	0.2892	1.66098	0	0	0	0	0	0	0	0	0	0	0	0	0	0	0	0	0	0	0	0	0	1	1	1	12.7879	12.1107	12.3221	11.9945	NaN	NaN	NaN	17.9214		0	5.61765
DNJC7_HUMAN	Q99615	DnaJ homolog subfamily C member 7 OS=Homo sapiens GN=DNAJC7 PE=1 SV=2	3.694	0.4852	0.075805	5	5	5	0	0	0	0	0	0	1	1	1	1	1	1	0	0	0	0	0	0	1	1	1	12.728	12.9886	10.9028	14.0902	NaN	NaN	NaN	15.1002		0	2.4228
DNJC8_HUMAN	O75937	DnaJ homolog subfamily C member 8 OS=Homo sapiens GN=DNAJC8 PE=1 SV=2	3.018	0.4602	0.08942	3	3	3	0	0	0	0	0	0	0	0	0	3	3	3	0	0	0	0	0	0	0	0	0	11.0283	11.0995	12.2052	11.9813	18.8184	NaN	NaN	NaN		0	7.23983
DNJC9_HUMAN	Q8WXX5	DnaJ homolog subfamily C member 9 OS=Homo sapiens GN=DNAJC9 PE=1 SV=1	2.743	0.5252	0.07791	1	1	1	1	1	1	2	2	2	0	0	0	0	0	0	0	0	0	0	0	0	0	0	0	10.7786	14.4132	14.8386	12.5956	NaN	NaN	NaN	NaN		0	NaN
DNLI3_HUMAN	P49916	DNA ligase 3 OS=Homo sapiens GN=LIG3 PE=1 SV=2	2.725	0.4654	0.022092	2	2	2	0	0	0	0	0	0	0	0	0	5	5	5	0	0	0	0	0	0	0	0	0	12.9133	13.9958	11.2327	14.0872	14.9908	NaN	NaN	NaN		0	1.93355
DNMT1_HUMAN	P26358	DNA (cytosine-5)-methyltransferase 1 OS=Homo sapiens GN=DNMT1 PE=1 SV=2	4.385	0.5489	0.026514	8	8	8	1	1	1	0	0	0	2	2	2	8	8	8	2	2	2	2	2	2	4	4	4	9.97505	10.7846	10.9094	15.0537	15.5804	12.3867	13.3611	15.0431		0.896734	2.41213
DOCK1_HUMAN	Q14185	Dedicator of cytokinesis protein 1 OS=Homo sapiens GN=DOCK1 PE=1 SV=2	2.139	0.0893	0.630036	0	0	0	0	0	0	0	0	0	0	0	0	1	1	1	0	0	0	0	0	0	0	0	0	13.1437	11.2774	9.90741	11.9871	NaN	NaN	NaN	NaN		-4.34294e-08	0
DOCK4_HUMAN	Q8N1I0	Dedicator of cytokinesis protein 4 OS=Homo sapiens GN=DOCK4 PE=1 SV=3	2.41	0.3971	0.133144	2	2	2	1	1	1	1	1	1	0	0	0	3	3	3	0	0	0	0	0	0	0	0	0	12.6884	10.0891	9.83873	11.8791	NaN	NaN	NaN	NaN		0	NaN
DOCK6_HUMAN	Q96HP0	Dedicator of cytokinesis protein 6 OS=Homo sapiens GN=DOCK6 PE=1 SV=3	1.833	0.2838	0.032446	1	1	0	1	1	0	1	1	0	0	0	0	4	4	0	0	0	0	0	0	0	0	0	0	11.862	12.7833	12.1594	11.0821	16.4614	NaN	NaN	NaN		0	4.48967
DOCK7_HUMAN	Q96N67	Dedicator of cytokinesis protein 7 OS=Homo sapiens GN=DOCK7 PE=1 SV=4	4.502	0.5826	0.010003	15	15	13	8	8	7	5	5	4	3	3	3	29	29	25	4	4	4	5	5	5	8	8	8	16.2759	15.606	13.9331	13.9903	18.8081	14.5314	14.781	16.621		0.487879	1.23404
DOCK8_HUMAN	Q8NF50	Dedicator of cytokinesis protein 8 OS=Homo sapiens GN=DOCK8 PE=1 SV=3	3.682	0.4525	1.41454	1	1	0	0	0	0	0	0	0	0	0	0	0	0	0	0	0	0	0	0	0	0	0	0	11.7072	12.1611	10.4329	12.5306	NaN	NaN	NaN	NaN		-4.34294e-08	0
DOT1L_HUMAN	Q8TEK3	Histone-lysine N-methyltransferase, H3 lysine-79 specific OS=Homo sapiens GN=DOT1L PE=1 SV=2	1.86	0.0909	2.69623	0	0	0	0	0	0	0	0	0	0	0	0	1	1	1	0	0	0	0	0	0	0	0	0	11.5335	11.0601	11.7457	12.5122	NaN	NaN	NaN	NaN		-4.34294e-08	0
DP13A_HUMAN	Q9UKG1	DCC-interacting protein 13-alpha OS=Homo sapiens GN=APPL1 PE=1 SV=1	1.65	0.2861	0.369483	1	1	1	0	0	0	0	0	0	0	0	0	1	1	1	0	0	0	0	0	0	0	0	0	13.8456	12.2693	13.0094	10.1406	NaN	NaN	NaN	NaN		-4.34294e-08	0
DPM1_HUMAN	O60762	Dolichol-phosphate mannosyltransferase OS=Homo sapiens GN=DPM1 PE=1 SV=1	2.941	0.4365	1.01729	1	1	1	0	0	0	0	0	0	0	0	0	2	2	2	0	0	0	0	0	0	0	0	0	10.3386	10.492	12.3109	12.1802	NaN	NaN	NaN	NaN		-4.34294e-08	0
DPOD1_HUMAN	P28340	DNA polymerase delta catalytic subunit OS=Homo sapiens GN=POLD1 PE=1 SV=2	1.78	0.2556	0.245998	0	0	0	0	0	0	0	0	0	0	0	0	1	1	1	0	0	0	0	0	0	0	0	0	13.1915	12.1873	13.2149	10.0477	NaN	NaN	NaN	NaN		-4.34294e-08	0
DPOD2_HUMAN	P49005	DNA polymerase delta subunit 2 OS=Homo sapiens GN=POLD2 PE=1 SV=1	2.536	0.2926	0.144359	0	0	0	0	0	0	0	0	0	0	0	0	0	0	0	0	0	0	0	0	0	1	1	1	12.3493	10.7851	11.5605	11.8893	NaN	NaN	NaN	14.4114		0	2.76534
DPOD3_HUMAN	Q15054	DNA polymerase delta subunit 3 OS=Homo sapiens GN=POLD3 PE=1 SV=2	2.1	0.2371	0.263103	1	1	1	0	0	0	0	0	0	0	0	0	1	1	1	0	0	0	0	0	0	0	0	0	12.5057	10.5646	13.4321	11.8612	NaN	NaN	NaN	NaN		-4.34294e-08	0
DPOLA_HUMAN	P09884	DNA polymerase alpha catalytic subunit OS=Homo sapiens GN=POLA1 PE=1 SV=2	2.55	0.4369	0.574104	0	0	0	0	0	0	0	0	0	0	0	0	4	4	4	0	0	0	0	0	0	0	0	0	10.2506	13.8249	11.8932	12.6898	NaN	NaN	NaN	NaN		-4.34294e-08	0
DPP3_HUMAN	Q9NY33	Dipeptidyl peptidase 3 OS=Homo sapiens GN=DPP3 PE=1 SV=2	1.743	0.1997	2.43803	0	0	0	0	0	0	0	0	0	1	1	1	0	0	0	0	0	0	0	0	0	0	0	0	11.5462	11.2121	10.3743	12.5835	NaN	NaN	NaN	NaN		-4.34294e-08	0
DPYL1_HUMAN	Q14194	Dihydropyrimidinase-related protein 1 OS=Homo sapiens GN=CRMP1 PE=1 SV=1	2.779	0.3041	0.03995	4	4	0	0	0	0	0	0	0	0	0	0	0	0	0	0	0	0	0	0	0	1	1	0	12.1516	12.4348	10.5614	11.6192	NaN	NaN	NaN	14.7031		0	3.01141
DPYL2_HUMAN	Q16555	Dihydropyrimidinase-related protein 2 OS=Homo sapiens GN=DPYSL2 PE=1 SV=1	2.834	0.4159	0.03995	4	4	0	0	0	0	0	0	0	2	2	2	3	3	2	0	0	0	0	0	0	1	1	0	11.8692	11.7851	11.4739	16.483	NaN	NaN	NaN	14.7031		0	1.80036
DPYL3_HUMAN	Q14195	Dihydropyrimidinase-related protein 3 OS=Homo sapiens GN=DPYSL3 PE=1 SV=1	3.542	0.4536	0.03995	8	8	3	0	0	0	0	0	0	0	0	0	5	5	4	0	0	0	0	0	0	1	1	0	11.4592	11.6736	11.1516	11.1002	NaN	NaN	NaN	14.7475		0	3.40137
DPYS_HUMAN	Q14117	Dihydropyrimidinase OS=Homo sapiens GN=DPYS PE=1 SV=1	1.423	0.1771	0.179531	1	1	0	0	0	0	0	0	0	0	0	0	0	0	0	0	0	0	0	0	0	0	0	0	12.1788	11.4661	11.0704	12.1272	NaN	NaN	NaN	NaN		-4.34294e-08	0
DR9C7_HUMAN	Q8NEX9	Short-chain dehydrogenase/reductase family 9C member 7 OS=Homo sapiens GN=SDR9C7 PE=2 SV=1	3.131	0.4507	0.082728	0	0	0	2	2	2	2	2	2	1	1	1	0	0	0	1	1	1	1	1	1	2	2	2	10.4097	14.9551	14.5115	17.7411	NaN	13.2946	12.9236	18.095		0.0565972	0.366737
DREB_HUMAN	Q16643	Drebrin OS=Homo sapiens GN=DBN1 PE=1 SV=4	4.685	0.6143	0.074025	8	8	8	3	3	3	1	1	1	3	3	3	10	10	10	1	1	1	2	2	2	1	1	1	18.0419	15.7929	13.7145	17.3784	19.5018	15.1896	15.7385	16.3618		0.128377	0.465982
DRG1_HUMAN	Q9Y295	Developmentally-regulated GTP-binding protein 1 OS=Homo sapiens GN=DRG1 PE=1 SV=1	3	0.4329	0.544068	3	3	3	0	0	0	0	0	0	0	0	0	2	2	2	0	0	0	0	0	0	2	2	2	12.0478	10.278	11.3041	13.2074	NaN	NaN	NaN	15.3151		0	3.60582
DSC1_HUMAN	Q08554	Desmocollin-1 OS=Homo sapiens GN=DSC1 PE=1 SV=2	4.827	0.608	0.002658	7	6	6	15	10	10	14	11	11	13	9	9	5	5	5	14	10	10	15	10	10	9	8	8	19.0775	20.769	20.6221	22.3772	18.2716	21.1983	20.6125	21.3901		0.131165	-0.343356
DSC2_HUMAN	Q02487	Desmocollin-2 OS=Homo sapiens GN=DSC2 PE=1 SV=1	1.626	0.2774	0.309472	1	1	1	0	0	0	0	0	0	0	0	0	0	0	0	0	0	0	0	0	0	0	0	0	12.5203	12.3231	11.5898	11.3968	NaN	NaN	NaN	NaN		-4.34294e-08	0
DSC3_HUMAN	Q14574	Desmocollin-3 OS=Homo sapiens GN=DSC3 PE=1 SV=3	5.471	0.6255	0.0233	3	3	3	6	6	6	6	6	6	7	7	7	5	5	5	5	5	5	6	6	6	6	6	6	11.1111	17.8353	17.3029	19.2391	15.588	18.261	18.1845	19.1261		0.304642	1.41778
DSG1_HUMAN	Q02413	Desmoglein-1 OS=Homo sapiens GN=DSG1 PE=1 SV=2	4.817	0.6702	0.002693	22	20	20	51	40	40	44	35	35	35	30	30	19	19	19	36	30	30	44	37	37	36	28	28	19.5246	22.219	21.5186	23.8772	19.4732	22.3394	22.3869	23.4088		0.0326716	0.117252
DSG2_HUMAN	Q14126	Desmoglein-2 OS=Homo sapiens GN=DSG2 PE=1 SV=2	3.336	0.4922	0.272002	3	3	3	0	0	0	0	0	0	0	0	0	3	3	3	0	0	0	0	0	0	0	0	0	12.8466	11.5259	11.6118	11.3848	NaN	NaN	NaN	NaN		-4.34294e-08	0
DSG4_HUMAN	Q86SJ6	Desmoglein-4 OS=Homo sapiens GN=DSG4 PE=1 SV=1	2.689	0.3819	0.251805	0	0	0	0	0	0	0	0	0	0	0	0	0	0	0	0	0	0	0	0	0	2	2	2	13.9436	13.1821	12.5912	11.2406	NaN	NaN	NaN	19.3757		0	6.63632
DSRAD_HUMAN	P55265	Double-stranded RNA-specific adenosine deaminase OS=Homo sapiens GN=ADAR PE=1 SV=4	3.979	0.6085	0.007343	42	40	40	2	2	2	3	3	3	4	4	4	29	28	28	4	4	4	7	7	7	7	7	7	19.5741	14.6913	14.2372	15.8303	19.7117	16.0369	16.6376	17.232		0.399197	1.32132
DTD1_HUMAN	Q8TEA8	D-tyrosyl-tRNA(Tyr) deacylase 1 OS=Homo sapiens GN=DTD1 PE=1 SV=2	2.446	0.2187	1.79725	0	0	0	0	0	0	0	0	0	0	0	0	0	0	0	0	0	0	0	0	0	1	1	1	11.9814	13.309	12.6677	11.2972	NaN	NaN	NaN	18.2491		0	5.93531
DUS14_HUMAN	O95147	Dual specificity protein phosphatase 14 OS=Homo sapiens GN=DUSP14 PE=1 SV=1	1.628	0.1204	0.5151	0	0	0	0	0	0	0	0	0	0	0	0	0	0	0	0	0	0	0	0	0	1	1	1	12.9195	12.2466	12.5135	12.0605	NaN	NaN	NaN	15.2644		0	2.82941
DUS3L_HUMAN	Q96G46	tRNA-dihydrouridine(47) synthase [NAD(P)(+)]-like OS=Homo sapiens GN=DUS3L PE=1 SV=2	2.527	0.2754	0.061601	0	0	0	0	0	0	0	0	0	0	0	0	1	1	1	0	0	0	0	0	0	0	0	0	10.906	12.6257	9.69765	11.2794	NaN	NaN	NaN	NaN		-4.34294e-08	0
DUT_HUMAN	P33316	Deoxyuridine 5'-triphosphate nucleotidohydrolase, mitochondrial OS=Homo sapiens GN=DUT PE=1 SV=4	3.458	0.6045	0.007741	4	4	4	0	0	0	0	0	0	4	4	4	4	3	3	0	0	0	0	0	0	4	4	4	18.1517	10.8637	11.6985	18.9166	NaN	NaN	NaN	19.5321		0	4.6244
DVL2_HUMAN	O14641	Segment polarity protein dishevelled homolog DVL-2 OS=Homo sapiens GN=DVL2 PE=1 SV=1	2.471	0.4874	0.001739	1	1	0	0	0	0	0	0	0	0	0	0	2	2	1	0	0	0	0	0	0	0	0	0	11.3194	8.39289	11.101	10.7085	NaN	NaN	NaN	NaN		-4.34294e-08	0
DVL3_HUMAN	Q92997	Segment polarity protein dishevelled homolog DVL-3 OS=Homo sapiens GN=DVL3 PE=1 SV=2	2.471	0.4874	1.31962	1	1	0	0	0	0	0	0	0	0	0	0	1	1	0	0	0	0	0	0	0	0	0	0	11.5922	12.7187	11.609	13.6259	NaN	NaN	NaN	NaN		-4.34294e-08	0
DX39A_HUMAN	O00148	ATP-dependent RNA helicase DDX39A OS=Homo sapiens GN=DDX39A PE=1 SV=2	3.462	0.5395	0.019795	8	8	0	4	4	0	4	4	0	5	4	0	9	8	0	2	2	0	3	3	0	6	5	0	20.4173	17.0555	17.3347	20.458	21.0932	17.4001	17.2103	20.8909		0.084735	0.332243
DX39B_HUMAN	Q13838	Spliceosome RNA helicase DDX39B OS=Homo sapiens GN=DDX39B PE=1 SV=1	4.107	0.5395	0.019795	10	10	2	5	5	1	4	4	0	7	6	2	12	11	3	2	2	0	3	3	0	8	7	2	20.4173	17.1019	17.3347	20.5915	21.2325	17.4001	17.2103	21.0255		0.0886609	0.355738
DYH1_HUMAN	Q9P2D7	Dynein heavy chain 1, axonemal OS=Homo sapiens GN=DNAH1 PE=1 SV=4	1.82	0.1016	1.62808	0	0	0	0	0	0	0	0	0	0	0	0	0	0	0	0	0	0	1	1	1	0	0	0	10.501	12.197	12.3226	13.0661	NaN	NaN	10.7195	NaN		0	-1.30212
DYHC1_HUMAN	Q14204	Cytoplasmic dynein 1 heavy chain 1 OS=Homo sapiens GN=DYNC1H1 PE=1 SV=5	5.526	0.6564	0.001063	161	152	152	57	55	55	42	42	42	43	41	41	169	163	163	63	62	62	83	82	82	70	69	69	19.8582	17.664	16.5239	18.8005	20.7939	18.5118	18.2695	20.0589		0.600386	1.19684
DYL2_HUMAN	Q96FJ2	Dynein light chain 2, cytoplasmic OS=Homo sapiens GN=DYNLL2 PE=1 SV=1	1.814	0.2745	1.08187	0	0	0	0	0	0	0	0	0	0	0	0	1	1	0	0	0	0	0	0	0	0	0	0	10.9928	11.9194	11.1814	13.9544	NaN	NaN	NaN	NaN		-4.34294e-08	0
DYLT1_HUMAN	P63172	Dynein light chain Tctex-type 1 OS=Homo sapiens GN=DYNLT1 PE=1 SV=1	4.142	0.3912	0.119787	1	1	1	1	1	1	0	0	0	0	0	0	3	2	2	0	0	0	1	1	1	0	0	0	18.5626	15.8522	12.4652	12.2214	19.1838	NaN	16.6372	NaN		0.583802	3.13521
DYN2_HUMAN	P50570	Dynamin-2 OS=Homo sapiens GN=DNM2 PE=1 SV=2	3.032	0.3856	1.03938	0	0	0	0	0	0	0	0	0	0	0	0	1	1	0	0	0	0	0	0	0	0	0	0	11.2302	12.0941	11.0163	11.2796	NaN	NaN	NaN	NaN		-4.34294e-08	0
DYN3_HUMAN	Q9UQ16	Dynamin-3 OS=Homo sapiens GN=DNM3 PE=1 SV=4	3.032	0.3856	1.03938	0	0	0	0	0	0	0	0	0	0	0	0	1	1	0	0	0	0	0	0	0	0	0	0	15.0536	12.9356	13.3708	11.3878	NaN	NaN	NaN	NaN		-4.34294e-08	0
DYR1A_HUMAN	Q13627	Dual specificity tyrosine-phosphorylation-regulated kinase 1A OS=Homo sapiens GN=DYRK1A PE=1 SV=2	2.244	0.3347	0.03046	0	0	0	0	0	0	0	0	0	0	0	0	0	0	0	1	1	0	1	1	0	0	0	0	11.6852	11.3902	11.9443	13.3231	NaN	13.6644	13.3372	NaN		1.02311	1.41511
DYR1B_HUMAN	Q9Y463	Dual specificity tyrosine-phosphorylation-regulated kinase 1B OS=Homo sapiens GN=DYRK1B PE=1 SV=1	2.244	0.3347	0.03046	0	0	0	0	0	0	0	0	0	0	0	0	0	0	0	1	1	0	1	1	0	0	0	0	11.7994	14.3642	12.6351	11.6485	NaN	13.715	13.3878	NaN		0.427023	0.939634
DYSF_HUMAN	O75923	Dysferlin OS=Homo sapiens GN=DYSF PE=1 SV=1	1.254	0.1172	0.849737	0	0	0	0	0	0	0	0	0	0	0	0	1	1	0	0	0	0	0	0	0	0	0	0	11.8169	11.9721	11.3723	12.8672	18.6204	NaN	NaN	NaN		0	6.61325
DYST_HUMAN	Q03001	Dystonin OS=Homo sapiens GN=DST PE=1 SV=4	1.169	0.2216	0.096538	0	0	0	0	0	0	0	0	0	0	0	0	1	1	0	0	0	0	0	0	0	0	0	0	12.7565	10.8824	10.8422	11.826	NaN	NaN	NaN	NaN		-4.34294e-08	0
DZIP3_HUMAN	Q86Y13	E3 ubiquitin-protein ligase DZIP3 OS=Homo sapiens GN=DZIP3 PE=1 SV=2	1.469	0.1899	0.06296	0	0	0	0	0	0	1	1	1	0	0	0	1	1	1	0	0	0	0	0	0	0	0	0	13.2759	13.5794	14.9471	13.2888	17.925	NaN	NaN	NaN		0	4.15218
E2AK2_HUMAN	P19525	Interferon-induced, double-stranded RNA-activated protein kinase OS=Homo sapiens GN=EIF2AK2 PE=1 SV=2	3.419	0.5591	0.069362	8	8	8	0	0	0	0	0	0	0	0	0	9	9	9	0	0	0	0	0	0	0	0	0	13.6756	11.9362	11.9261	11.1365	NaN	NaN	NaN	NaN		-4.34294e-08	0
E2AK3_HUMAN	Q9NZJ5	Eukaryotic translation initiation factor 2-alpha kinase 3 OS=Homo sapiens GN=EIF2AK3 PE=1 SV=3	3.215	0.469	0.353224	1	1	1	0	0	0	0	0	0	1	1	1	5	4	4	1	1	1	2	2	2	0	0	0	12.6883	13.0777	12.3378	14.2964	15.6363	13.4362	13.3583	NaN		0.601218	1.0435
E2AK4_HUMAN	Q9P2K8	Eukaryotic translation initiation factor 2-alpha kinase 4 OS=Homo sapiens GN=EIF2AK4 PE=1 SV=3	2.699	0.1738	1.39735	1	1	1	0	0	0	0	0	0	0	0	0	0	0	0	0	0	0	0	0	0	0	0	0	14.5547	11.777	12.296	11.9093	NaN	NaN	NaN	NaN		-4.34294e-08	0
E2F6_HUMAN	O75461	Transcription factor E2F6 OS=Homo sapiens GN=E2F6 PE=1 SV=1	3.649	0.5482	1.1504	2	2	2	0	0	0	0	0	0	0	0	0	2	2	2	0	0	0	0	0	0	0	0	0	12.5559	14.0922	10.4893	11.6239	NaN	NaN	NaN	NaN		-4.34294e-08	0
E2F7_HUMAN	Q96AV8	Transcription factor E2F7 OS=Homo sapiens GN=E2F7 PE=1 SV=3	4.747	0.6191	0.009939	19	17	17	10	9	9	7	7	7	1	1	1	21	19	17	9	9	9	7	7	7	4	4	4	17.996	17.2276	16.524	15.4221	19.59	17.3898	16.6522	16.3979		0.336192	0.715057
E2F8_HUMAN	A0AVK6	Transcription factor E2F8 OS=Homo sapiens GN=E2F8 PE=1 SV=1	1.322	0.115	1.47636	0	0	0	0	0	0	0	0	0	0	0	0	1	1	0	0	0	0	0	0	0	0	0	0	11.7628	12.3871	11.3748	13.7278	NaN	NaN	NaN	NaN		-4.34294e-08	0
E400N_HUMAN	Q6ZTU2	EP400 N-terminal-like protein OS=Homo sapiens GN=EP400NL PE=2 SV=2	1.769	0.0938	0.423425	0	0	0	0	0	0	0	0	0	0	0	0	0	0	0	1	1	1	0	0	0	0	0	0	11.4689	10.0726	10.8086	13.3923	NaN	16.0583	NaN	NaN		0	4.62271
E41L1_HUMAN	Q9H4G0	Band 4.1-like protein 1 OS=Homo sapiens GN=EPB41L1 PE=1 SV=2	1.669	0.2427	0.461989	2	2	0	0	0	0	0	0	0	0	0	0	1	1	0	0	0	0	0	0	0	0	0	0	12.4879	11.6827	11.1215	13.5163	16.1052	NaN	NaN	NaN		0	3.90311
E41L2_HUMAN	O43491	Band 4.1-like protein 2 OS=Homo sapiens GN=EPB41L2 PE=1 SV=1	3.809	0.5605	0.060592	11	11	9	2	2	1	1	1	0	0	0	0	9	9	6	4	4	3	4	4	3	6	6	6	16.8662	15.3057	12.2874	12.023	18.67	16.1726	16.0926	17.8174		1.20818	3.06755
E41L3_HUMAN	Q9Y2J2	Band 4.1-like protein 3 OS=Homo sapiens GN=EPB41L3 PE=1 SV=2	5.01	0.6199	0.001632	19	18	16	5	5	4	2	2	1	3	3	3	26	24	21	4	4	3	4	4	3	1	1	1	18.8927	16.3865	13.1989	15.0498	20.4845	16.5567	16.3258	14.6134		0.265545	1.11311
E41L5_HUMAN	Q9HCM4	Band 4.1-like protein 5 OS=Homo sapiens GN=EPB41L5 PE=1 SV=3	1.773	0.2944	0.297369	1	1	0	0	0	0	0	0	0	0	0	0	0	0	0	0	0	0	0	0	0	0	0	0	13.0469	9.93252	11.0509	12.6723	NaN	NaN	NaN	NaN		-4.34294e-08	0
E41LB_HUMAN	Q9H329	Band 4.1-like protein 4B OS=Homo sapiens GN=EPB41L4B PE=2 SV=2	1.773	0.2944	0.297369	1	1	0	0	0	0	0	0	0	0	0	0	0	0	0	0	0	0	0	0	0	0	0	0	12.3284	10.3821	12.5101	11.6699	NaN	NaN	NaN	NaN		-4.34294e-08	0
EAF6_HUMAN	Q9HAF1	Chromatin modification-related protein MEAF6 OS=Homo sapiens GN=MEAF6 PE=1 SV=1	3.741	0.4269	1.01887	0	0	0	0	0	0	0	0	0	0	0	0	2	1	1	0	0	0	0	0	0	0	0	0	11.4881	11.8133	12.8692	11.3446	NaN	NaN	NaN	NaN		-4.34294e-08	0
EBP2_HUMAN	Q99848	Probable rRNA-processing protein EBP2 OS=Homo sapiens GN=EBNA1BP2 PE=1 SV=2	3.608	0.5474	0.06934	5	5	5	3	3	3	4	4	4	2	2	2	7	6	6	3	3	3	1	1	1	3	3	3	14.1089	16.5061	16.6599	17.9353	18.9406	17.2326	13.889	18.2435		0.226365	0.773884
ECHA_HUMAN	P40939	Trifunctional enzyme subunit alpha, mitochondrial OS=Homo sapiens GN=HADHA PE=1 SV=2	3.961	0.5274	0.039937	8	8	8	0	0	0	0	0	0	1	1	1	6	6	6	0	0	0	1	1	1	1	1	1	13.2953	12.0796	10.7418	13.3142	NaN	NaN	11.8288	13.9196		0.175137	0.516512
ECHB_HUMAN	P55084	Trifunctional enzyme subunit beta, mitochondrial OS=Homo sapiens GN=HADHB PE=1 SV=3	2.519	0.4093	0.088802	4	4	4	0	0	0	0	0	0	0	0	0	1	1	1	0	0	0	0	0	0	1	1	1	13.8899	12.9422	12.3643	12.8161	NaN	NaN	NaN	17.5943		0	4.59116
ECM1_HUMAN	Q16610	Extracellular matrix protein 1 OS=Homo sapiens GN=ECM1 PE=1 SV=2	3.934	0.5873	0.189481	1	1	1	4	4	4	4	3	3	3	3	3	1	1	1	2	2	2	4	3	3	3	3	3	11.3454	17.2853	16.1972	18.796	NaN	16.5941	17.1083	18.8123		0.33962	1.59894
ECM29_HUMAN	Q5VYK3	Proteasome-associated protein ECM29 homolog OS=Homo sapiens GN=ECM29 PE=1 SV=2	2.517	0.3771	0.302605	5	5	5	0	0	0	0	0	0	0	0	0	0	0	0	0	0	0	0	0	0	0	0	0	12.3305	9.81671	10.8057	12.8722	NaN	NaN	NaN	NaN		-4.34294e-08	0
ECT2_HUMAN	Q9H8V3	Protein ECT2 OS=Homo sapiens GN=ECT2 PE=1 SV=4	2.886	0.3915	0.20595	0	0	0	0	0	0	0	0	0	0	0	0	3	3	3	0	0	0	0	0	0	0	0	0	10.6657	10.758	11.6347	11.6718	NaN	NaN	NaN	NaN		-4.34294e-08	0
EDC3_HUMAN	Q96F86	Enhancer of mRNA-decapping protein 3 OS=Homo sapiens GN=EDC3 PE=1 SV=1	3.048	0.4442	0.118415	3	3	3	0	0	0	0	0	0	0	0	0	4	4	4	0	0	0	0	0	0	0	0	0	12.0982	9.7704	13.5795	10.4961	NaN	NaN	NaN	NaN		-4.34294e-08	0
EDEM1_HUMAN	Q92611	ER degradation-enhancing alpha-mannosidase-like protein 1 OS=Homo sapiens GN=EDEM1 PE=1 SV=1	2.277	0.3991	0.012032	1	1	0	1	1	0	1	1	0	1	1	0	1	1	0	1	1	0	1	1	0	1	1	0	18.9533	17.0185	16.061	16.4458	20.0495	16.5716	15.6726	17.6111		0.116047	0.356535
EDRF1_HUMAN	Q3B7T1	Erythroid differentiation-related factor 1 OS=Homo sapiens GN=EDRF1 PE=1 SV=1	1.562	0.2087	0.032974	1	1	1	0	0	0	0	0	0	0	0	0	0	0	0	0	0	0	0	0	0	0	0	0	13.2366	10.7231	11.3841	13.8029	NaN	NaN	NaN	NaN		-4.34294e-08	0
EEA1_HUMAN	Q15075	Early endosome antigen 1 OS=Homo sapiens GN=EEA1 PE=1 SV=2	4.43	0.5821	0.024485	12	12	12	0	0	0	0	0	0	0	0	0	10	10	9	1	1	1	1	1	1	1	1	1	13.282	12.0279	13.0563	11.2349	17.4144	10.3793	11.9715	11.7787		0.110892	0.485706
EED_HUMAN	O75530	Polycomb protein EED OS=Homo sapiens GN=EED PE=1 SV=2	2.309	0.4582	0.505352	3	3	3	0	0	0	0	0	0	0	0	0	1	1	1	0	0	0	0	0	0	0	0	0	12.0851	11.9791	12.5171	11.5133	NaN	NaN	NaN	NaN		-4.34294e-08	0
EF1A1_HUMAN	P68104	Elongation factor 1-alpha 1 OS=Homo sapiens GN=EEF1A1 PE=1 SV=1	4.991	0.6998	0.000339	32	20	0	17	14	0	15	13	0	20	14	0	30	19	0	16	12	0	15	11	0	23	14	0	25.7466	23.8884	22.7996	25.1403	26.3921	23.96	23.9025	25.7084		0.271182	0.597026
EF1A2_HUMAN	Q05639	Elongation factor 1-alpha 2 OS=Homo sapiens GN=EEF1A2 PE=1 SV=1	4.991	0.6998	0.000339	21	14	4	14	11	3	11	9	2	13	9	0	20	14	4	11	8	1	10	7	1	15	9	0	25.3456	23.667	22.4596	24.5581	25.9462	23.5831	23.5305	25.1674		0.261685	0.549221
EF1A3_HUMAN	Q5VTE0	Putative elongation factor 1-alpha-like 3 OS=Homo sapiens GN=EEF1A1P5 PE=5 SV=1	4.991	0.6998	0.000339	30	18	0	17	14	0	15	13	0	19	13	0	29	18	0	16	12	0	15	11	0	22	13	0	25.7421	23.8884	22.7996	25.1337	26.3921	23.96	23.9025	25.6997		0.272071	0.597634
EF1B_HUMAN	P24534	Elongation factor 1-beta OS=Homo sapiens GN=EEF1B2 PE=1 SV=3	4.49	0.6238	0.022547	7	7	6	3	3	3	4	4	4	3	3	3	10	10	8	2	2	2	3	3	3	4	4	4	22.9926	18.2369	19.2333	21.1278	24.1318	17.8924	17.6826	22.2498		0.016123	0.0914965
EF1D_HUMAN	P29692	Elongation factor 1-delta OS=Homo sapiens GN=EEF1D PE=1 SV=5	4.414	0.589	0.008918	14	13	12	12	11	11	10	10	10	6	6	6	14	14	12	7	7	7	8	8	8	7	7	7	23.0859	20.4397	19.4366	21.05	23.8063	19.7456	19.388	21.9249		0.0586198	0.213162
EF1G_HUMAN	P26641	Elongation factor 1-gamma OS=Homo sapiens GN=EEF1G PE=1 SV=3	4.551	0.613	0.011412	27	20	20	19	17	17	12	12	12	13	11	11	28	22	22	17	15	15	13	12	12	19	15	15	24.1816	21.9368	20.4627	22.0761	25.0814	22.0566	21.2542	22.9862		0.245915	0.680303
EF2_HUMAN	P13639	Elongation factor 2 OS=Homo sapiens GN=EEF2 PE=1 SV=4	5.039	0.667	0.011677	38	33	33	24	19	18	19	15	15	9	8	8	35	31	30	20	17	17	15	13	13	21	18	17	21.4312	19.9041	18.6029	20.7711	22.4669	20.8462	20.5217	22.0411		0.842253	1.29168
EFC14_HUMAN	O75071	EF-hand calcium-binding domain-containing protein 14 OS=Homo sapiens GN=EFCAB14 PE=1 SV=1	1.674	0.1774	1.17948	0	0	0	0	0	0	0	0	0	0	0	0	0	0	0	0	0	0	1	1	1	0	0	0	9.66894	10.875	11.4302	10.8596	NaN	NaN	13.1578	NaN		0	2.44934
EFHC1_HUMAN	Q5JVL4	EF-hand domain-containing protein 1 OS=Homo sapiens GN=EFHC1 PE=1 SV=1	1.163	0.1445	0.045268	1	1	1	0	0	0	0	0	0	0	0	0	0	0	0	0	0	0	0	0	0	0	0	0	17.705	12.0028	11.6863	12.38	NaN	NaN	NaN	NaN		0	NaN
EFHD2_HUMAN	Q96C19	EF-hand domain-containing protein D2 OS=Homo sapiens GN=EFHD2 PE=1 SV=1	1.196	0.1438	0.31218	1	1	0	0	0	0	0	0	0	0	0	0	0	0	0	0	0	0	0	0	0	0	0	0	10.5293	10.8555	12.9936	14.5235	NaN	NaN	NaN	NaN		-4.34294e-08	0
EFTU_HUMAN	P49411	Elongation factor Tu, mitochondrial OS=Homo sapiens GN=TUFM PE=1 SV=2	3.789	0.5553	0.027457	10	10	10	6	6	6	4	4	4	8	8	8	8	8	8	9	9	9	5	5	5	13	12	12	17.5337	17.1534	17.0157	19.7339	18.3675	18.6609	17.4159	20.2588		0.417264	0.816578
EHD1_HUMAN	Q9H4M9	EH domain-containing protein 1 OS=Homo sapiens GN=EHD1 PE=1 SV=2	4.036	0.3575	0.549903	0	0	0	0	0	0	0	0	0	0	0	0	1	1	1	0	0	0	0	0	0	0	0	0	14.7534	10.7716	9.75583	10.2233	NaN	NaN	NaN	NaN		-4.34294e-08	0
EHMT1_HUMAN	Q9H9B1	Histone-lysine N-methyltransferase EHMT1 OS=Homo sapiens GN=EHMT1 PE=1 SV=4	3.114	0.503	0.618397	3	3	3	0	0	0	0	0	0	0	0	0	2	2	2	0	0	0	0	0	0	0	0	0	12.3385	11.4952	13.0531	12.4042	NaN	NaN	NaN	NaN		-4.34294e-08	0
EHMT2_HUMAN	Q96KQ7	Histone-lysine N-methyltransferase EHMT2 OS=Homo sapiens GN=EHMT2 PE=1 SV=3	2.978	0.3479	0.167669	1	1	1	0	0	0	0	0	0	0	0	0	1	1	1	0	0	0	0	0	0	0	0	0	14.3241	13.2523	11.0971	13.4111	NaN	NaN	NaN	NaN		-4.34294e-08	0
EI2BA_HUMAN	Q14232	Translation initiation factor eIF-2B subunit alpha OS=Homo sapiens GN=EIF2B1 PE=1 SV=1	1.574	0.082	0.267949	0	0	0	0	0	0	0	0	0	0	0	0	1	1	1	0	0	0	0	0	0	0	0	0	12.756	12.8244	12.2422	13.7481	NaN	NaN	NaN	NaN		-4.34294e-08	0
EI2BB_HUMAN	P49770	Translation initiation factor eIF-2B subunit beta OS=Homo sapiens GN=EIF2B2 PE=1 SV=3	2.877	0.3132	0.358176	1	1	1	0	0	0	0	0	0	0	0	0	3	2	2	0	0	0	0	0	0	0	0	0	11.3911	11.2913	9.33189	12.0808	NaN	NaN	NaN	NaN		-4.34294e-08	0
EI2BD_HUMAN	Q9UI10	Translation initiation factor eIF-2B subunit delta OS=Homo sapiens GN=EIF2B4 PE=1 SV=2	3.821	0.5019	0.056855	5	5	5	0	0	0	0	0	0	0	0	0	6	6	6	0	0	0	0	0	0	1	1	1	12.1677	11.9793	13.1775	11.8714	NaN	NaN	NaN	15.7176		0	3.41861
EI2BG_HUMAN	Q9NR50	Translation initiation factor eIF-2B subunit gamma OS=Homo sapiens GN=EIF2B3 PE=1 SV=1	3.169	0.4923	0.111015	3	3	3	0	0	0	0	0	0	0	0	0	2	2	2	0	0	0	1	1	1	1	1	1	12.7846	12.2469	11.748	12.546	NaN	NaN	12.3492	16.0548		0.723527	1.87059
EIF1A_HUMAN	Q8N9N8	Probable RNA-binding protein EIF1AD OS=Homo sapiens GN=EIF1AD PE=1 SV=1	2.291	0.3012	0.913627	1	1	1	0	0	0	0	0	0	0	0	0	0	0	0	0	0	0	0	0	0	0	0	0	10.5719	11.3113	11.9051	10.9959	NaN	NaN	NaN	NaN		-4.34294e-08	0
EIF3A_HUMAN	Q14152	Eukaryotic translation initiation factor 3 subunit A OS=Homo sapiens GN=EIF3A PE=1 SV=1	4.954	0.6047	0.000442	86	73	73	27	25	25	13	13	13	24	22	22	125	97	97	37	34	34	37	33	33	36	34	34	22.2965	19.0423	17.0542	20.1548	24.1534	20.0052	19.8802	20.9183		0.493593	1.60232
EIF3B_HUMAN	P55884	Eukaryotic translation initiation factor 3 subunit B OS=Homo sapiens GN=EIF3B PE=1 SV=3	5.815	0.5994	0.018192	36	32	32	14	14	14	12	12	12	8	8	8	51	44	44	14	13	13	21	20	20	21	20	20	22.0962	19.0391	18.2278	20.562	23.5973	20.0236	20.2989	21.9973		0.592735	1.49802
EIF3C_HUMAN	Q99613	Eukaryotic translation initiation factor 3 subunit C OS=Homo sapiens GN=EIF3C PE=1 SV=1	5.219	0.6811	0.009175	42	34	34	17	15	15	12	10	10	12	12	12	54	42	42	18	16	16	19	17	17	22	18	18	22.0632	18.8302	17.586	20.232	23.5071	20.3575	20.0241	21.6976		0.664226	1.71871
EIF3D_HUMAN	O15371	Eukaryotic translation initiation factor 3 subunit D OS=Homo sapiens GN=EIF3D PE=1 SV=1	4.808	0.5884	0.019209	16	15	15	5	5	5	4	4	4	5	5	5	23	20	20	9	9	9	8	8	8	8	8	8	21.4888	18.408	16.3403	19.3298	23.3683	19.9891	19.3564	20.7676		0.692765	1.9786
EIF3E_HUMAN	P60228	Eukaryotic translation initiation factor 3 subunit E OS=Homo sapiens GN=EIF3E PE=1 SV=1	4.012	0.5356	0.011099	12	12	12	2	2	2	0	0	0	0	0	0	14	13	13	1	1	1	1	1	1	4	4	4	18.2611	15.3555	11.4418	12.3791	20.4665	13.7681	13.432	17.1341		0.350189	1.84085
EIF3F_HUMAN	O00303	Eukaryotic translation initiation factor 3 subunit F OS=Homo sapiens GN=EIF3F PE=1 SV=1	3.9	0.6469	0.027633	11	11	11	5	4	4	2	2	2	1	1	1	12	11	11	7	6	6	4	4	4	4	4	4	19.623	17.1954	15.9528	17.0745	21.5858	18.4702	17.3819	20.0675		0.790139	1.91496
EIF3G_HUMAN	O75821	Eukaryotic translation initiation factor 3 subunit G OS=Homo sapiens GN=EIF3G PE=1 SV=2	4.151	0.5239	0.009067	13	11	11	4	4	4	4	4	4	6	5	5	16	15	15	5	5	5	4	4	4	8	7	7	21.373	19.5449	17.518	20.5142	22.6346	19.4409	17.6567	21.2217		0.139306	0.500941
EIF3H_HUMAN	O15372	Eukaryotic translation initiation factor 3 subunit H OS=Homo sapiens GN=EIF3H PE=1 SV=1	5.751	0.6254	0.046517	17	16	16	6	6	6	2	2	2	2	2	2	17	15	15	6	5	5	3	3	3	4	4	4	21.1024	18.0612	15.3282	17.7711	22.7269	18.2397	16.5549	19.5657		0.284564	1.20604
EIF3I_HUMAN	Q13347	Eukaryotic translation initiation factor 3 subunit I OS=Homo sapiens GN=EIF3I PE=1 SV=1	5.409	0.6075	0.00252	13	12	12	7	7	7	6	6	6	7	6	6	15	13	13	8	8	8	6	6	6	9	9	9	21.5819	19.843	18.731	20.1857	23.2411	20.3624	19.3561	21.2597		0.425022	0.9694
EIF3K_HUMAN	Q9UBQ5	Eukaryotic translation initiation factor 3 subunit K OS=Homo sapiens GN=EIF3K PE=1 SV=1	3.158	0.5117	0.058896	3	3	3	0	0	0	0	0	0	0	0	0	5	5	5	0	0	0	0	0	0	0	0	0	18.1877	13.0115	11.0331	11.8075	19.7828	NaN	NaN	NaN		0	6.27283
EIF3L_HUMAN	Q9Y262	Eukaryotic translation initiation factor 3 subunit L OS=Homo sapiens GN=EIF3L PE=1 SV=1	4.634	0.6776	0.023264	21	19	19	2	2	2	3	3	3	3	3	3	19	17	17	1	1	1	1	1	1	7	7	7	20.1972	15.0065	15.9438	16.6756	21.8416	14.2042	12.8589	18.5236		0.014211	-0.0987055
EIF3M_HUMAN	Q7L2H7	Eukaryotic translation initiation factor 3 subunit M OS=Homo sapiens GN=EIF3M PE=1 SV=1	5.014	0.5064	0.130329	4	4	4	0	0	0	0	0	0	1	1	1	6	6	6	0	0	0	0	0	0	0	0	0	13.1447	11.8096	9.94779	14.5162	17.1476	NaN	NaN	NaN		0	4.79299
ELAV1_HUMAN	Q15717	ELAV-like protein 1 OS=Homo sapiens GN=ELAVL1 PE=1 SV=2	4.183	0.6055	0.048854	15	11	10	4	4	4	5	5	5	2	2	2	13	11	10	3	3	3	4	4	4	2	2	2	21.1917	17.9796	17.0493	18.1116	21.6737	17.3978	17.3415	17.9631		0.00266852	0.0109887
ELAV2_HUMAN	Q12926	ELAV-like protein 2 OS=Homo sapiens GN=ELAVL2 PE=1 SV=2	1.764	0.2143	0.056219	1	1	0	0	0	0	0	0	0	0	0	0	1	1	0	0	0	0	0	0	0	0	0	0	17.3724	11.8683	11.658	10.2432	17.6344	NaN	NaN	NaN		0	4.84893
ELAV4_HUMAN	P26378	ELAV-like protein 4 OS=Homo sapiens GN=ELAVL4 PE=1 SV=2	1.764	0.2143	0.056219	1	1	0	0	0	0	0	0	0	0	0	0	1	1	0	0	0	0	0	0	0	0	0	0	17.1501	10.8939	12.1459	11.9126	17.412	NaN	NaN	NaN		0	4.38642
ELL3_HUMAN	Q9HB65	RNA polymerase II elongation factor ELL3 OS=Homo sapiens GN=ELL3 PE=2 SV=2	2.117	0.1554	0.018859	1	1	1	1	1	1	1	1	1	1	1	1	1	1	1	1	1	1	1	1	1	1	1	1	19.4424	18.2113	18.0185	21.858	19.6428	18.8252	18.8813	21.0628		0.0773238	0.22048
ELOA1_HUMAN	Q14241	Transcription elongation factor B polypeptide 3 OS=Homo sapiens GN=TCEB3 PE=1 SV=2	3.136	0.6137	0.164017	4	4	4	0	0	0	0	0	0	0	0	0	4	4	4	0	0	0	0	0	0	0	0	0	11.9195	13.8635	12.3482	12.3517	17.3091	NaN	NaN	NaN		0	4.68836
ELOB_HUMAN	Q15370	Transcription elongation factor B polypeptide 2 OS=Homo sapiens GN=TCEB2 PE=1 SV=1	2.778	0.3284	0.022528	2	2	2	1	1	1	1	1	1	0	0	0	1	1	1	1	1	1	2	2	2	1	1	1	19.7922	17.5158	15.7818	13.4665	20.0218	18.4349	19.597	18.4034		0.894231	2.47518
ELOC_HUMAN	Q15369	Transcription elongation factor B polypeptide 1 OS=Homo sapiens GN=TCEB1 PE=1 SV=1	3.732	0.6271	0.017737	2	2	2	0	0	0	0	0	0	0	0	0	0	0	0	5	4	4	1	1	1	0	0	0	20.4202	12.9192	10.9472	11.8187	NaN	20.402	15.7555	NaN		0.498276	4.05243
ELP1_HUMAN	O95163	Elongator complex protein 1 OS=Homo sapiens GN=IKBKAP PE=1 SV=3	4.486	0.5613	0.238734	2	2	2	0	0	0	0	0	0	0	0	0	4	4	4	0	0	0	0	0	0	1	1	1	11.5975	14.0913	11.8547	12.5197	NaN	NaN	NaN	13.4604		0	0.944559
ELP2_HUMAN	Q6IA86	Elongator complex protein 2 OS=Homo sapiens GN=ELP2 PE=1 SV=2	1.376	0.0712	0.095057	0	0	0	0	0	0	0	0	0	0	0	0	1	1	1	0	0	0	0	0	0	0	0	0	9.44431	12.0354	11.3481	12.3555	NaN	NaN	NaN	NaN		-4.34294e-08	0
ELP3_HUMAN	Q9H9T3	Elongator complex protein 3 OS=Homo sapiens GN=ELP3 PE=1 SV=2	1.732	0.2055	0.129032	0	0	0	0	0	0	0	0	0	0	0	0	2	2	2	0	0	0	0	0	0	0	0	0	14.2973	11.8289	10.9789	10.8903	NaN	NaN	NaN	NaN		-4.34294e-08	0
ELYS_HUMAN	Q8WYP5	Protein ELYS OS=Homo sapiens GN=AHCTF1 PE=1 SV=3	2.893	0.4483	0.350616	1	1	1	0	0	0	0	0	0	0	0	0	2	2	2	0	0	0	0	0	0	0	0	0	11.0838	12.1269	14.8686	12.0081	NaN	NaN	NaN	NaN		-4.34294e-08	0
EMAL4_HUMAN	Q9HC35	Echinoderm microtubule-associated protein-like 4 OS=Homo sapiens GN=EML4 PE=1 SV=3	2.687	0.5738	0.181893	6	6	6	0	0	0	0	0	0	0	0	0	5	5	5	0	0	0	1	1	1	1	1	1	13.4269	11.8055	12.0108	9.00894	16.1724	NaN	10.8233	14.6692		0.628385	2.32525
EMC1_HUMAN	Q8N766	ER membrane protein complex subunit 1 OS=Homo sapiens GN=EMC1 PE=1 SV=1	3.535	0.4958	0.294424	2	2	2	0	0	0	0	0	0	1	1	1	3	3	3	0	0	0	1	1	1	2	2	2	12.4593	11.9545	11.5356	14.309	NaN	NaN	11.9445	14.3972		0.19657	0.606251
EMC7_HUMAN	Q9NPA0	ER membrane protein complex subunit 7 OS=Homo sapiens GN=EMC7 PE=1 SV=1	3.153	0.3673	0.016383	0	0	0	1	1	1	0	0	0	0	0	0	0	0	0	0	0	0	0	0	0	2	2	2	11.8769	14.9393	12.338	12.7695	NaN	NaN	NaN	18.106		0	5.12508
EMD_HUMAN	P50402	Emerin OS=Homo sapiens GN=EMD PE=1 SV=1	3.298	0.579	0.003136	7	6	6	4	4	4	0	0	0	2	2	2	6	5	5	4	3	3	6	5	5	3	3	3	19.074	17.8177	10.9552	17.4965	20.8777	19.4096	19.4072	18.2442		0.826291	3.1488
EME1_HUMAN	Q96AY2	Crossover junction endonuclease EME1 OS=Homo sapiens GN=EME1 PE=1 SV=2	1.993	0.2087	0.930056	1	1	1	0	0	0	0	0	0	0	0	0	0	0	0	0	0	0	0	0	0	0	0	0	11.7148	11.9032	11.3433	11.1296	NaN	NaN	NaN	NaN		-4.34294e-08	0
EMID1_HUMAN	Q96A84	EMI domain-containing protein 1 OS=Homo sapiens GN=EMID1 PE=2 SV=1	1.646	0.1312	0.131639	0	0	0	0	0	0	0	0	0	0	0	0	0	0	0	0	0	0	0	0	0	1	1	1	13.26	13.1076	12.7928	10.8613	NaN	NaN	NaN	16.6381		0	4.13262
ENL_HUMAN	Q03111	Protein ENL OS=Homo sapiens GN=MLLT1 PE=1 SV=2	2.132	0.3063	2.53692	0	0	0	0	0	0	0	0	0	0	0	0	1	1	1	0	0	0	0	0	0	0	0	0	11.3303	11.7113	12.5674	10.7167	NaN	NaN	NaN	NaN		-4.34294e-08	0
ENOA_HUMAN	P06733	Alpha-enolase OS=Homo sapiens GN=ENO1 PE=1 SV=2	4.692	0.6721	0.003198	14	11	10	12	11	10	8	7	6	15	12	11	20	17	16	13	11	10	8	7	6	19	16	15	19.5136	20.5221	18.8248	22.5055	21.728	20.5884	19.1687	22.8833		0.275327	0.750617
ENOB_HUMAN	P13929	Beta-enolase OS=Homo sapiens GN=ENO3 PE=1 SV=5	4.356	0.6639	0.163229	2	1	0	1	1	0	2	1	0	2	1	0	2	1	0	2	1	0	2	1	0	2	1	0	12.281	14.5176	15.4606	21.0523	17.0149	15.8792	15.2104	21.0155		0.262404	1.45214
ENOG_HUMAN	P09104	Gamma-enolase OS=Homo sapiens GN=ENO2 PE=1 SV=3	4.356	0.6639	0.163229	2	1	0	1	1	0	2	1	0	2	1	0	2	1	0	2	1	0	2	1	0	2	1	0	10.8258	14.5701	15.5131	21.1048	17.0674	15.9316	15.2629	21.068		0.309539	1.82904
ENPLL_HUMAN	Q58FF3	Putative endoplasmin-like protein OS=Homo sapiens GN=HSP90B2P PE=5 SV=1	2.592	0.3774	0.016339	5	4	0	1	1	0	1	1	0	3	2	0	7	6	0	3	3	0	4	4	0	2	2	0	20.4947	16.5052	16.6066	18.9035	21.9489	18.4581	19.1563	19.6653		0.658907	1.67968
ENPL_HUMAN	P14625	Endoplasmin OS=Homo sapiens GN=HSP90B1 PE=1 SV=1	5.452	0.6286	0.003779	35	32	26	14	13	10	14	14	11	24	22	18	44	39	31	17	15	10	23	21	15	26	25	21	21.5241	18.8447	18.3104	22.1439	22.6263	19.9716	20.2241	23.1434		0.46238	1.28557
ENY2_HUMAN	Q9NPA8	Enhancer of yellow 2 transcription factor homolog OS=Homo sapiens GN=ENY2 PE=1 SV=1	3.169	0.5282	0.69697	1	1	1	0	0	0	0	0	0	0	0	0	0	0	0	0	0	0	0	0	0	0	0	0	11.7887	11.0743	11.9752	12.7408	NaN	NaN	NaN	NaN		-4.34294e-08	0
EP15R_HUMAN	Q9UBC2	Epidermal growth factor receptor substrate 15-like 1 OS=Homo sapiens GN=EPS15L1 PE=1 SV=1	2.567	0.4499	0.072457	3	3	3	0	0	0	0	0	0	0	0	0	5	5	5	0	0	0	0	0	0	0	0	0	16.6081	12.2238	12.271	12.3069	NaN	NaN	NaN	NaN		0	NaN
EP300_HUMAN	Q09472	Histone acetyltransferase p300 OS=Homo sapiens GN=EP300 PE=1 SV=2	1.891	0.2734	0.202862	0	0	0	0	0	0	0	0	0	0	0	0	1	1	0	0	0	0	2	2	1	0	0	0	10.9362	12.9176	11.2391	11.4612	NaN	NaN	12.8001	NaN		0	1.16156
EP400_HUMAN	Q96L91	E1A-binding protein p400 OS=Homo sapiens GN=EP400 PE=1 SV=4	3.054	0.4394	1.00103	0	0	0	0	0	0	0	0	0	0	0	0	1	1	1	0	0	0	0	0	0	0	0	0	12.2612	12.0371	13.2056	11.6077	NaN	NaN	NaN	NaN		-4.34294e-08	0
EPAS1_HUMAN	Q99814	Endothelial PAS domain-containing protein 1 OS=Homo sapiens GN=EPAS1 PE=1 SV=3	1.679	0.2525	0.342132	0	0	0	0	0	0	0	0	0	0	0	0	1	1	1	0	0	0	0	0	0	0	0	0	12.0989	11.6523	11.5945	11.884	NaN	NaN	NaN	NaN		-4.34294e-08	0
EPG5_HUMAN	Q9HCE0	Ectopic P granules protein 5 homolog OS=Homo sapiens GN=EPG5 PE=2 SV=2	1.341	0.0865	0.168697	1	1	1	0	0	0	0	0	0	0	0	0	1	1	1	0	0	0	0	0	0	0	0	0	15.3108	11.4656	11.0307	10.8605	15.269	NaN	NaN	NaN		0	3.10206
EPIPL_HUMAN	P58107	Epiplakin OS=Homo sapiens GN=EPPK1 PE=1 SV=2	4.883	0.5616	0.011329	12	10	6	8	8	4	4	4	2	5	5	3	18	17	12	5	5	2	6	6	4	7	7	5	15.2526	15.3011	13.796	15.4885	16.9562	15.1193	14.4555	16.1786		0.480284	0.717813
EPN4_HUMAN	Q14677	Clathrin interactor 1 OS=Homo sapiens GN=CLINT1 PE=1 SV=1	2.771	0.4261	0.032701	1	1	1	0	0	0	0	0	0	0	0	0	2	2	2	0	0	0	0	0	0	1	1	1	11.5462	10.5133	10.9273	12.1922	NaN	NaN	NaN	16.0031		0	4.7083
EPS15_HUMAN	P42566	Epidermal growth factor receptor substrate 15 OS=Homo sapiens GN=EPS15 PE=1 SV=2	3.628	0.5088	0.00171	4	4	4	0	0	0	0	0	0	0	0	0	6	6	6	0	0	0	0	0	0	1	1	1	12.6107	12.5247	10.5776	11.7918	NaN	NaN	NaN	14.4528		0	2.57661
EPYC_HUMAN	Q99645	Epiphycan OS=Homo sapiens GN=EPYC PE=2 SV=3	1.135	0.2044	0.161312	0	0	0	0	0	0	0	0	0	0	0	0	1	1	0	0	0	0	0	0	0	0	0	0	11.9396	11.467	10.4354	12.3866	18.4145	NaN	NaN	NaN		0	6.85731
ERC6L_HUMAN	Q2NKX8	DNA excision repair protein ERCC-6-like OS=Homo sapiens GN=ERCC6L PE=1 SV=1	2.296	0.3149	0.431884	1	1	1	0	0	0	0	0	0	0	0	0	2	2	2	0	0	0	0	0	0	0	0	0	13.0698	11.8933	10.0956	13.1328	NaN	NaN	NaN	NaN		-4.34294e-08	0
ERCC3_HUMAN	P19447	TFIIH basal transcription factor complex helicase XPB subunit OS=Homo sapiens GN=ERCC3 PE=1 SV=1	3.867	0.5926	0.66531	2	2	2	0	0	0	0	0	0	0	0	0	3	3	3	0	0	0	0	0	0	0	0	0	10.7282	14.3908	14.3217	11.1816	NaN	NaN	NaN	NaN		-4.34294e-08	0
ERCC6_HUMAN	Q03468	DNA excision repair protein ERCC-6 OS=Homo sapiens GN=ERCC6 PE=1 SV=1	1.793	0.2244	0.127842	1	1	1	0	0	0	0	0	0	0	0	0	2	2	2	0	0	0	0	0	0	0	0	0	12.5567	11.3582	11.2524	13.3579	NaN	NaN	NaN	NaN		-4.34294e-08	0
ERD21_HUMAN	P24390	ER lumen protein retaining receptor 1 OS=Homo sapiens GN=KDELR1 PE=1 SV=1	4.195	0.6093	0.842838	1	1	1	0	0	0	0	0	0	0	0	0	0	0	0	0	0	0	1	1	1	0	0	0	11.6713	11.7479	12.5824	11.9637	NaN	NaN	14.9276	NaN		0	2.93623
ERF1_HUMAN	P62495	Eukaryotic peptide chain release factor subunit 1 OS=Homo sapiens GN=ETF1 PE=1 SV=3	3.16	0.4111	0.051305	1	1	1	0	0	0	0	0	0	1	1	1	4	4	4	0	0	0	0	0	0	1	1	1	12.9136	14.1549	12.552	15.6183	NaN	NaN	NaN	16.0659		0	2.25617
ERF3A_HUMAN	P15170	Eukaryotic peptide chain release factor GTP-binding subunit ERF3A OS=Homo sapiens GN=GSPT1 PE=1 SV=1	5.932	0.574	0.000354	9	9	4	1	1	0	1	1	1	3	3	1	7	7	4	6	6	3	5	5	2	7	7	3	19.3694	13.3047	12.9651	19.0648	19.8453	18.1073	17.8555	20.3263		0.754319	2.85756
ERF3B_HUMAN	Q8IYD1	Eukaryotic peptide chain release factor GTP-binding subunit ERF3B OS=Homo sapiens GN=GSPT2 PE=1 SV=2	3.807	0.4645	0.000354	4	4	0	1	1	0	0	0	0	2	2	0	3	3	0	3	3	0	3	3	0	4	4	0	18.3061	13.1183	10.5609	17.8623	18.9662	17.0864	16.8657	19.3596		0.773751	3.10756
ERG1_HUMAN	Q14534	Squalene monooxygenase OS=Homo sapiens GN=SQLE PE=2 SV=3	1.216	0.1324	0.123687	1	1	1	0	0	0	0	0	0	0	0	0	0	0	0	0	0	0	0	0	0	0	0	0	10.7428	9.74476	11.886	12.9193	NaN	NaN	NaN	NaN		-4.34294e-08	0
ERGI3_HUMAN	Q9Y282	Endoplasmic reticulum-Golgi intermediate compartment protein 3 OS=Homo sapiens GN=ERGIC3 PE=1 SV=1	1.39	0.1317	1.16122	0	0	0	0	0	0	0	0	0	0	0	0	0	0	0	0	0	0	1	1	1	0	0	0	13.2162	10.5542	9.21945	14.5448	NaN	NaN	15.8627	NaN		0	3.97901
ERH_HUMAN	P84090	Enhancer of rudimentary homolog OS=Homo sapiens GN=ERH PE=1 SV=1	3.717	0.577	0.008216	4	4	4	7	5	5	4	4	4	4	3	3	10	7	7	6	4	4	4	3	3	5	4	4	23.4863	23.2979	22.0343	23.2202	26.775	23.8678	23.9993	22.3863		0.606973	1.24743
ERI1_HUMAN	Q8IV48	3'-5' exoribonuclease 1 OS=Homo sapiens GN=ERI1 PE=1 SV=3	1.886	0.2741	0.472188	1	1	1	0	0	0	0	0	0	0	0	0	0	0	0	0	0	0	0	0	0	0	0	0	13.3406	10.0783	10.3764	12.5983	NaN	NaN	NaN	NaN		-4.34294e-08	0
ERLN1_HUMAN	O75477	Erlin-1 OS=Homo sapiens GN=ERLIN1 PE=1 SV=1	3.33	0.5168	0.061073	4	4	1	1	1	1	1	1	1	3	3	1	6	6	4	2	2	2	1	1	1	3	3	1	16.6983	13.7879	12.9341	18.9712	19.2613	14.369	14.1053	19.2286		0.230154	1.14319
ERLN2_HUMAN	O94905	Erlin-2 OS=Homo sapiens GN=ERLIN2 PE=1 SV=1	3.565	0.5433	0.119073	6	6	3	1	1	1	2	2	2	3	3	1	8	8	6	1	1	1	3	3	3	4	4	2	17.7466	16.2626	16.1891	19.1352	19.7729	15.8028	16.9574	19.476		0.225006	0.66886
ERO1A_HUMAN	Q96HE7	ERO1-like protein alpha OS=Homo sapiens GN=ERO1L PE=1 SV=2	3.674	0.5305	0.331652	2	2	2	1	1	1	0	0	0	2	2	2	3	3	3	0	0	0	0	0	0	1	1	1	13.75	12.6659	12.8992	16.0075	NaN	NaN	NaN	16.1848		0	2.35411
ERP29_HUMAN	P30040	Endoplasmic reticulum resident protein 29 OS=Homo sapiens GN=ERP29 PE=1 SV=4	2.012	0.242	0.573422	0	0	0	0	0	0	0	0	0	0	0	0	1	1	1	0	0	0	0	0	0	0	0	0	12.1309	13.3155	12.4436	11.2424	NaN	NaN	NaN	NaN		-4.34294e-08	0
ERP44_HUMAN	Q9BS26	Endoplasmic reticulum resident protein 44 OS=Homo sapiens GN=ERP44 PE=1 SV=1	5.304	0.5375	0.018697	5	5	5	3	3	3	1	1	1	3	3	3	6	6	6	3	3	3	4	4	4	8	8	8	18.0799	18.3335	16.24	20.8059	20.9053	18.9356	19.1581	21.207		0.749844	1.68671
ESF1_HUMAN	Q9H501	ESF1 homolog OS=Homo sapiens GN=ESF1 PE=1 SV=1	3.39	0.3711	0.147665	3	3	3	0	0	0	0	0	0	0	0	0	2	2	2	2	2	2	0	0	0	0	0	0	10.5626	10.1945	9.71188	13.2804	NaN	14.6019	NaN	NaN		0	3.66454
ESTD_HUMAN	P10768	S-formylglutathione hydrolase OS=Homo sapiens GN=ESD PE=1 SV=2	3.48	0.4239	1.37532	1	1	1	0	0	0	0	0	0	1	1	1	0	0	0	0	0	0	0	0	0	1	1	1	11.7427	10.4876	12.2953	13.3348	NaN	NaN	NaN	15.2068		0	3.24174
ESYT1_HUMAN	Q9BSJ8	Extended synaptotagmin-1 OS=Homo sapiens GN=ESYT1 PE=1 SV=1	3.755	0.5427	0.017206	3	3	3	1	1	1	0	0	0	2	2	2	5	5	5	2	2	2	1	1	1	3	3	3	11.7425	12.1775	12.7204	16.0242	NaN	14.0071	12.6774	16.8428		0.372519	1.34291
ETFA_HUMAN	P13804	Electron transfer flavoprotein subunit alpha, mitochondrial OS=Homo sapiens GN=ETFA PE=1 SV=1	3.287	0.4277	0.261109	0	0	0	0	0	0	0	0	0	0	0	0	1	1	1	0	0	0	0	0	0	1	1	1	13.7462	10.9493	11.7694	12.1591	NaN	NaN	NaN	15.6775		0	3.52149
ETFB_HUMAN	P38117	Electron transfer flavoprotein subunit beta OS=Homo sapiens GN=ETFB PE=1 SV=3	1.589	0.1945	0.096504	0	0	0	0	0	0	0	0	0	0	0	0	0	0	0	1	1	1	0	0	0	0	0	0	11.5142	10.4874	11.4586	10.5842	NaN	14.9385	NaN	NaN		0	3.92737
EVPL_HUMAN	Q92817	Envoplakin OS=Homo sapiens GN=EVPL PE=1 SV=3	3.017	0.3774	0.045189	0	0	0	1	1	1	0	0	0	0	0	0	3	3	3	0	0	0	0	0	0	0	0	0	10.8184	10.8435	9.81877	11.4417	NaN	NaN	NaN	NaN		0	NaN
EWS_HUMAN	Q01844	RNA-binding protein EWS OS=Homo sapiens GN=EWSR1 PE=1 SV=1	4.764	0.6291	0.392308	4	4	4	0	0	0	0	0	0	2	2	2	6	6	6	1	1	1	2	2	2	3	3	3	18.2944	12.3296	11.728	18.1437	18.9974	13.0438	15.7766	18.9848		0.285831	1.57672
EXOC2_HUMAN	Q96KP1	Exocyst complex component 2 OS=Homo sapiens GN=EXOC2 PE=1 SV=1	3.316	0.3887	0.392387	1	1	1	0	0	0	0	0	0	0	0	0	2	2	2	0	0	0	0	0	0	0	0	0	10.9542	14.1117	12.3238	12.3473	NaN	NaN	NaN	NaN		-4.34294e-08	0
EXOC4_HUMAN	Q96A65	Exocyst complex component 4 OS=Homo sapiens GN=EXOC4 PE=1 SV=1	2.425	0.4082	0.203789	1	1	1	0	0	0	0	0	0	0	0	0	3	3	3	0	0	0	0	0	0	0	0	0	11.2166	10.3015	12.0696	14.1071	NaN	NaN	NaN	NaN		-4.34294e-08	0
EXOS1_HUMAN	Q9Y3B2	Exosome complex component CSL4 OS=Homo sapiens GN=EXOSC1 PE=1 SV=1	2.456	0.2064	0.095104	1	1	1	0	0	0	0	0	0	0	0	0	1	1	1	0	0	0	0	0	0	0	0	0	11.6325	10.7774	12.1815	13.585	18.4642	NaN	NaN	NaN		0	6.42007
EXOS2_HUMAN	Q13868	Exosome complex component RRP4 OS=Homo sapiens GN=EXOSC2 PE=1 SV=2	2.131	0.411	0.599677	2	2	2	0	0	0	0	0	0	0	0	0	1	1	1	0	0	0	0	0	0	0	0	0	11.7061	11.8956	12.4675	11.3678	17.2334	NaN	NaN	NaN		0	5.37418
EXOS3_HUMAN	Q9NQT5	Exosome complex component RRP40 OS=Homo sapiens GN=EXOSC3 PE=1 SV=3	4.368	0.5179	0.013454	3	3	3	0	0	0	0	0	0	0	0	0	6	4	4	0	0	0	0	0	0	0	0	0	11.0813	11.8077	12.556	11.6674	19.3989	NaN	NaN	NaN		0	7.62078
EXOS4_HUMAN	Q9NPD3	Exosome complex component RRP41 OS=Homo sapiens GN=EXOSC4 PE=1 SV=3	2.582	0.3896	0.0954	1	1	1	0	0	0	0	0	0	0	0	0	2	2	2	0	0	0	0	0	0	0	0	0	11.7175	12.1972	10.5706	12.5356	19.4778	NaN	NaN	NaN		0	7.72258
EXOS5_HUMAN	Q9NQT4	Exosome complex component RRP46 OS=Homo sapiens GN=EXOSC5 PE=1 SV=1	2.822	0.4592	0.18605	0	0	0	0	0	0	0	0	0	0	0	0	2	2	2	0	0	0	0	0	0	0	0	0	11.2745	12.8079	11.5141	11.4691	18.6139	NaN	NaN	NaN		0	6.84753
EXOS6_HUMAN	Q5RKV6	Exosome complex component MTR3 OS=Homo sapiens GN=EXOSC6 PE=1 SV=1	3.562	0.5932	0.10517	3	3	3	0	0	0	0	0	0	0	0	0	3	3	3	0	0	0	0	0	0	0	0	0	10.9518	12.5374	10.651	10.8572	17.0567	NaN	NaN	NaN		0	5.80741
EXOS7_HUMAN	Q15024	Exosome complex component RRP42 OS=Homo sapiens GN=EXOSC7 PE=1 SV=3	3.129	0.5292	0.021278	3	3	3	1	1	1	0	0	0	0	0	0	3	3	3	0	0	0	1	1	1	0	0	0	12.2178	14.1614	10.6427	11.0221	18.1332	NaN	13.6288	NaN		0.997449	3.86998
EXOS8_HUMAN	Q96B26	Exosome complex component RRP43 OS=Homo sapiens GN=EXOSC8 PE=1 SV=1	3.553	0.4581	0.6216	2	2	2	0	0	0	0	0	0	0	0	0	2	2	2	0	0	0	0	0	0	0	0	0	13.2426	12.7498	12.5721	12.4879	NaN	NaN	NaN	NaN		-4.34294e-08	0
EXOS9_HUMAN	Q06265	Exosome complex component RRP45 OS=Homo sapiens GN=EXOSC9 PE=1 SV=3	2.601	0.5223	0.075646	2	2	2	1	1	1	1	1	1	0	0	0	4	4	4	2	2	2	2	2	2	1	1	1	18.6274	14.5734	13.5936	12.4485	20.0687	15.0446	15.8154	16.0556		0.5053	1.93538
EXOSX_HUMAN	Q01780	Exosome component 10 OS=Homo sapiens GN=EXOSC10 PE=1 SV=2	4.671	0.5615	0.010765	23	23	23	1	1	1	0	0	0	0	0	0	22	22	22	2	2	2	2	2	2	0	0	0	19.0082	13.6305	10.5623	12.7923	20.5396	12.7766	13.7527	NaN		0.22883	1.69129
EZH1_HUMAN	Q92800	Histone-lysine N-methyltransferase EZH1 OS=Homo sapiens GN=EZH1 PE=1 SV=2	3.08	0.1486	0.592458	1	1	0	1	1	1	0	0	0	0	0	0	0	0	0	0	0	0	0	0	0	0	0	0	12.0543	12.486	12.591	13.8885	NaN	NaN	NaN	NaN		0	NaN
EZH2_HUMAN	Q15910	Histone-lysine N-methyltransferase EZH2 OS=Homo sapiens GN=EZH2 PE=1 SV=2	1.198	0.1486	1.381	1	1	0	0	0	0	0	0	0	0	0	0	0	0	0	0	0	0	0	0	0	0	0	0	12.7716	11.1608	11.1632	12.9828	NaN	NaN	NaN	NaN		-4.34294e-08	0
EZRI_HUMAN	P15311	Ezrin OS=Homo sapiens GN=EZR PE=1 SV=4	3.86	0.6179	0.008581	5	5	2	3	3	0	2	2	0	1	1	0	13	12	7	2	2	0	1	1	0	6	6	3	10.8823	15.2521	15.0479	15.702	19.5864	14.5124	13.2487	19.0711		0.572276	2.38358
F101B_HUMAN	Q8N5W9	Protein FAM101B OS=Homo sapiens GN=FAM101B PE=1 SV=1	1.633	0.1243	0.626033	0	0	0	0	0	0	0	0	0	0	0	0	1	1	1	0	0	0	0	0	0	0	0	0	10.8283	12.8875	11.5814	11.3435	NaN	NaN	NaN	NaN		-4.34294e-08	0
F10A1_HUMAN	P50502	Hsc70-interacting protein OS=Homo sapiens GN=ST13 PE=1 SV=2	3.43	0.5157	0.017576	2	2	0	1	1	0	2	2	0	4	4	0	3	3	0	2	2	0	2	2	0	4	4	0	11.4497	14.1854	15.0628	19.7505	18.8598	15.9504	16.1081	20.3161		0.633253	2.69652
F10A5_HUMAN	Q8NFI4	Putative protein FAM10A5 OS=Homo sapiens GN=ST13P5 PE=5 SV=1	2.547	0.4097	0.017576	2	2	0	1	1	0	2	2	0	3	3	0	3	3	0	1	1	0	1	1	0	3	3	0	13.9775	14.0249	14.9024	18.7294	18.6993	14.599	14.5956	19.3198		0.351936	1.39491
F120A_HUMAN	Q9NZB2	Constitutive coactivator of PPAR-gamma-like protein 1 OS=Homo sapiens GN=FAM120A PE=1 SV=2	4.479	0.615	0.051196	15	15	13	5	5	4	1	1	1	1	1	1	16	16	15	4	4	3	5	5	4	1	1	1	10.7778	15.0609	12.4462	12.3706	17.6905	15.8862	15.5524	12.7027		1.06671	2.79408
F124B_HUMAN	Q9H5Z6	Protein FAM124B OS=Homo sapiens GN=FAM124B PE=1 SV=3	1.269	0.1529	0.242949	1	1	1	0	0	0	0	0	0	0	0	0	0	0	0	0	0	0	0	0	0	0	0	0	18.6139	12.4948	12.0536	12.139	NaN	NaN	NaN	NaN		0	NaN
F151A_HUMAN	Q8WW52	Protein FAM151A OS=Homo sapiens GN=FAM151A PE=2 SV=2	1.208	0.2177	0.064558	0	0	0	0	0	0	0	0	0	0	0	0	1	1	0	1	1	0	0	0	0	0	0	0	9.87485	12.2877	11.3032	11.8459	NaN	15.8647	NaN	NaN		0	4.53683
F151B_HUMAN	Q6UXP7	Protein FAM151B OS=Homo sapiens GN=FAM151B PE=2 SV=2	1.208	0.2177	0.064558	0	0	0	0	0	0	0	0	0	0	0	0	1	1	0	1	1	0	0	0	0	0	0	0	11.4911	11.0942	12.8422	9.71682	NaN	16.8033	NaN	NaN		0	5.51726
F172A_HUMAN	Q8WUF8	Protein FAM172A OS=Homo sapiens GN=FAM172A PE=2 SV=1	1.654	0.0949	0.259364	0	0	0	1	1	1	0	0	0	0	0	0	0	0	0	0	0	0	0	0	0	0	0	0	10.3652	15.6034	10.7941	11.405	NaN	NaN	NaN	NaN		0	NaN
F175B_HUMAN	Q15018	BRISC complex subunit Abro1 OS=Homo sapiens GN=FAM175B PE=1 SV=2	2.069	0.4188	0.580998	2	2	2	0	0	0	0	0	0	0	0	0	1	1	1	0	0	0	0	0	0	1	1	1	12.2568	13.5544	13.2038	11.0083	NaN	NaN	NaN	14.842		0	2.33617
F18A1_HUMAN	Q96GS6	Abhydrolase domain-containing protein FAM108A1 OS=Homo sapiens GN=FAM108A1 PE=1 SV=1	1.804	0.142	1.50413	1	1	1	0	0	0	0	0	0	0	0	0	1	1	1	0	0	0	0	0	0	0	0	0	11.3988	11.753	10.3776	11.6059	NaN	NaN	NaN	NaN		-4.34294e-08	0
F195B_HUMAN	C9JLW8	Protein FAM195B OS=Homo sapiens GN=FAM195B PE=3 SV=1	2.304	0.2843	0.41483	1	1	1	0	0	0	0	0	0	0	0	0	0	0	0	0	0	0	0	0	0	0	0	0	10.0848	11.5121	11.0441	13.8899	NaN	NaN	NaN	NaN		-4.34294e-08	0
F208A_HUMAN	Q9UK61	Protein FAM208A OS=Homo sapiens GN=FAM208A PE=1 SV=3	3.012	0.5317	0.003609	4	4	4	1	1	1	0	0	0	3	3	3	4	4	4	2	2	2	2	2	2	2	2	2	12.0669	11.2596	13.5452	14.7943	NaN	12.92	13.5237	14.0498		0.240905	0.58132
F208B_HUMAN	Q5VWN6	Protein FAM208B OS=Homo sapiens GN=FAM208B PE=1 SV=1	2.474	0.3387	0.092721	0	0	0	0	0	0	0	0	0	0	0	0	1	1	1	1	1	1	0	0	0	0	0	0	12.4603	10.8785	13.4478	10.98	NaN	11.8281	NaN	NaN		0	-0.113546
F261_HUMAN	P16118	6-phosphofructo-2-kinase/fructose-2,6-bisphosphatase 1 OS=Homo sapiens GN=PFKFB1 PE=1 SV=3	2.228	0.4856	0.072895	2	2	0	2	2	0	2	2	0	1	1	0	4	4	0	1	1	0	1	1	0	1	1	0	10.856	17.4555	17.0781	19.2969	19.1578	17.2794	16.5106	18.2281		0.364931	1.62237
F262_HUMAN	O60825	6-phosphofructo-2-kinase/fructose-2,6-bisphosphatase 2 OS=Homo sapiens GN=PFKFB2 PE=1 SV=2	3.144	0.5868	0.01467	9	9	6	8	8	2	7	7	2	7	7	3	14	14	8	4	4	1	2	2	0	5	5	3	11.3531	18.9903	17.7898	20.6061	19.6795	19.3343	16.878	19.133		0.311963	1.57135
F263_HUMAN	Q16875	6-phosphofructo-2-kinase/fructose-2,6-bisphosphatase 3 OS=Homo sapiens GN=PFKFB3 PE=1 SV=1	3.79	0.5436	0.000654	14	14	10	23	22	16	19	18	13	11	11	7	23	22	16	17	16	13	9	9	7	12	12	10	20.0238	21.6295	21.03	21.9498	22.4166	21.8405	20.3562	21.7493		0.297475	0.432407
F264_HUMAN	Q16877	6-phosphofructo-2-kinase/fructose-2,6-bisphosphatase 4 OS=Homo sapiens GN=PFKFB4 PE=2 SV=6	2.06	0.4856	0.238122	1	1	0	2	2	0	2	2	0	1	1	0	2	2	0	1	1	0	1	1	0	1	1	0	11.3627	17.5404	17.163	19.3818	18.5661	17.3643	16.5955	18.313		0.318029	1.34773
F91A1_HUMAN	Q658Y4	Protein FAM91A1 OS=Homo sapiens GN=FAM91A1 PE=1 SV=3	3.279	0.43	0.079969	2	2	2	0	0	0	0	0	0	0	0	0	3	3	2	0	0	0	0	0	0	0	0	0	10.7203	11.4466	15.0251	10.7486	NaN	NaN	NaN	NaN		-4.34294e-08	0
F91A2_HUMAN	P0C866	Putative protein FAM91A2 OS=Homo sapiens GN=FAM91A2 PE=5 SV=1	2.226	0.1568	1.1787	0	0	0	0	0	0	0	0	0	0	0	0	1	1	0	0	0	0	0	0	0	0	0	0	10.9612	10.4066	11.7971	11.8482	NaN	NaN	NaN	NaN		-4.34294e-08	0
FA21A_HUMAN	Q641Q2	WASH complex subunit FAM21A OS=Homo sapiens GN=FAM21A PE=1 SV=3	3.82	0.519	0.088723	3	3	0	0	0	0	0	0	0	1	1	0	7	7	0	0	0	0	0	0	0	0	0	0	12.8375	11.8044	12.5202	12.3388	NaN	NaN	NaN	NaN		0	NaN
FA21B_HUMAN	Q5SNT6	WASH complex subunit FAM21B OS=Homo sapiens GN=FAM21B PE=1 SV=2	3.82	0.519	0.088723	3	3	0	0	0	0	0	0	0	1	1	0	7	7	0	0	0	0	0	0	0	0	0	0	13.1297	11.9423	12.1543	12.4049	NaN	NaN	NaN	NaN		0	NaN
FA21C_HUMAN	Q9Y4E1	WASH complex subunit FAM21C OS=Homo sapiens GN=FAM21C PE=1 SV=3	3.82	0.519	0.088723	3	3	0	0	0	0	0	0	0	1	1	0	7	7	0	0	0	0	0	0	0	0	0	0	10.2986	13.8714	11.2799	12.4049	NaN	NaN	NaN	NaN		0	NaN
FA21D_HUMAN	Q5SRD0	Putative WASH complex subunit FAM21 OS=Homo sapiens GN=FAM21D PE=3 SV=2	2.888	0.519	0.865432	0	0	0	0	0	0	0	0	0	0	0	0	1	1	0	0	0	0	0	0	0	0	0	0	11.2226	10.7059	13.2778	13.0075	NaN	NaN	NaN	NaN		-4.34294e-08	0
FA5_HUMAN	P12259	Coagulation factor V OS=Homo sapiens GN=F5 PE=1 SV=4	2.691	0.1457	1.46991	0	0	0	0	0	0	1	1	1	0	0	0	0	0	0	0	0	0	0	0	0	0	0	0	11.7602	11.386	10.9599	12.8471	NaN	NaN	NaN	NaN		0	NaN
FA83D_HUMAN	Q9H4H8	Protein FAM83D OS=Homo sapiens GN=FAM83D PE=1 SV=3	2.177	0.245	0.228	1	1	1	0	0	0	0	0	0	0	0	0	1	1	1	0	0	0	0	0	0	0	0	0	10.3024	14.4293	11.9318	12.2653	NaN	NaN	NaN	NaN		-4.34294e-08	0
FA83H_HUMAN	Q6ZRV2	Protein FAM83H OS=Homo sapiens GN=FAM83H PE=1 SV=3	2.639	0.3728	0.179036	0	0	0	0	0	0	0	0	0	0	0	0	3	3	3	1	1	1	0	0	0	0	0	0	12.8721	9.64725	13.4277	12.6063	NaN	13.0856	NaN	NaN		0	0.94731
FA98A_HUMAN	Q8NCA5	Protein FAM98A OS=Homo sapiens GN=FAM98A PE=1 SV=1	4.669	0.5952	0.021058	8	7	6	1	1	1	0	0	0	3	3	1	7	6	5	2	2	1	1	1	1	3	3	2	17.7239	13.9733	11.606	18.2609	17.9621	15.6403	15.4416	18.5279		0.368395	1.50195
FA98B_HUMAN	Q52LJ0	Protein FAM98B OS=Homo sapiens GN=FAM98B PE=1 SV=1	4.066	0.5579	0.074981	9	9	8	0	0	0	0	0	0	11	10	8	6	6	5	2	2	1	0	0	0	7	7	6	18.6033	11.5742	11.1865	22.3613	18.5278	14.0836	NaN	22.0945		0.24535	2.30398
FABP5_HUMAN	Q01469	Fatty acid-binding protein, epidermal OS=Homo sapiens GN=FABP5 PE=1 SV=3	3.131	0.4855	0.000371	2	2	2	4	4	4	3	3	3	2	2	2	5	4	4	2	2	2	1	1	1	2	2	2	11.3093	20.5108	19.1343	21.3904	22.4559	18.426	15.5499	21.7199		0.205531	1.45172
FABPH_HUMAN	P05413	Fatty acid-binding protein, heart OS=Homo sapiens GN=FABP3 PE=1 SV=4	1.55	0.3187	0.019416	0	0	0	0	0	0	0	0	0	0	0	0	0	0	0	0	0	0	1	1	1	0	0	0	10.9202	10.6708	12.5221	10.9673	NaN	NaN	16.8907	NaN		0	5.62056
FACD2_HUMAN	Q9BXW9	Fanconi anemia group D2 protein OS=Homo sapiens GN=FANCD2 PE=1 SV=1	3.736	0.4625	0.772818	1	1	1	0	0	0	0	0	0	0	0	0	0	0	0	0	0	0	0	0	0	0	0	0	11.2519	10.9072	11.2957	11.6875	NaN	NaN	NaN	NaN		-4.34294e-08	0
FACE1_HUMAN	O75844	CAAX prenyl protease 1 homolog OS=Homo sapiens GN=ZMPSTE24 PE=1 SV=2	1.35	0.1133	0.12995	1	1	1	0	0	0	0	0	0	0	0	0	0	0	0	0	0	0	0	0	0	0	0	0	10.16	12.3242	12.2178	11.4674	NaN	NaN	NaN	NaN		-4.34294e-08	0
FAF1_HUMAN	Q9UNN5	FAS-associated factor 1 OS=Homo sapiens GN=FAF1 PE=1 SV=2	1.995	0.1774	0.342392	1	1	1	0	0	0	0	0	0	0	0	0	2	2	2	0	0	0	0	0	0	0	0	0	14.7806	11.9902	11.7727	11.5612	16.6232	NaN	NaN	NaN		0	4.09706
FAF2_HUMAN	Q96CS3	FAS-associated factor 2 OS=Homo sapiens GN=FAF2 PE=1 SV=2	2.641	0.3078	0.247929	2	2	2	1	1	1	0	0	0	0	0	0	1	1	1	0	0	0	0	0	0	0	0	0	12.7466	13.1278	13.386	11.2215	NaN	NaN	NaN	NaN		0	NaN
FAH2A_HUMAN	Q96GK7	Fumarylacetoacetate hydrolase domain-containing protein 2A OS=Homo sapiens GN=FAHD2A PE=1 SV=1	3.442	0.5507	0.056594	8	7	2	0	0	0	0	0	0	0	0	0	0	0	0	0	0	0	0	0	0	0	0	0	10.0948	10.6237	11.9435	11.8993	NaN	NaN	NaN	NaN		-4.34294e-08	0
FAH2B_HUMAN	Q6P2I3	Fumarylacetoacetate hydrolase domain-containing protein 2B OS=Homo sapiens GN=FAHD2B PE=1 SV=1	3.442	0.4195	0.056594	6	5	0	0	0	0	0	0	0	0	0	0	0	0	0	0	0	0	0	0	0	0	0	0	11.0029	11.5148	11.211	12.6529	NaN	NaN	NaN	NaN		-4.34294e-08	0
FAK1_HUMAN	Q05397	Focal adhesion kinase 1 OS=Homo sapiens GN=PTK2 PE=1 SV=2	3.05	0.4272	0.955804	0	0	0	0	0	0	0	0	0	0	0	0	1	1	1	0	0	0	0	0	0	0	0	0	14.3385	11.3675	12.6383	12.3044	NaN	NaN	NaN	NaN		-4.34294e-08	0
FAKD5_HUMAN	Q7L8L6	FAST kinase domain-containing protein 5 OS=Homo sapiens GN=FASTKD5 PE=1 SV=1	1.237	0.1649	0.137787	1	1	1	0	0	0	0	0	0	0	0	0	1	1	1	0	0	0	0	0	0	0	0	0	16.3486	11.6359	9.33846	11.7011	16.8039	NaN	NaN	NaN		0	4.54791
FANCB_HUMAN	Q8NB91	Fanconi anemia group B protein OS=Homo sapiens GN=FANCB PE=1 SV=1	1.163	0.0911	0.881154	0	0	0	0	0	0	0	0	0	0	0	0	0	0	0	1	1	1	0	0	0	0	0	0	13.3181	12.609	11.5745	12.6156	NaN	13.0397	NaN	NaN		0	0.510424
FANCI_HUMAN	Q9NVI1	Fanconi anemia group I protein OS=Homo sapiens GN=FANCI PE=1 SV=4	1.953	0.2217	0.545364	0	0	0	0	0	0	0	0	0	0	0	0	1	1	1	0	0	0	0	0	0	0	0	0	13.1178	13.3447	13.4034	14.1724	NaN	NaN	NaN	NaN		-4.34294e-08	0
FARP1_HUMAN	Q9Y4F1	FERM, RhoGEF and pleckstrin domain-containing protein 1 OS=Homo sapiens GN=FARP1 PE=1 SV=1	3.01	0.4981	0.063573	4	4	4	0	0	0	0	0	0	0	0	0	5	5	5	0	0	0	1	1	1	0	0	0	13.5517	11.5133	10.7849	10.5227	15.2116	NaN	11.0728	NaN		0.401982	1.54908
FARP2_HUMAN	O94887	FERM, RhoGEF and pleckstrin domain-containing protein 2 OS=Homo sapiens GN=FARP2 PE=1 SV=3	2.931	0.4029	0.160216	3	3	3	0	0	0	0	0	0	0	0	0	5	5	5	0	0	0	0	0	0	0	0	0	10.2709	12.1199	11.5115	12.5043	15.5425	NaN	NaN	NaN		0	3.9408
FAS_HUMAN	P49327	Fatty acid synthase OS=Homo sapiens GN=FASN PE=1 SV=3	4.457	0.6411	0.004802	66	63	63	33	32	32	23	23	23	38	38	38	72	67	67	36	33	33	30	29	29	52	47	47	19.9268	17.6792	16.6116	20.2121	20.9365	18.1081	17.7728	21.0633		0.288968	0.862737
FBLL1_HUMAN	A6NHQ2	rRNA/tRNA 2'-O-methyltransferase fibrillarin-like protein 1 OS=Homo sapiens GN=FBLL1 PE=3 SV=1	2.699	0.3916	0.002088	2	1	0	1	1	0	1	1	0	1	1	0	1	1	0	1	1	0	1	1	0	1	1	0	18.6175	17.0304	15.4365	18.968	20.2051	18.693	18.4375	19.6848		0.981713	1.74203
FBRL_HUMAN	P22087	rRNA 2'-O-methyltransferase fibrillarin OS=Homo sapiens GN=FBL PE=1 SV=2	5.614	0.6089	0.000372	10	8	7	10	9	8	7	6	5	10	8	7	16	15	14	10	10	9	11	9	8	11	9	8	21.1055	20.5903	18.8708	22.5776	22.6415	21.0394	20.7429	22.5178		0.472801	0.949361
FBSP1_HUMAN	P0C2W1	F-box/SPRY domain-containing protein 1 OS=Homo sapiens GN=FBXO45 PE=1 SV=1	1.853	0.4555	0.438998	1	1	1	0	0	0	0	0	0	0	0	0	1	1	1	0	0	0	0	0	0	1	1	1	12.6687	11.052	12.728	10.93	NaN	NaN	NaN	14.9137		0	3.06897
FBW1A_HUMAN	Q9Y297	F-box/WD repeat-containing protein 1A OS=Homo sapiens GN=BTRC PE=1 SV=1	2.058	0.3946	0.282374	2	2	0	0	0	0	0	0	0	0	0	0	0	0	0	0	0	0	0	0	0	0	0	0	11.7252	13.2201	12.3798	11.0081	NaN	NaN	NaN	NaN		-4.34294e-08	0
FBW1B_HUMAN	Q9UKB1	F-box/WD repeat-containing protein 11 OS=Homo sapiens GN=FBXW11 PE=1 SV=1	2.058	0.3946	0.282374	2	2	0	0	0	0	0	0	0	0	0	0	0	0	0	0	0	0	0	0	0	0	0	0	11.9861	12.4856	11.0306	12.0837	NaN	NaN	NaN	NaN		-4.34294e-08	0
FBX30_HUMAN	Q8TB52	F-box only protein 30 OS=Homo sapiens GN=FBXO30 PE=1 SV=3	2.902	0.4568	0.147307	1	1	1	0	0	0	0	0	0	0	0	0	2	1	1	0	0	0	0	0	0	0	0	0	17.551	13.8608	11.7355	12.6821	NaN	NaN	NaN	NaN		0	NaN
FBX38_HUMAN	Q6PIJ6	F-box only protein 38 OS=Homo sapiens GN=FBXO38 PE=1 SV=3	2.018	0.1105	0.254572	1	1	1	0	0	0	0	0	0	0	0	0	0	0	0	0	0	0	0	0	0	0	0	0	12.5225	10.7403	9.64146	12.4399	NaN	NaN	NaN	NaN		-4.34294e-08	0
FBX3_HUMAN	Q9UK99	F-box only protein 3 OS=Homo sapiens GN=FBXO3 PE=1 SV=3	1.733	0.1454	1.13382	1	1	1	0	0	0	0	0	0	0	0	0	0	0	0	0	0	0	0	0	0	0	0	0	12.316	12.9772	9.26426	13.2113	NaN	NaN	NaN	NaN		-4.34294e-08	0
FEN1_HUMAN	P39748	Flap endonuclease 1 OS=Homo sapiens GN=FEN1 PE=1 SV=1	2.911	0.3779	3.07883	0	0	0	0	0	0	0	0	0	0	0	0	0	0	0	0	0	0	0	0	0	1	1	1	10.4716	12.1123	11.5403	11.0639	NaN	NaN	NaN	14.5141		0	3.21712
FER3L_HUMAN	Q96RJ6	Fer3-like protein OS=Homo sapiens GN=FERD3L PE=2 SV=1	1.323	0.158	0.237567	0	0	0	0	0	0	0	0	0	0	0	0	0	0	0	1	1	1	0	0	0	0	0	0	9.92604	10.59	13.9354	13.076	NaN	16.0638	NaN	NaN		0	4.18194
FGR_HUMAN	P09769	Tyrosine-protein kinase Fgr OS=Homo sapiens GN=FGR PE=1 SV=2	1.411	0.3317	0.019181	1	1	0	0	0	0	0	0	0	0	0	0	1	1	0	0	0	0	0	0	0	0	0	0	11.8463	11.1	10.343	11.2137	NaN	NaN	NaN	NaN		-4.34294e-08	0
FHL1_HUMAN	Q13642	Four and a half LIM domains protein 1 OS=Homo sapiens GN=FHL1 PE=1 SV=4	3.001	0.5658	0.690782	0	0	0	2	2	2	2	2	2	1	1	1	1	1	1	0	0	0	1	1	1	0	0	0	12.3299	15.9021	15.6639	16.3581	16.8712	NaN	13.8525	NaN		0.0622729	0.298365
FHL3_HUMAN	Q13643	Four and a half LIM domains protein 3 OS=Homo sapiens GN=FHL3 PE=1 SV=4	1.964	0.2439	0.163991	1	1	1	1	1	1	0	0	0	1	1	1	0	0	0	1	1	1	0	0	0	0	0	0	12.8234	14.3101	12.5496	17.7275	NaN	15.3059	NaN	NaN		0	0.953234
FIBG_HUMAN	P02679	Fibrinogen gamma chain OS=Homo sapiens GN=FGG PE=1 SV=3	2.446	0.1398	0.575549	0	0	0	0	0	0	0	0	0	0	0	0	0	0	0	0	0	0	1	1	1	0	0	0	13.705	11.2031	11.8316	11.595	NaN	NaN	13.246	NaN		0	1.16236
FIL1L_HUMAN	Q4L180	Filamin A-interacting protein 1-like OS=Homo sapiens GN=FILIP1L PE=1 SV=2	1.624	0.1022	0.61567	1	1	1	0	0	0	0	0	0	0	0	0	0	0	0	0	0	0	0	0	0	0	0	0	10.5819	10.0633	10.9875	13.096	NaN	NaN	NaN	NaN		-4.34294e-08	0
FILA2_HUMAN	Q5D862	Filaggrin-2 OS=Homo sapiens GN=FLG2 PE=1 SV=1	6.121	0.6499	0.006471	13	12	12	22	16	16	12	12	12	26	18	18	15	15	15	5	5	5	5	5	5	21	15	15	17.6818	19.8576	18.4475	21.4165	18.0294	17.868	18.5219	21.2166		0.148438	-0.44184
FILA_HUMAN	P20930	Filaggrin OS=Homo sapiens GN=FLG PE=1 SV=3	6.311	0.6611	0.000382	7	7	7	12	11	11	15	13	13	18	16	16	50	43	43	9	8	8	2	2	2	15	13	13	13.2262	16.4446	16.164	18.3551	19.2842	16.392	12.8603	18.3166		0.142846	0.665806
FIP1_HUMAN	Q6UN15	Pre-mRNA 3'-end-processing factor FIP1 OS=Homo sapiens GN=FIP1L1 PE=1 SV=1	4.375	0.5869	0.040158	12	11	11	4	4	4	1	1	1	3	3	3	12	11	11	4	4	4	5	4	4	2	2	2	18.7558	15.9494	16.4323	16.9819	20.2298	17.3284	16.461	17.5842		0.371635	0.870997
FKB15_HUMAN	Q5T1M5	FK506-binding protein 15 OS=Homo sapiens GN=FKBP15 PE=1 SV=2	3.544	0.5369	0.053375	6	6	6	0	0	0	0	0	0	1	1	1	3	3	3	0	0	0	2	2	2	1	1	1	12.2376	13.1691	13.305	15.5514	NaN	NaN	12.6772	16.0763		0.21236	0.810977
FKB1A_HUMAN	P62942	Peptidyl-prolyl cis-trans isomerase FKBP1A OS=Homo sapiens GN=FKBP1A PE=1 SV=2	2.69	0.439	0.996923	0	0	0	0	0	0	0	0	0	0	0	0	1	1	1	0	0	0	0	0	0	0	0	0	12.3054	9.8609	11.0938	12.03	NaN	NaN	NaN	NaN		-4.34294e-08	0
FKBP3_HUMAN	Q00688	Peptidyl-prolyl cis-trans isomerase FKBP3 OS=Homo sapiens GN=FKBP3 PE=1 SV=1	2.094	0.4201	0.915994	0	0	0	0	0	0	0	0	0	0	0	0	1	1	1	1	1	1	0	0	0	0	0	0	9.68438	12.7523	10.3872	12.202	NaN	13.2506	NaN	NaN		0	1.99408
FKBP4_HUMAN	Q02790	Peptidyl-prolyl cis-trans isomerase FKBP4 OS=Homo sapiens GN=FKBP4 PE=1 SV=3	3.73	0.5737	0.012299	13	12	11	3	3	3	2	2	2	7	7	7	14	14	14	4	4	4	1	1	1	13	11	11	16.6967	15.6223	15.0755	20.2559	19.0669	16.1256	13.8122	21.1558		0.11731	0.627534
FKBP5_HUMAN	Q13451	Peptidyl-prolyl cis-trans isomerase FKBP5 OS=Homo sapiens GN=FKBP5 PE=1 SV=2	3.012	0.3513	0.185307	2	2	1	0	0	0	0	0	0	0	0	0	0	0	0	0	0	0	0	0	0	0	0	0	10.7836	12.1795	10.9348	12.2158	NaN	NaN	NaN	NaN		-4.34294e-08	0
FL2D_HUMAN	Q15007	Pre-mRNA-splicing regulator WTAP OS=Homo sapiens GN=WTAP PE=1 SV=2	4.091	0.562	0.276482	2	2	2	0	0	0	0	0	0	1	1	1	4	4	4	0	0	0	0	0	0	3	3	3	13.5421	11.8811	11.7264	14.5804	NaN	NaN	NaN	16.4917		0	3.55916
FLII_HUMAN	Q13045	Protein flightless-1 homolog OS=Homo sapiens GN=FLII PE=1 SV=2	3.673	0.5571	0.033421	9	9	9	0	0	0	0	0	0	0	0	0	10	10	10	1	1	1	2	2	2	0	0	0	11.3459	10.1685	10.5782	12.0628	15.4759	11.9915	13.1372	NaN		1.27339	2.49603
FLNA_HUMAN	P21333	Filamin-A OS=Homo sapiens GN=FLNA PE=1 SV=4	4.852	0.619	0.001253	58	53	45	30	29	28	21	21	20	20	20	18	107	85	75	26	26	24	33	32	28	41	39	35	18.9377	17.608	16.3665	18.1276	22.0039	17.8332	17.8108	19.4639		0.645937	1.51802
FLNB_HUMAN	O75369	Filamin-B OS=Homo sapiens GN=FLNB PE=1 SV=2	4.667	0.6739	0.001408	63	60	53	17	17	16	9	9	9	11	11	8	63	58	48	21	21	19	24	24	21	19	19	15	19.2008	16.8869	14.6656	17.1577	20.3066	17.2609	17.273	18.1538		0.494714	1.27081
FLNC_HUMAN	Q14315	Filamin-C OS=Homo sapiens GN=FLNC PE=1 SV=3	3.387	0.5406	0.020017	9	9	2	0	0	0	1	1	0	2	2	0	12	11	3	2	2	1	4	4	0	4	4	0	16.9752	11.2601	10.9482	13.6693	19.0081	11.5444	15.3718	15.471		0.467279	2.13564
FMOD_HUMAN	Q06828	Fibromodulin OS=Homo sapiens GN=FMOD PE=1 SV=2	1.528	0.1387	0.12605	0	0	0	0	0	0	0	0	0	0	0	0	1	1	1	0	0	0	0	0	0	0	0	0	13.1805	12.8195	13.0786	11.2361	22.5978	NaN	NaN	NaN		0	10.0192
FMR1_HUMAN	Q06787	Fragile X mental retardation protein 1 OS=Homo sapiens GN=FMR1 PE=1 SV=1	4.107	0.5916	0.050095	4	4	1	10	9	6	9	9	7	1	1	1	6	6	4	9	9	7	8	8	6	1	1	0	17.5192	19.0829	18.0271	11.3218	18.7903	18.9801	18.2425	17.5541		0.486414	1.904
FNBP1_HUMAN	Q96RU3	Formin-binding protein 1 OS=Homo sapiens GN=FNBP1 PE=1 SV=2	1.571	0.154	0.63676	1	1	1	0	0	0	0	0	0	0	0	0	0	0	0	0	0	0	0	0	0	0	0	0	11.4139	12.6768	11.9443	12.4326	NaN	NaN	NaN	NaN		-4.34294e-08	0
FNBP4_HUMAN	Q8N3X1	Formin-binding protein 4 OS=Homo sapiens GN=FNBP4 PE=1 SV=3	2.372	0.3499	0.351273	2	2	2	0	0	0	0	0	0	0	0	0	0	0	0	0	0	0	0	0	0	0	0	0	12.8839	12.0551	11.7104	13.275	NaN	NaN	NaN	NaN		-4.34294e-08	0
FOXC1_HUMAN	Q12948	Forkhead box protein C1 OS=Homo sapiens GN=FOXC1 PE=1 SV=3	2.048	0.3193	0.669516	0	0	0	0	0	0	0	0	0	0	0	0	1	1	1	0	0	0	0	0	0	1	1	1	12.441	13.4251	10.3506	11.2617	NaN	NaN	NaN	15.5373		0	3.66774
FOXK1_HUMAN	P85037	Forkhead box protein K1 OS=Homo sapiens GN=FOXK1 PE=1 SV=1	1.67	0.3731	0.120679	2	2	1	0	0	0	0	0	0	0	0	0	2	2	0	0	0	0	0	0	0	0	0	0	10.8579	11.6221	10.4078	11.9253	16.3144	NaN	NaN	NaN		0	5.11119
FOXK2_HUMAN	Q01167	Forkhead box protein K2 OS=Homo sapiens GN=FOXK2 PE=1 SV=3	1.706	0.3731	0.204602	2	2	1	0	0	0	0	0	0	0	0	0	2	2	0	0	0	0	0	0	0	0	0	0	12.4945	12.6625	14.3393	11.9675	16.495	NaN	NaN	NaN		0	3.62907
FP100_HUMAN	Q0VG06	Fanconi anemia-associated protein of 100 kDa OS=Homo sapiens GN=FAAP100 PE=1 SV=3	1.61	0.0932	0.562399	1	1	1	0	0	0	0	0	0	0	0	0	0	0	0	0	0	0	0	0	0	0	0	0	11.2199	11.8002	11.1307	12.2734	NaN	NaN	NaN	NaN		-4.34294e-08	0
FPPS_HUMAN	P14324	Farnesyl pyrophosphate synthase OS=Homo sapiens GN=FDPS PE=1 SV=4	3.073	0.4329	0.144115	0	0	0	0	0	0	0	0	0	1	1	1	1	1	1	0	0	0	0	0	0	2	2	2	12.3118	11.1093	13.8377	16.5282	NaN	NaN	NaN	17.1462		0	3.69952
FR1L6_HUMAN	Q2WGJ9	Fer-1-like protein 6 OS=Homo sapiens GN=FER1L6 PE=2 SV=2	2.673	0.0842	2.37871	0	0	0	0	0	0	0	0	0	0	0	0	0	0	0	0	0	0	0	0	0	1	1	1	12.4516	12.0974	11.8612	13.4728	NaN	NaN	NaN	14.587		0	2.11622
FR1OP_HUMAN	O95684	FGFR1 oncogene partner OS=Homo sapiens GN=FGFR1OP PE=1 SV=1	3.946	0.5524	0.237245	3	3	3	1	1	1	0	0	0	0	0	0	4	4	4	0	0	0	0	0	0	0	0	0	10.5556	15.002	13.1749	10.508	17.3083	NaN	NaN	NaN		0	4.99817
FREM2_HUMAN	Q5SZK8	FRAS1-related extracellular matrix protein 2 OS=Homo sapiens GN=FREM2 PE=1 SV=2	1.441	0.415	0.048257	0	0	0	1	1	0	0	0	0	0	0	0	0	0	0	0	0	0	0	0	0	0	0	0	12.1226	17.5435	11.3489	12.5212	NaN	NaN	NaN	NaN		0	NaN
FRG1_HUMAN	Q14331	Protein FRG1 OS=Homo sapiens GN=FRG1 PE=1 SV=1	2.282	0.3668	0.836273	1	1	1	0	0	0	0	0	0	0	0	0	0	0	0	0	0	0	0	0	0	0	0	0	14.5465	12.8717	11.31	10.4954	NaN	NaN	NaN	NaN		-4.34294e-08	0
FRIH_HUMAN	P02794	Ferritin heavy chain OS=Homo sapiens GN=FTH1 PE=1 SV=2	3.049	0.3349	0.076586	2	2	2	0	0	0	0	0	0	0	0	0	1	1	1	0	0	0	0	0	0	0	0	0	12.4412	12.2696	11.833	12.6938	17.6727	NaN	NaN	NaN		0	5.3633
FRIL_HUMAN	P02792	Ferritin light chain OS=Homo sapiens GN=FTL PE=1 SV=2	2.609	0.1936	1.59324	0	0	0	0	0	0	0	0	0	0	0	0	1	1	1	0	0	0	0	0	0	0	0	0	12.7715	12.6108	12.6106	10.9946	NaN	NaN	NaN	NaN		-4.34294e-08	0
FRYL_HUMAN	O94915	Protein furry homolog-like OS=Homo sapiens GN=FRYL PE=1 SV=2	3.492	0.4928	0.076965	5	5	5	0	0	0	0	0	0	0	0	0	21	21	20	0	0	0	0	0	0	0	0	0	12.5882	12.5677	12.0658	13.0126	NaN	NaN	NaN	NaN		-4.34294e-08	0
FRY_HUMAN	Q5TBA9	Protein furry homolog OS=Homo sapiens GN=FRY PE=1 SV=1	1.929	0.296	1.10914	0	0	0	0	0	0	0	0	0	0	0	0	1	1	0	0	0	0	0	0	0	0	0	0	12.7871	13.6112	10.5341	10.944	NaN	NaN	NaN	NaN		-4.34294e-08	0
FSCN1_HUMAN	Q16658	Fascin OS=Homo sapiens GN=FSCN1 PE=1 SV=3	3.508	0.5701	0.033176	1	1	1	0	0	0	0	0	0	1	1	1	1	1	1	0	0	0	0	0	0	3	3	3	11.7959	10.4936	10.2864	15.6614	NaN	NaN	NaN	19.7938		0	7.7345
FTSJ1_HUMAN	Q8IYT2	FtsJ methyltransferase domain-containing protein 1 OS=Homo sapiens GN=FTSJD1 PE=2 SV=2	0.969	0.1806	0.137989	1	1	0	0	0	0	0	0	0	0	0	0	0	0	0	0	0	0	0	0	0	0	0	0	18.9461	9.8316	10.3246	12.3021	NaN	NaN	NaN	NaN		0	NaN
FUBP1_HUMAN	Q96AE4	Far upstream element-binding protein 1 OS=Homo sapiens GN=FUBP1 PE=1 SV=3	3.555	0.597	0.046566	11	11	7	4	4	2	2	2	1	3	3	3	10	10	7	2	2	1	1	1	1	9	8	7	19.2053	17.7212	14.7734	17.5132	20.2609	16.794	15.2599	19.4655		0.167101	0.641807
FUBP2_HUMAN	Q92945	Far upstream element-binding protein 2 OS=Homo sapiens GN=KHSRP PE=1 SV=4	4.385	0.6215	0.038309	27	25	22	11	11	9	10	10	9	11	10	10	21	20	18	13	13	12	11	11	11	17	15	15	20.9091	18.6568	17.1575	19.8275	21.0845	18.6836	18.3628	21.3183		0.266676	0.724578
FUBP3_HUMAN	Q96I24	Far upstream element-binding protein 3 OS=Homo sapiens GN=FUBP3 PE=1 SV=2	5.043	0.5305	0.004709	12	12	10	1	1	0	1	1	1	2	2	2	10	10	8	0	0	0	0	0	0	4	4	3	19.643	17.1091	13.6431	16.6593	20.35	NaN	NaN	18.325		0.590701	2.57385
FUCO_HUMAN	P04066	Tissue alpha-L-fucosidase OS=Homo sapiens GN=FUCA1 PE=1 SV=4	2.046	0.3637	0.048634	0	0	0	0	0	0	0	0	0	1	1	1	0	0	0	0	0	0	0	0	0	1	1	1	12.5042	12.4168	12.3197	15.9791	NaN	NaN	NaN	15.299		0	1.9941
FUS_HUMAN	P35637	RNA-binding protein FUS OS=Homo sapiens GN=FUS PE=1 SV=1	5.378	0.6259	0.025912	14	11	9	5	5	3	4	4	2	7	7	5	15	12	10	4	4	2	6	6	4	8	7	5	21.7985	19.2946	17.5976	22.3104	23.0709	18.8845	19.0136	23.235		0.191957	0.800743
FXR1_HUMAN	P51114	Fragile X mental retardation syndrome-related protein 1 OS=Homo sapiens GN=FXR1 PE=1 SV=3	4.645	0.5912	0.003582	15	15	13	15	14	11	8	8	7	1	1	1	16	16	14	18	18	15	12	12	10	5	5	3	18.8683	19.5691	17.5746	16.2448	20.6191	20.1625	19.3827	18.7336		1.01415	1.66029
FXR2_HUMAN	P51116	Fragile X mental retardation syndrome-related protein 2 OS=Homo sapiens GN=FXR2 PE=1 SV=2	4.167	0.5733	0.003582	10	10	6	6	6	2	3	3	1	0	0	0	8	8	5	5	5	2	6	6	3	3	3	1	18.3967	18.4597	16.39	10.6717	19.6029	18.8176	18.3223	17.8631		0.6922	2.67196
FXRD1_HUMAN	Q96CU9	FAD-dependent oxidoreductase domain-containing protein 1 OS=Homo sapiens GN=FOXRED1 PE=1 SV=2	1.695	0.3015	0.181998	1	1	1	0	0	0	0	0	0	0	0	0	1	1	1	0	0	0	0	0	0	0	0	0	10.3187	10.1628	11.604	13.571	NaN	NaN	NaN	NaN		-4.34294e-08	0
FYCO1_HUMAN	Q9BQS8	FYVE and coiled-coil domain-containing protein 1 OS=Homo sapiens GN=FYCO1 PE=1 SV=3	1.843	0.1953	1.9651	1	1	1	0	0	0	0	0	0	0	0	0	0	0	0	0	0	0	0	0	0	0	0	0	12.6149	10.5617	10.1744	10.8016	NaN	NaN	NaN	NaN		-4.34294e-08	0
FYN_HUMAN	P06241	Tyrosine-protein kinase Fyn OS=Homo sapiens GN=FYN PE=1 SV=3	1.82	0.3317	0.019181	1	1	0	0	0	0	0	0	0	0	0	0	2	2	0	0	0	0	0	0	0	1	1	1	9.65975	11.9786	12.4674	10.4975	NaN	NaN	NaN	15.4228		0	4.27199
G3BP1_HUMAN	Q13283	Ras GTPase-activating protein-binding protein 1 OS=Homo sapiens GN=G3BP1 PE=1 SV=1	5.739	0.6199	0.007905	23	18	16	4	4	4	5	5	5	4	4	4	20	16	14	8	7	7	4	4	4	6	5	4	20.8204	16.9775	16.0551	18.7382	21.6252	18.2328	17.6927	19.6919		0.368	1.16285
G3BP2_HUMAN	Q9UN86	Ras GTPase-activating protein-binding protein 2 OS=Homo sapiens GN=G3BP2 PE=1 SV=2	6.146	0.6681	0.016308	15	13	11	2	2	2	1	1	1	1	1	1	13	13	11	0	0	0	0	0	0	3	3	2	20.2869	16.2239	15.2362	12.8347	21.2825	NaN	NaN	17.9401		0.611145	3.46591
G3PT_HUMAN	O14556	Glyceraldehyde-3-phosphate dehydrogenase, testis-specific OS=Homo sapiens GN=GAPDHS PE=1 SV=2	2.316	0.4563	0.024666	2	1	0	1	1	0	2	2	1	0	0	0	2	2	1	2	2	0	1	1	0	0	0	0	19.7074	20.1664	18.0581	12.7032	20.65	20.0444	18.7941	NaN		0.463519	2.17073
G3P_HUMAN	P04406	Glyceraldehyde-3-phosphate dehydrogenase OS=Homo sapiens GN=GAPDH PE=1 SV=3	6.56	0.6727	0.014009	25	19	18	23	19	18	18	16	15	19	15	15	26	20	19	29	23	21	24	20	19	21	17	17	21.4949	22.4142	21.2936	24.3133	22.6577	22.7216	21.4866	24.5684		0.202343	0.479585
G45IP_HUMAN	Q8TAE8	Growth arrest and DNA damage-inducible proteins-interacting protein 1 OS=Homo sapiens GN=GADD45GIP1 PE=1 SV=1	3.478	0.3541	0.221016	2	2	2	0	0	0	0	0	0	0	0	0	1	1	1	0	0	0	0	0	0	0	0	0	12.1038	11.7785	10.0854	11.7187	NaN	NaN	NaN	NaN		-4.34294e-08	0
G6PD_HUMAN	P11413	Glucose-6-phosphate 1-dehydrogenase OS=Homo sapiens GN=G6PD PE=1 SV=4	1.175	0.3106	2.67599	1	1	1	0	0	0	0	0	0	0	0	0	0	0	0	0	0	0	0	0	0	0	0	0	13.0027	13.5261	12.0383	11.3426	NaN	NaN	NaN	NaN		-4.34294e-08	0
G6PI_HUMAN	P06744	Glucose-6-phosphate isomerase OS=Homo sapiens GN=GPI PE=1 SV=4	3.905	0.5735	0.019728	4	4	4	3	3	3	3	3	3	5	4	4	4	3	3	1	1	1	0	0	0	8	7	7	10.1107	14.5053	14.6141	18.2386	NaN	13.8297	NaN	19.3004		0.296686	2.1979
GALK1_HUMAN	P51570	Galactokinase OS=Homo sapiens GN=GALK1 PE=1 SV=1	1.654	0.0967	0.52731	1	1	1	0	0	0	0	0	0	0	0	0	0	0	0	0	0	0	0	0	0	0	0	0	13.0181	12.9253	11.0741	12.6476	NaN	NaN	NaN	NaN		-4.34294e-08	0
GANAB_HUMAN	Q14697	Neutral alpha-glucosidase AB OS=Homo sapiens GN=GANAB PE=1 SV=3	5.816	0.6441	0.002743	21	20	20	8	8	8	6	6	6	6	6	6	26	25	25	10	10	10	7	7	7	16	15	15	19.0073	16.7364	15.6645	18.6185	20.933	17.832	16.9663	20.2576		0.564199	1.49054
GAPD1_HUMAN	Q14C86	GTPase-activating protein and VPS9 domain-containing protein 1 OS=Homo sapiens GN=GAPVD1 PE=1 SV=2	2.996	0.6048	0.023799	8	8	8	0	0	0	0	0	0	0	0	0	4	4	4	0	0	0	1	1	1	0	0	0	10.6257	11.3716	11.6262	12.1487	NaN	NaN	11.9268	NaN		0	0.48373
GAR1_HUMAN	Q9NY12	H/ACA ribonucleoprotein complex subunit 1 OS=Homo sapiens GN=GAR1 PE=1 SV=1	3.691	0.5657	0.046136	6	6	6	2	2	2	3	3	3	0	0	0	9	8	8	2	2	2	1	1	1	1	1	1	22.6323	18.3451	18.1316	10.6138	24.8015	19.5615	18.7636	19.2016		0.502461	3.15135
GAS7_HUMAN	O60861	Growth arrest-specific protein 7 OS=Homo sapiens GN=GAS7 PE=1 SV=3	2.696	0.1495	0.607592	0	0	0	0	0	0	0	0	0	0	0	0	0	0	0	0	0	0	1	1	1	0	0	0	10.6299	11.5586	11.8068	11.4367	NaN	NaN	11.4451	NaN		0	0.087157
GBB1_HUMAN	P62873	Guanine nucleotide-binding protein G(I)/G(S)/G(T) subunit beta-1 OS=Homo sapiens GN=GNB1 PE=1 SV=3	2.617	0.4532	0.116573	3	3	0	0	0	0	0	0	0	0	0	0	0	0	0	0	0	0	0	0	0	2	2	0	18.5098	11.2068	12.5381	12.3303	NaN	NaN	NaN	19.0405		0	5.39422
GBB2_HUMAN	P62879	Guanine nucleotide-binding protein G(I)/G(S)/G(T) subunit beta-2 OS=Homo sapiens GN=GNB2 PE=1 SV=3	2.617	0.4532	0.116573	4	4	0	0	0	0	0	0	0	0	0	0	0	0	0	0	0	0	0	0	0	2	2	0	18.5098	11.4846	11.2995	12.4602	NaN	NaN	NaN	19.0405		0	5.60193
GBB3_HUMAN	P16520	Guanine nucleotide-binding protein G(I)/G(S)/G(T) subunit beta-3 OS=Homo sapiens GN=GNB3 PE=1 SV=1	1.785	0.3724	0.116573	1	1	0	0	0	0	0	0	0	0	0	0	0	0	0	0	0	0	0	0	0	1	1	0	18.4029	11.6311	12.1999	14.0429	NaN	NaN	NaN	18.8027		0	4.73351
GBB4_HUMAN	Q9HAV0	Guanine nucleotide-binding protein subunit beta-4 OS=Homo sapiens GN=GNB4 PE=1 SV=3	2.617	0.4532	0.116573	4	4	0	0	0	0	0	0	0	0	0	0	0	0	0	0	0	0	0	0	0	2	2	0	18.4029	9.69489	10.1196	12.975	NaN	NaN	NaN	18.9336		0	6.13549
GBF1_HUMAN	Q92538	Golgi-specific brefeldin A-resistance guanine nucleotide exchange factor 1 OS=Homo sapiens GN=GBF1 PE=1 SV=2	2.15	0.3293	0.054175	4	4	4	0	0	0	0	0	0	0	0	0	1	1	1	0	0	0	0	0	0	0	0	0	11.5615	11.1067	12.6334	10.9587	NaN	NaN	NaN	NaN		-4.34294e-08	0
GBG12_HUMAN	Q9UBI6	Guanine nucleotide-binding protein G(I)/G(S)/G(O) subunit gamma-12 OS=Homo sapiens GN=GNG12 PE=1 SV=3	2.423	0.2707	0.030857	1	1	1	0	0	0	0	0	0	0	0	0	0	0	0	0	0	0	0	0	0	0	0	0	12.314	13.0778	12.6157	11.458	NaN	NaN	NaN	NaN		-4.34294e-08	0
GBLP_HUMAN	P63244	Guanine nucleotide-binding protein subunit beta-2-like 1 OS=Homo sapiens GN=GNB2L1 PE=1 SV=3	4.25	0.528	0.00029	12	10	10	5	5	5	4	4	4	6	5	5	13	12	12	5	4	4	4	3	3	6	5	5	21.819	19.2125	18.2683	21.6072	22.8724	20.2005	19.6726	21.7535		0.334877	0.897999
GCC2_HUMAN	Q8IWJ2	GRIP and coiled-coil domain-containing protein 2 OS=Homo sapiens GN=GCC2 PE=1 SV=4	3.605	0.5567	0.350686	9	9	8	0	0	0	0	0	0	0	0	0	6	6	6	0	0	0	0	0	0	0	0	0	11.8943	11.8076	12.3244	13.0472	NaN	NaN	NaN	NaN		-4.34294e-08	0
GCDH_HUMAN	Q92947	Glutaryl-CoA dehydrogenase, mitochondrial OS=Homo sapiens GN=GCDH PE=1 SV=1	1.573	0.2193	1.10595	0	0	0	0	0	0	0	0	0	0	0	0	0	0	0	1	1	1	0	0	0	0	0	0	12.687	11.0127	12.7056	12.4727	NaN	13.4944	NaN	NaN		0	1.27491
GCFC1_HUMAN	Q9Y5B6	GC-rich sequence DNA-binding factor 1 OS=Homo sapiens GN=GCFC1 PE=1 SV=2	4.836	0.5509	0.071583	3	3	3	0	0	0	0	0	0	0	0	0	8	7	7	0	0	0	0	0	0	0	0	0	12.2582	12.2102	11.9653	13.8688	15.2609	NaN	NaN	NaN		0	2.68526
GCM2_HUMAN	O75603	Chorion-specific transcription factor GCMb OS=Homo sapiens GN=GCM2 PE=1 SV=1	2.798	0.0954	0.500757	0	0	0	0	0	0	1	1	1	0	0	0	0	0	0	0	0	0	0	0	0	0	0	0	10.9949	11.766	11.6223	13.1625	NaN	NaN	NaN	NaN		0	NaN
GCP2_HUMAN	Q9BSJ2	Gamma-tubulin complex component 2 OS=Homo sapiens GN=TUBGCP2 PE=1 SV=2	2.491	0.3885	0.892511	2	2	2	0	0	0	0	0	0	0	0	0	0	0	0	0	0	0	0	0	0	0	0	0	12.3637	10.9942	11.8231	11.7482	NaN	NaN	NaN	NaN		-4.34294e-08	0
GCP3_HUMAN	Q96CW5	Gamma-tubulin complex component 3 OS=Homo sapiens GN=TUBGCP3 PE=1 SV=2	3.655	0.5439	0.099642	6	6	6	0	0	0	1	1	1	0	0	0	5	5	5	0	0	0	0	0	0	0	0	0	12.14	10.5865	12.2316	12.2448	NaN	NaN	NaN	NaN		0	NaN
GCP60_HUMAN	Q9H3P7	Golgi resident protein GCP60 OS=Homo sapiens GN=ACBD3 PE=1 SV=4	3.593	0.5299	0.038687	3	3	3	0	0	0	0	0	0	1	1	1	5	4	4	1	1	1	1	1	1	0	0	0	11.6046	12.5145	11.4867	16.169	18.1002	14.0495	13.7845	NaN		0.631388	2.36769
GCP6_HUMAN	Q96RT7	Gamma-tubulin complex component 6 OS=Homo sapiens GN=TUBGCP6 PE=1 SV=3	2.179	0.352	0.060404	0	0	0	0	0	0	0	0	0	0	0	0	2	2	2	0	0	0	0	0	0	0	0	0	12.2599	12.6127	11.9306	13.1067	NaN	NaN	NaN	NaN		-4.34294e-08	0
GDAP1_HUMAN	Q8TB36	Ganglioside-induced differentiation-associated protein 1 OS=Homo sapiens GN=GDAP1 PE=1 SV=3	2.442	0.1765	0.310848	0	0	0	0	0	0	0	0	0	0	0	0	1	1	1	0	0	0	0	0	0	0	0	0	11.4027	12.7821	11.9282	12.1901	NaN	NaN	NaN	NaN		-4.34294e-08	0
GDE_HUMAN	P35573	Glycogen debranching enzyme OS=Homo sapiens GN=AGL PE=1 SV=3	3.376	0.5632	0.048478	9	9	9	0	0	0	1	1	1	0	0	0	5	5	5	2	2	2	1	1	1	0	0	0	11.1236	10.9	11.1088	10.8489	NaN	13.386	11.1818	NaN		0.87836	1.2886
GDIB_HUMAN	P50395	Rab GDP dissociation inhibitor beta OS=Homo sapiens GN=GDI2 PE=1 SV=2	3.88	0.4747	0.007079	1	1	1	0	0	0	1	1	1	4	4	3	3	3	2	2	2	1	0	0	0	5	4	2	11.2758	9.71126	14.0522	18.3639	NaN	15.9972	NaN	18.321		0.578534	3.80831
GDIR1_HUMAN	P52565	Rho GDP-dissociation inhibitor 1 OS=Homo sapiens GN=ARHGDIA PE=1 SV=3	3.162	0.4799	0.002141	2	2	2	2	2	2	1	1	1	1	1	1	2	2	2	0	0	0	0	0	0	2	1	1	12.5561	15.8596	14.3267	15.7565	NaN	NaN	NaN	18.6506		0	4.02585
GDPD3_HUMAN	Q7L5L3	Glycerophosphodiester phosphodiesterase domain-containing protein 3 OS=Homo sapiens GN=GDPD3 PE=2 SV=3	2.733	0.4658	0.435425	0	0	0	0	0	0	0	0	0	0	0	0	0	0	0	0	0	0	1	1	1	0	0	0	13.72	12.6467	12.5293	11.5908	NaN	NaN	13.578	NaN		0	0.956339
GDPD5_HUMAN	Q8WTR4	Glycerophosphodiester phosphodiesterase domain-containing protein 5 OS=Homo sapiens GN=GDPD5 PE=2 SV=2	1.724	0.0893	2.47639	1	1	1	0	0	0	0	0	0	0	0	0	0	0	0	0	0	0	0	0	0	0	0	0	13.5297	11.4125	13.1019	12.8449	NaN	NaN	NaN	NaN		-4.34294e-08	0
GELS_HUMAN	P06396	Gelsolin OS=Homo sapiens GN=GSN PE=1 SV=1	4.396	0.5996	0.019039	2	2	2	4	4	4	8	8	8	2	2	2	8	7	7	2	2	2	1	1	1	3	3	3	11.5404	16.4258	16.4746	16.1779	17.1712	15.151	12.6936	16.695		0.0615647	0.27307
GEMI4_HUMAN	P57678	Gem-associated protein 4 OS=Homo sapiens GN=GEMIN4 PE=1 SV=2	3.952	0.5636	0.032751	8	8	8	2	2	2	0	0	0	2	2	2	17	17	17	1	1	1	3	3	3	4	4	4	16.6795	13.7176	8.69321	14.6379	18.7034	14.2357	15.6033	16.8302		0.733175	2.91111
GEMI5_HUMAN	Q8TEQ6	Gem-associated protein 5 OS=Homo sapiens GN=GEMIN5 PE=1 SV=3	4.1	0.6617	0.034205	15	14	14	0	0	0	0	0	0	0	0	0	18	17	17	1	1	1	2	2	2	2	2	2	17.43	10.4568	11.8754	13.9393	18.6499	14.3475	13.7612	13.3704		0.35598	1.60687
GEMI6_HUMAN	Q8WXD5	Gem-associated protein 6 OS=Homo sapiens GN=GEMIN6 PE=1 SV=1	2.726	0.3085	0.101801	2	2	2	0	0	0	0	0	0	0	0	0	1	1	1	1	1	1	0	0	0	0	0	0	11.7452	11.7514	11.7757	12.0057	NaN	15.1143	NaN	NaN		0	3.29477
GEPH_HUMAN	Q9NQX3	Gephyrin OS=Homo sapiens GN=GPHN PE=1 SV=1	2.729	0.3045	0.267495	1	1	1	0	0	0	0	0	0	0	0	0	1	1	1	0	0	0	0	0	0	0	0	0	14.2446	13.3007	10.8743	10.8554	NaN	NaN	NaN	NaN		-4.34294e-08	0
GET4_HUMAN	Q7L5D6	Golgi to ER traffic protein 4 homolog OS=Homo sapiens GN=GET4 PE=1 SV=1	3.505	0.4271	0.128812	1	1	1	0	0	0	0	0	0	0	0	0	0	0	0	0	0	0	0	0	0	0	0	0	11.8253	13.5625	13.156	12.1957	NaN	NaN	NaN	NaN		-4.34294e-08	0
GFAP_HUMAN	P14136	Glial fibrillary acidic protein OS=Homo sapiens GN=GFAP PE=1 SV=1	2.492	0.3694	0.033553	2	2	0	2	2	0	1	1	0	1	1	0	2	2	0	1	1	0	1	1	0	2	2	0	19.451	18.0872	15.0251	17.928	20.698	16.6326	16.939	18.6481		0.179241	0.606567
GG6L1_HUMAN	Q8N7Z2	Golgin subfamily A member 6-like protein 1 OS=Homo sapiens GN=GOLGA6L1 PE=2 SV=2	2.133	0.1256	2.24829	0	0	0	0	0	0	0	0	0	0	0	0	0	0	0	0	0	0	0	0	0	1	1	1	10.9245	12.1757	14.1578	12.9501	NaN	NaN	NaN	14.8186		0	2.26652
GGCT_HUMAN	O75223	Gamma-glutamylcyclotransferase OS=Homo sapiens GN=GGCT PE=1 SV=1	4.343	0.5377	0.003749	4	4	4	3	3	3	4	4	4	3	3	3	3	3	3	3	3	3	5	5	5	4	4	4	18.8912	19.247	18.1768	21.9508	18.6628	19.5748	19.9747	21.0146		0.0912892	0.240272
GGH_HUMAN	Q92820	Gamma-glutamyl hydrolase OS=Homo sapiens GN=GGH PE=1 SV=2	3.726	0.4307	0.026107	4	4	4	1	1	1	2	2	2	3	3	3	3	3	3	5	5	5	2	2	2	2	2	2	12.2472	14.7528	15.6823	19.4587	17.28	15.9904	16.6787	17.9615		0.410061	1.44241
GID8_HUMAN	Q9NWU2	Glucose-induced degradation protein 8 homolog OS=Homo sapiens GN=GID8 PE=1 SV=1	2.298	0.3499	0.826203	0	0	0	0	0	0	0	0	0	0	0	0	1	1	1	0	0	0	0	0	0	0	0	0	11.8853	11.6201	10.4618	11.3463	NaN	NaN	NaN	NaN		-4.34294e-08	0
GLCE_HUMAN	O94923	D-glucuronyl C5-epimerase OS=Homo sapiens GN=GLCE PE=1 SV=3	1.225	0.0931	0.449166	1	1	1	0	0	0	0	0	0	0	0	0	0	0	0	0	0	0	0	0	0	0	0	0	12.9291	11.7184	11.7602	13.3046	NaN	NaN	NaN	NaN		-4.34294e-08	0
GLCM_HUMAN	P04062	Glucosylceramidase OS=Homo sapiens GN=GBA PE=1 SV=3	2.389	0.2624	0.398486	1	1	1	1	1	1	0	0	0	0	0	0	1	1	1	0	0	0	0	0	0	1	1	1	11.7234	12.8656	11.9163	14.3597	NaN	NaN	NaN	16.5186		0	3.80238
GLGB_HUMAN	Q04446	1,4-alpha-glucan-branching enzyme OS=Homo sapiens GN=GBE1 PE=1 SV=3	2.486	0.0973	1.28882	1	1	1	0	0	0	0	0	0	0	0	0	0	0	0	0	0	0	0	0	0	0	0	0	11.8511	11.0945	11.4699	10.775	NaN	NaN	NaN	NaN		-4.34294e-08	0
GLNA_HUMAN	P15104	Glutamine synthetase OS=Homo sapiens GN=GLUL PE=1 SV=4	2.249	0.3388	0.236921	0	0	0	1	1	1	0	0	0	0	0	0	2	2	2	1	1	1	0	0	0	0	0	0	10.3969	15.6593	10.3415	12.8963	NaN	14.6173	NaN	NaN		0	2.29384
GLRX1_HUMAN	P35754	Glutaredoxin-1 OS=Homo sapiens GN=GLRX PE=1 SV=2	2.64	0.3569	0.20619	0	0	0	1	1	1	1	1	1	1	1	1	0	0	0	0	0	0	0	0	0	1	1	1	11.2901	17.0596	16.6216	20.099	NaN	NaN	NaN	20.2044		0	3.93687
GLU2B_HUMAN	P14314	Glucosidase 2 subunit beta OS=Homo sapiens GN=PRKCSH PE=1 SV=2	3.833	0.5954	0.013688	9	9	9	1	1	1	0	0	0	3	3	3	10	10	10	1	1	1	1	1	1	5	5	5	20.9683	12.1272	12.4978	17.8781	21.5465	16.0401	13.0504	20.2514		0.262414	1.85427
GLYC_HUMAN	P34896	Serine hydroxymethyltransferase, cytosolic OS=Homo sapiens GN=SHMT1 PE=1 SV=1	3.344	0.4372	1.30283	1	1	0	0	0	0	0	0	0	0	0	0	1	1	0	0	0	0	0	0	0	0	0	0	11.4913	11.9138	9.99556	11.2866	NaN	NaN	NaN	NaN		-4.34294e-08	0
GLYG_HUMAN	P46976	Glycogenin-1 OS=Homo sapiens GN=GYG1 PE=1 SV=4	2.269	0.3634	0.118169	3	3	3	1	1	1	0	0	0	1	1	1	2	2	2	0	0	0	0	0	0	1	1	1	17.9148	15.0419	12.5713	17.0741	18.3493	NaN	NaN	17.7375		0.596072	2.39285
GLYM_HUMAN	P34897	Serine hydroxymethyltransferase, mitochondrial OS=Homo sapiens GN=SHMT2 PE=1 SV=3	3.658	0.5926	0.005214	8	8	7	1	1	1	1	1	1	0	0	0	10	9	8	3	3	3	0	0	0	4	4	4	16.8499	13.6572	13.4584	10.9348	NaN	15.5131	NaN	18.3483		0.728683	3.20558
GLYR1_HUMAN	Q49A26	Putative oxidoreductase GLYR1 OS=Homo sapiens GN=GLYR1 PE=1 SV=3	4.933	0.6643	0.082286	2	2	2	3	3	3	2	2	2	10	8	8	7	6	6	5	5	5	2	2	2	11	10	10	10.9932	16.5186	15.8118	21.0663	16.4309	16.829	15.6892	20.7086		0.225379	1.31694
GMDS_HUMAN	O60547	GDP-mannose 4,6 dehydratase OS=Homo sapiens GN=GMDS PE=1 SV=1	1.539	0.2634	0.061732	0	0	0	1	1	1	1	1	1	0	0	0	0	0	0	0	0	0	0	0	0	0	0	0	11.4089	14.7518	14.854	11.5591	NaN	NaN	NaN	NaN		0	NaN
GNAI1_HUMAN	P63096	Guanine nucleotide-binding protein G(i) subunit alpha-1 OS=Homo sapiens GN=GNAI1 PE=1 SV=2	2.83	0.3026	0.012761	1	1	0	0	0	0	0	0	0	0	0	0	1	1	0	0	0	0	0	0	0	1	1	0	11.1355	11.3412	11.7715	12.6092	NaN	NaN	NaN	15.2671		0	3.55271
GNAI2_HUMAN	P04899	Guanine nucleotide-binding protein G(i) subunit alpha-2 OS=Homo sapiens GN=GNAI2 PE=1 SV=3	2.83	0.3026	0.012761	1	1	0	0	0	0	0	0	0	0	0	0	1	1	0	0	0	0	0	0	0	1	1	0	11.1257	12.0913	13.2933	11.7906	NaN	NaN	NaN	15.0326		0	2.95738
GNAI3_HUMAN	P08754	Guanine nucleotide-binding protein G(k) subunit alpha OS=Homo sapiens GN=GNAI3 PE=1 SV=3	2.83	0.3026	0.012761	1	1	0	0	0	0	0	0	0	0	0	0	1	1	0	0	0	0	0	0	0	1	1	0	10.8502	11.4917	13.3326	12.9118	NaN	NaN	NaN	15.2671		0	3.12049
GNAO_HUMAN	P09471	Guanine nucleotide-binding protein G(o) subunit alpha OS=Homo sapiens GN=GNAO1 PE=1 SV=4	2.83	0.3026	0.012761	1	1	0	0	0	0	0	0	0	0	0	0	1	1	0	0	0	0	0	0	0	1	1	0	12.4973	12.2581	9.81255	9.69901	NaN	NaN	NaN	15.1846		0	4.11787
GNAS1_HUMAN	Q5JWF2	Guanine nucleotide-binding protein G(s) subunit alpha isoforms XLas OS=Homo sapiens GN=GNAS PE=1 SV=2	1.787	0.2048	0.462638	3	3	0	0	0	0	0	0	0	0	0	0	0	0	0	0	0	0	0	0	0	0	0	0	13.9809	13.341	11.2649	13.1233	NaN	NaN	NaN	NaN		-4.34294e-08	0
GNAS2_HUMAN	P63092	Guanine nucleotide-binding protein G(s) subunit alpha isoforms short OS=Homo sapiens GN=GNAS PE=1 SV=1	1.787	0.2048	0.462638	3	3	0	0	0	0	0	0	0	0	0	0	0	0	0	0	0	0	0	0	0	0	0	0	11.821	12.4919	10.1241	10.578	NaN	NaN	NaN	NaN		-4.34294e-08	0
GNL1_HUMAN	P36915	Guanine nucleotide-binding protein-like 1 OS=Homo sapiens GN=GNL1 PE=1 SV=2	2.405	0.4112	0.181611	0	0	0	0	0	0	0	0	0	0	0	0	2	2	2	0	0	0	0	0	0	0	0	0	13.1521	11.7977	11.689	11.7314	NaN	NaN	NaN	NaN		-4.34294e-08	0
GNL3L_HUMAN	Q9NVN8	Guanine nucleotide-binding protein-like 3-like protein OS=Homo sapiens GN=GNL3L PE=1 SV=1	3.521	0.4892	0.365908	3	3	3	0	0	0	0	0	0	0	0	0	3	3	3	0	0	0	0	0	0	0	0	0	13.1894	11.5851	12.1401	13.5418	NaN	NaN	NaN	NaN		-4.34294e-08	0
GNL3_HUMAN	Q9BVP2	Guanine nucleotide-binding protein-like 3 OS=Homo sapiens GN=GNL3 PE=1 SV=2	5.554	0.671	0.007527	26	22	22	10	9	9	6	6	6	3	3	3	28	22	22	23	20	20	21	19	19	12	10	10	21.5956	18.1414	17.0663	17.7221	22.5725	21.0737	21.1253	20.034		1.18799	2.57007
GOGA2_HUMAN	Q08379	Golgin subfamily A member 2 OS=Homo sapiens GN=GOLGA2 PE=1 SV=3	3.238	0.492	0.2369	6	6	6	0	0	0	0	0	0	0	0	0	5	5	5	0	0	0	0	0	0	0	0	0	11.8144	11.8693	11.2955	13.0315	NaN	NaN	NaN	NaN		-4.34294e-08	0
GOGA3_HUMAN	Q08378	Golgin subfamily A member 3 OS=Homo sapiens GN=GOLGA3 PE=1 SV=2	3.999	0.4961	0.000952	8	8	8	1	1	1	0	0	0	3	3	3	22	21	21	1	1	1	4	4	4	4	4	4	11.839	10.5987	10.4941	15.2102	15.801	11.2079	13.6203	16.4052		0.662414	2.2231
GOGA4_HUMAN	Q13439	Golgin subfamily A member 4 OS=Homo sapiens GN=GOLGA4 PE=1 SV=1	3.582	0.4132	1.02907	0	0	0	0	0	0	0	0	0	0	0	0	1	1	1	0	0	0	0	0	0	0	0	0	12.4295	11.0278	13.0109	12.822	NaN	NaN	NaN	NaN		-4.34294e-08	0
GOGB1_HUMAN	Q14789	Golgin subfamily B member 1 OS=Homo sapiens GN=GOLGB1 PE=1 SV=2	4.535	0.594	0.030875	21	20	20	0	0	0	0	0	0	0	0	0	16	16	16	0	0	0	1	1	1	0	0	0	12.0776	11.2354	11.1816	11.0862	NaN	NaN	9.37439	NaN		0	-2.02081
GOLI4_HUMAN	O00461	Golgi integral membrane protein 4 OS=Homo sapiens GN=GOLIM4 PE=1 SV=1	2.658	0.4503	0.302493	1	1	1	0	0	0	0	0	0	0	0	0	1	1	1	0	0	0	0	0	0	0	0	0	13.327	12.5704	12.4726	12.4378	NaN	NaN	NaN	NaN		-4.34294e-08	0
GOPC_HUMAN	Q9HD26	Golgi-associated PDZ and coiled-coil motif-containing protein OS=Homo sapiens GN=GOPC PE=1 SV=1	2.177	0.271	0.507872	0	0	0	0	0	0	0	0	0	0	0	0	2	2	2	0	0	0	0	0	0	0	0	0	10.9839	11.6785	11.6674	12.4256	NaN	NaN	NaN	NaN		-4.34294e-08	0
GP107_HUMAN	Q5VW38	Protein GPR107 OS=Homo sapiens GN=GPR107 PE=2 SV=1	2.768	0.4771	0.603186	1	1	1	0	0	0	0	0	0	0	0	0	1	1	1	0	0	0	0	0	0	0	0	0	13.9324	9.18334	12.9379	11.0439	NaN	NaN	NaN	NaN		-4.34294e-08	0
GP111_HUMAN	Q8IZF7	Probable G-protein coupled receptor 111 OS=Homo sapiens GN=GPR111 PE=2 SV=1	1.329	0.1527	0.085009	0	0	0	0	0	0	0	0	0	0	0	0	0	0	0	0	0	0	1	1	1	0	0	0	11.3458	12.2745	12.6477	11.8541	NaN	NaN	18.326	NaN		0	6.29549
GP126_HUMAN	Q86SQ4	G-protein coupled receptor 126 OS=Homo sapiens GN=GPR126 PE=1 SV=3	2.178	0.1644	0.043837	0	0	0	0	0	0	0	0	0	0	0	0	0	0	0	0	0	0	0	0	0	1	1	1	12.8705	11.1859	12.3457	13.3773	NaN	NaN	NaN	13.0301		0	0.585288
GPDA_HUMAN	P21695	Glycerol-3-phosphate dehydrogenase [NAD(+)], cytoplasmic OS=Homo sapiens GN=GPD1 PE=1 SV=4	1.544	0.0997	1.83242	0	0	0	0	0	0	0	0	0	0	0	0	1	1	1	0	0	0	0	0	0	0	0	0	12.1623	11.5137	12.235	12.9515	NaN	NaN	NaN	NaN		-4.34294e-08	0
GPKOW_HUMAN	Q92917	G patch domain and KOW motifs-containing protein OS=Homo sapiens GN=GPKOW PE=1 SV=2	2.086	0.1846	1.69794	0	0	0	0	0	0	0	0	0	0	0	0	0	0	0	0	0	0	0	0	0	1	1	1	13.4252	12.1104	13.9366	12.5495	NaN	NaN	NaN	11.3771		0	-1.62828
GPTC1_HUMAN	Q9BRR8	G patch domain-containing protein 1 OS=Homo sapiens GN=GPATCH1 PE=1 SV=1	2.974	0.4155	0.281393	2	2	2	0	0	0	0	0	0	0	0	0	4	4	4	0	0	0	0	0	0	0	0	0	12.8477	11.9148	11.7618	10.9417	NaN	NaN	NaN	NaN		-4.34294e-08	0
GPTC4_HUMAN	Q5T3I0	G patch domain-containing protein 4 OS=Homo sapiens GN=GPATCH4 PE=1 SV=2	4.163	0.6092	0.002891	11	10	10	4	4	4	2	2	2	3	3	3	10	9	9	1	1	1	3	3	3	3	3	3	18.3543	15.735	14.2393	16.3667	19.8759	13.315	14.8534	16.5074		0.00731253	-0.0358753
GPTC8_HUMAN	Q9UKJ3	G patch domain-containing protein 8 OS=Homo sapiens GN=GPATCH8 PE=1 SV=2	4.167	0.4989	0.194397	3	3	3	0	0	0	0	0	0	0	0	0	3	3	3	0	0	0	1	1	1	0	0	0	11.2624	12.0602	12.6229	12.901	NaN	NaN	12.1115	NaN		0	-0.100118
GRAP1_HUMAN	Q4V328	GRIP1-associated protein 1 OS=Homo sapiens GN=GRIPAP1 PE=1 SV=1	3.609	0.3473	0.247059	2	2	2	0	0	0	0	0	0	0	0	0	3	3	3	0	0	0	0	0	0	0	0	0	12.0397	14.4295	12.6204	11.9702	NaN	NaN	NaN	NaN		-4.34294e-08	0
GRB2_HUMAN	P62993	Growth factor receptor-bound protein 2 OS=Homo sapiens GN=GRB2 PE=1 SV=1	1.687	0.3842	0.208078	2	2	2	0	0	0	0	0	0	0	0	0	1	1	1	0	0	0	0	0	0	0	0	0	10.7237	13.494	12.5937	12.9912	NaN	NaN	NaN	NaN		-4.34294e-08	0
GRID1_HUMAN	Q9ULK0	Glutamate receptor ionotropic, delta-1 OS=Homo sapiens GN=GRID1 PE=2 SV=2	1.301	0.1699	0.431296	1	1	0	0	0	0	0	0	0	0	0	0	1	1	0	0	0	0	0	0	0	0	0	0	19.9305	12.2292	11.5636	11.4726	21.6768	NaN	NaN	NaN		0	7.87779
GRP75_HUMAN	P38646	Stress-70 protein, mitochondrial OS=Homo sapiens GN=HSPA9 PE=1 SV=2	5.045	0.6396	0.017641	55	41	40	26	24	23	22	21	20	25	19	19	52	37	36	37	32	31	35	30	30	27	21	21	22.3042	21.0701	20.3691	21.6736	23.2649	21.1308	20.8794	22.1398		0.307811	0.499483
GRP78_HUMAN	P11021	78 kDa glucose-regulated protein OS=Homo sapiens GN=HSPA5 PE=1 SV=2	4.459	0.7025	0.000471	46	31	30	33	27	26	30	23	22	29	25	24	51	38	37	47	36	35	43	33	32	36	28	27	21.8825	20.7456	20.0394	22.3318	23.3744	22.1628	21.7719	23.3585		1.11078	1.41706
GRPE1_HUMAN	Q9HAV7	GrpE protein homolog 1, mitochondrial OS=Homo sapiens GN=GRPEL1 PE=1 SV=2	2.939	0.3362	0.048801	4	4	4	1	1	1	0	0	0	1	1	1	1	1	1	0	0	0	0	0	0	2	2	2	10.535	14.063	13.2506	15.8996	NaN	NaN	NaN	17.498		0	4.06094
GRSF1_HUMAN	Q12849	G-rich sequence factor 1 OS=Homo sapiens GN=GRSF1 PE=1 SV=3	1.801	0.3709	0.047221	1	1	1	0	0	0	1	1	1	0	0	0	0	0	0	0	0	0	0	0	0	0	0	0	12.4042	10.9538	11.3785	12.8042	NaN	NaN	NaN	NaN		0	NaN
GRWD1_HUMAN	Q9BQ67	Glutamate-rich WD repeat-containing protein 1 OS=Homo sapiens GN=GRWD1 PE=1 SV=1	4.488	0.554	0.052463	16	12	12	1	1	1	0	0	0	1	1	1	11	10	10	5	5	5	6	6	6	1	1	1	21.1396	15.0109	12.1332	16.3178	20.9477	18.7564	18.4462	17.7072		0.678164	2.81397
GSDMA_HUMAN	Q96QA5	Gasdermin-A OS=Homo sapiens GN=GSDMA PE=2 SV=4	4.61	0.5512	0.007872	3	3	3	8	8	8	9	9	9	9	8	8	4	4	4	7	7	7	10	10	10	8	8	8	16.8106	19.5645	19.049	21.5424	18.4557	19.4945	20.2482	20.9356		0.192339	0.541884
GSHR_HUMAN	P00390	Glutathione reductase, mitochondrial OS=Homo sapiens GN=GSR PE=1 SV=2	2.976	0.3808	1.20019	1	1	1	0	0	0	0	0	0	1	1	1	0	0	0	0	0	0	1	1	1	0	0	0	12.1822	11.1334	11.7305	17.1275	NaN	NaN	12.2627	NaN		0	-0.780661
GSK3B_HUMAN	P49841	Glycogen synthase kinase-3 beta OS=Homo sapiens GN=GSK3B PE=1 SV=2	2.179	0.2217	1.12232	0	0	0	0	0	0	0	0	0	0	0	0	1	1	1	0	0	0	0	0	0	0	0	0	12.3545	12.481	10.9824	11.0615	NaN	NaN	NaN	NaN		-4.34294e-08	0
GSLG1_HUMAN	Q92896	Golgi apparatus protein 1 OS=Homo sapiens GN=GLG1 PE=1 SV=2	1.43	0.1979	1.47754	0	0	0	0	0	0	0	0	0	0	0	0	0	0	0	0	0	0	1	1	1	0	0	0	12.088	11.6579	11.4205	10.1169	NaN	NaN	13.373	NaN		0	2.05215
GSTO1_HUMAN	P78417	Glutathione S-transferase omega-1 OS=Homo sapiens GN=GSTO1 PE=1 SV=2	2.853	0.4564	0.086322	1	1	1	1	1	1	0	0	0	0	0	0	1	1	1	0	0	0	0	0	0	2	2	2	10.4748	14.8699	11.5359	10.0836	NaN	NaN	NaN	18.2282		0	6.48711
GSTP1_HUMAN	P09211	Glutathione S-transferase P OS=Homo sapiens GN=GSTP1 PE=1 SV=2	4.29	0.5937	0.08896	1	1	1	2	2	2	1	1	1	4	4	4	5	4	4	0	0	0	2	2	2	5	5	5	17.896	18.916	13.718	21.6506	19.4052	NaN	18.0968	21.1996		0.302189	1.52204
GT251_HUMAN	Q8NBJ5	Procollagen galactosyltransferase 1 OS=Homo sapiens GN=GLT25D1 PE=1 SV=1	3.07	0.4306	0.046765	4	4	4	0	0	0	0	0	0	1	1	1	4	4	4	1	1	1	2	2	2	1	1	1	11.729	9.64791	12.7741	14.7535	NaN	12.4816	13.8854	13.7859		0.378215	1.15818
GTD2A_HUMAN	Q86UP8	General transcription factor II-I repeat domain-containing protein 2A OS=Homo sapiens GN=GTF2IRD2 PE=2 SV=2	1.842	0.2293	0.364212	1	1	0	1	1	0	0	0	0	0	0	0	0	0	0	1	1	0	1	1	0	0	0	0	11.9763	13.8733	10.2455	11.7641	NaN	14.0452	14.3873	NaN		0.939643	2.25142
GTD2B_HUMAN	Q6EKJ0	General transcription factor II-I repeat domain-containing protein 2B OS=Homo sapiens GN=GTF2IRD2B PE=1 SV=1	1.842	0.2293	0.364212	1	1	0	1	1	0	0	0	0	0	0	0	0	0	0	1	1	0	1	1	0	0	0	0	11.6233	13.8733	12.365	13.1658	NaN	14.0452	14.3873	NaN		0.922931	1.4594
GTF2I_HUMAN	P78347	General transcription factor II-I OS=Homo sapiens GN=GTF2I PE=1 SV=2	4.08	0.5543	0.028532	21	19	18	4	4	3	4	4	4	2	2	2	21	19	19	8	7	6	10	9	8	3	3	3	18.4405	15.04	14.5647	16.2104	19.5584	16.1705	17.1651	17.8253		0.700605	1.61595
GTPB1_HUMAN	O00178	GTP-binding protein 1 OS=Homo sapiens GN=GTPBP1 PE=1 SV=3	3.142	0.542	0.157604	5	5	5	0	0	0	0	0	0	0	0	0	4	4	4	0	0	0	0	0	0	0	0	0	10.3251	12.4723	13.2315	12.6665	NaN	NaN	NaN	NaN		-4.34294e-08	0
GTPBA_HUMAN	A4D1E9	GTP-binding protein 10 OS=Homo sapiens GN=GTPBP10 PE=1 SV=1	1.963	0.2848	0.411482	1	1	1	0	0	0	0	0	0	0	0	0	1	1	1	0	0	0	0	0	0	0	0	0	11.9165	11.1042	12.7397	12.4121	NaN	NaN	NaN	NaN		-4.34294e-08	0
GTR1_HUMAN	P11166	Solute carrier family 2, facilitated glucose transporter member 1 OS=Homo sapiens GN=SLC2A1 PE=1 SV=2	2.016	0.3827	0.164931	1	1	1	0	0	0	0	0	0	1	1	1	1	1	1	1	1	1	1	1	1	1	1	1	12.1001	11.3321	11.7568	15.0197	NaN	14.0931	14.4707	15.7748		1.02767	2.22734
GTSE1_HUMAN	Q9NYZ3	G2 and S phase-expressed protein 1 OS=Homo sapiens GN=GTSE1 PE=1 SV=3	2.89	0.455	0.65382	1	1	1	0	0	0	0	0	0	0	0	0	1	1	1	0	0	0	0	0	0	0	0	0	10.393	13.4214	10.588	11.651	NaN	NaN	NaN	NaN		-4.34294e-08	0
GUAA_HUMAN	P49915	GMP synthase [glutamine-hydrolyzing] OS=Homo sapiens GN=GMPS PE=1 SV=1	3.459	0.3282	0.247872	4	4	4	0	0	0	0	0	0	1	1	1	1	1	1	0	0	0	0	0	0	2	2	2	9.85806	12.7143	12.8736	14.0329	NaN	NaN	NaN	15.1875		0	2.8178
GUAD_HUMAN	Q9Y2T3	Guanine deaminase OS=Homo sapiens GN=GDA PE=1 SV=1	2.464	0.2861	0.049336	0	0	0	1	1	1	0	0	0	1	1	1	0	0	0	0	0	0	0	0	0	0	0	0	12.1711	13.5481	12.7389	12.8925	NaN	NaN	NaN	NaN		0	NaN
GYS1_HUMAN	P13807	Glycogen [starch] synthase, muscle OS=Homo sapiens GN=GYS1 PE=1 SV=2	3.839	0.5449	0.000821	6	6	6	0	0	0	0	0	0	3	3	3	9	9	9	6	6	6	3	3	3	2	2	2	13.1611	11.4813	11.8384	18.0362	NaN	16.8389	15.051	16.1219		0.595621	2.37471
H10_HUMAN	P07305	Histone H1.0 OS=Homo sapiens GN=H1F0 PE=1 SV=3	2.624	0.4026	0.076019	1	1	1	2	2	2	2	2	2	0	0	0	2	2	2	1	1	1	1	1	1	2	2	2	12.3844	18.9595	18.6632	13.0287	18.187	19.0026	17.0518	18.0916		0.607077	2.32427
H11_HUMAN	Q02539	Histone H1.1 OS=Homo sapiens GN=HIST1H1A PE=1 SV=3	3.74	0.5474	0.022229	5	4	0	5	5	0	4	4	0	3	2	0	5	5	0	4	2	0	3	3	0	5	3	0	23.072	22.4393	21.0565	21.8151	23.4556	20.8662	20.8739	23.3075		0.0120117	0.0300865
H12_HUMAN	P16403	Histone H1.2 OS=Homo sapiens GN=HIST1H1C PE=1 SV=2	4.251	0.5608	0.002691	12	10	2	11	11	1	8	8	0	10	7	0	10	10	1	8	6	1	6	6	0	10	7	0	23.6647	23.2342	22.0582	23.39	23.7773	23.0846	21.8951	24.3588		0.111759	0.192213
H13_HUMAN	P16402	Histone H1.3 OS=Homo sapiens GN=HIST1H1D PE=1 SV=2	4.251	0.5608	0.002691	10	8	0	10	10	0	8	8	0	10	7	0	9	9	0	7	5	0	6	6	0	10	7	0	23.5774	23.2049	22.0582	23.39	23.6424	23.0526	21.8951	24.3588		0.106345	0.17964
H14_HUMAN	P10412	Histone H1.4 OS=Homo sapiens GN=HIST1H1E PE=1 SV=2	4.251	0.5608	0.002691	10	8	0	10	10	0	8	8	0	10	7	0	9	9	0	7	5	0	6	6	0	10	7	0	23.6929	23.3204	22.1737	23.5055	23.7579	23.1681	22.0106	24.4743		0.106345	0.17964
H15_HUMAN	P16401	Histone H1.5 OS=Homo sapiens GN=HIST1H1B PE=1 SV=3	2.202	0.4678	0.095481	2	2	0	2	2	0	0	0	0	0	0	0	2	2	0	0	0	0	0	0	0	3	2	1	22.2503	20.8599	11.8825	13.7069	22.7004	NaN	NaN	19.6774		0.433114	4.014
H1T_HUMAN	P22492	Histone H1t OS=Homo sapiens GN=HIST1H1T PE=1 SV=4	3.74	0.5474	0.022229	4	3	0	4	4	0	4	4	0	3	2	0	4	4	0	4	2	0	3	3	0	5	3	0	22.6308	22.7057	21.346	22.1046	23.0721	21.1557	21.1634	23.597		0.0241958	0.0503082
H1X_HUMAN	Q92522	Histone H1x OS=Homo sapiens GN=H1FX PE=1 SV=1	3.142	0.5035	0.157023	6	5	5	1	1	1	1	1	1	0	0	0	3	3	3	1	1	1	0	0	0	1	1	1	19.9794	15.3215	14.1124	11.2114	19.9994	15.1184	NaN	17.602		0.430779	2.41715
H2A1A_HUMAN	Q96QV6	Histone H2A type 1-A OS=Homo sapiens GN=HIST1H2AA PE=1 SV=3	4.556	0.6615	0.014838	6	5	0	4	3	0	6	5	0	5	4	0	5	4	0	6	5	0	6	5	0	6	4	0	25.06	24.8523	23.8978	25.1495	26.0922	24.6206	24.5403	26.1086		0.528495	0.600498
H2A1B_HUMAN	P04908	Histone H2A type 1-B/E OS=Homo sapiens GN=HIST1H2AB PE=1 SV=2	4.556	0.6615	0.011825	6	5	0	6	5	0	7	6	0	5	4	0	5	4	0	7	6	0	7	6	0	8	5	0	25.06	24.8787	23.9016	25.1495	26.0922	24.6408	24.5632	26.1202		0.539861	0.606656
H2A1C_HUMAN	Q93077	Histone H2A type 1-C OS=Homo sapiens GN=HIST1H2AC PE=1 SV=3	4.556	0.6615	0.011825	6	5	0	6	5	0	7	6	0	5	4	0	5	4	0	7	6	0	7	6	0	8	5	0	25.06	24.8787	23.9016	25.1495	26.0922	24.6408	24.5632	26.1202		0.539861	0.606656
H2A1D_HUMAN	P20671	Histone H2A type 1-D OS=Homo sapiens GN=HIST1H2AD PE=1 SV=2	4.556	0.6615	0.014838	8	6	0	8	6	0	10	8	0	5	4	0	7	5	0	8	7	0	8	7	0	9	6	0	25.1372	24.9519	23.9699	25.1495	26.1663	24.6992	24.6467	26.1512		0.558091	0.613722
H2A1H_HUMAN	Q96KK5	Histone H2A type 1-H OS=Homo sapiens GN=HIST1H2AH PE=1 SV=3	4.556	0.6615	0.014838	8	6	0	8	6	0	10	8	0	5	4	0	7	5	0	8	7	0	8	7	0	9	6	0	25.1372	24.9519	23.9699	25.1495	26.1663	24.6992	24.6467	26.1512		0.558091	0.613722
H2A1J_HUMAN	Q99878	Histone H2A type 1-J OS=Homo sapiens GN=HIST1H2AJ PE=1 SV=3	4.556	0.6615	0.014838	8	6	0	8	6	0	10	8	0	5	4	0	7	5	0	8	7	0	8	7	0	9	6	0	25.1372	24.9519	23.9699	25.1495	26.1663	24.6992	24.6467	26.1512		0.558091	0.613722
H2A1_HUMAN	P0C0S8	Histone H2A type 1 OS=Homo sapiens GN=HIST1H2AG PE=1 SV=2	4.556	0.6615	0.014838	8	6	0	8	6	0	10	8	0	5	4	0	7	5	0	8	7	0	8	7	0	9	6	0	25.1372	24.9519	23.9699	25.1495	26.1663	24.6992	24.6467	26.1512		0.558091	0.613722
H2A2A_HUMAN	Q6FI13	Histone H2A type 2-A OS=Homo sapiens GN=HIST2H2AA3 PE=1 SV=3	4.556	0.6615	0.014838	8	6	0	8	6	0	10	8	0	5	4	0	7	5	0	8	7	0	8	7	0	9	6	0	25.1372	24.9519	23.9699	25.1495	26.1663	24.6992	24.6467	26.1512		0.558091	0.613722
H2A2B_HUMAN	Q8IUE6	Histone H2A type 2-B OS=Homo sapiens GN=HIST2H2AB PE=1 SV=3	4.556	0.6615	0.05664	4	3	0	4	3	1	5	4	1	2	2	0	4	3	0	4	3	0	4	3	0	4	3	1	24.4231	24.4638	23.5639	24.3631	25.419	24.2855	24.1087	25.2113		0.682746	0.552633
H2A2C_HUMAN	Q16777	Histone H2A type 2-C OS=Homo sapiens GN=HIST2H2AC PE=1 SV=4	4.556	0.6615	0.014838	8	6	0	8	6	0	10	8	0	5	4	0	7	5	0	8	7	0	8	7	0	9	6	0	25.3596	25.1742	24.1922	25.3719	26.3887	24.9216	24.8691	26.3736		0.558091	0.613722
H2A3_HUMAN	Q7L7L0	Histone H2A type 3 OS=Homo sapiens GN=HIST3H2A PE=1 SV=3	3.229	0.4531	0.011825	4	4	0	4	4	0	4	4	0	4	3	0	3	3	0	5	5	0	5	5	0	6	4	0	25.0155	24.7724	23.7767	25.0703	26.053	24.5669	24.4405	25.8668		0.505975	0.573075
H2AJ_HUMAN	Q9BTM1	Histone H2A.J OS=Homo sapiens GN=H2AFJ PE=1 SV=1	4.037	0.4752	0.014838	6	5	0	6	5	0	7	6	0	4	3	0	5	4	0	6	6	0	6	6	0	7	5	0	25.3175	25.0734	24.0733	25.2927	26.3516	24.8506	24.7535	26.1262		0.525004	0.581201
H2AV_HUMAN	Q71UI9	Histone H2A.V OS=Homo sapiens GN=H2AFV PE=1 SV=3	3.287	0.3473	0.003925	4	4	0	4	4	0	3	3	0	4	4	0	5	5	0	3	3	0	3	3	0	5	4	0	24.9669	25.0036	23.9789	25.3276	25.9684	24.6953	24.6039	26.127		0.481694	0.529383
H2AW_HUMAN	Q9P0M6	Core histone macro-H2A.2 OS=Homo sapiens GN=H2AFY2 PE=1 SV=3	4.755	0.5483	0.125425	2	2	2	5	5	3	4	4	2	3	3	1	2	2	1	3	3	1	3	3	1	3	3	1	9.78087	17.9889	17.3592	18.634	NaN	17.6095	17.1841	19.2122		0.349027	2.06118
H2AX_HUMAN	P16104	Histone H2A.x OS=Homo sapiens GN=H2AFX PE=1 SV=2	3.221	0.4238	0.014838	4	4	0	2	2	0	3	3	0	4	3	0	3	3	0	4	4	0	4	4	0	4	3	0	24.653	24.3815	23.41	24.7077	25.6905	24.183	24.0529	25.4904		0.49374	0.566171
H2AY_HUMAN	O75367	Core histone macro-H2A.1 OS=Homo sapiens GN=H2AFY PE=1 SV=4	4.755	0.589	0.138301	4	4	4	5	5	3	6	6	4	5	5	3	7	7	6	5	5	3	5	5	3	5	5	3	9.60623	18.5379	18.0367	20.1216	NaN	18.0935	17.9303	20.4571		0.328025	2.25134
H2AZ_HUMAN	P0C0S5	Histone H2A.Z OS=Homo sapiens GN=H2AFZ PE=1 SV=2	3.287	0.3473	0.003925	4	4	0	4	4	0	3	3	0	4	4	0	5	5	0	3	3	0	3	3	0	5	4	0	24.9669	25.0036	23.9789	25.3276	25.9684	24.6953	24.6039	26.127		0.481694	0.529383
H2B1A_HUMAN	Q96A08	Histone H2B type 1-A OS=Homo sapiens GN=HIST1H2BA PE=1 SV=3	3.581	0.4839	0.006491	2	1	0	6	5	0	4	3	0	5	3	0	3	2	0	3	3	0	2	2	0	3	2	0	23.8446	24.8098	22.0514	23.8317	25.7588	23.0394	22.8837	24.7034		0.203728	0.46199
H2B1B_HUMAN	P33778	Histone H2B type 1-B OS=Homo sapiens GN=HIST1H2BB PE=1 SV=2	3.892	0.675	0.006491	10	8	0	16	13	0	12	9	0	14	11	0	12	10	0	9	9	0	8	8	0	9	8	0	24.4882	24.9155	22.5456	24.7349	25.8561	23.393	23.2178	25.7131		0.159114	0.373907
H2B1C_HUMAN	P62807	Histone H2B type 1-C/E/F/G/I OS=Homo sapiens GN=HIST1H2BC PE=1 SV=4	3.892	0.675	0.0003	10	8	0	14	12	0	10	8	0	13	9	0	13	10	0	9	9	0	8	8	0	10	8	0	24.5823	24.9959	22.7564	24.8902	25.9504	23.5524	23.4153	25.9337		0.179717	0.406752
H2B1D_HUMAN	P58876	Histone H2B type 1-D OS=Homo sapiens GN=HIST1H2BD PE=1 SV=2	3.892	0.675	0.0003	10	8	0	14	12	0	10	8	0	13	9	0	13	10	0	9	9	0	8	8	0	10	8	0	24.5823	24.9959	22.7564	24.8902	25.9504	23.5524	23.4153	25.9337		0.179717	0.406752
H2B1H_HUMAN	Q93079	Histone H2B type 1-H OS=Homo sapiens GN=HIST1H2BH PE=1 SV=3	3.892	0.675	0.0003	10	8	0	14	12	0	10	8	0	13	9	0	13	10	0	9	9	0	8	8	0	10	8	0	24.5823	24.9959	22.7564	24.8902	25.9504	23.5524	23.4153	25.9337		0.179717	0.406752
H2B1J_HUMAN	P06899	Histone H2B type 1-J OS=Homo sapiens GN=HIST1H2BJ PE=1 SV=3	3.892	0.675	0.006491	10	8	0	15	12	0	12	9	0	14	11	0	12	10	0	9	9	0	8	8	0	9	8	0	24.4882	24.91	22.5456	24.7349	25.8561	23.393	23.2178	25.7131		0.15985	0.375279
H2B1K_HUMAN	O60814	Histone H2B type 1-K OS=Homo sapiens GN=HIST1H2BK PE=1 SV=3	3.892	0.675	0.0003	10	8	0	13	11	0	10	8	0	13	9	0	13	10	0	9	9	0	8	8	0	10	8	0	24.5823	24.9908	22.7564	24.8902	25.9504	23.5524	23.4153	25.9337		0.18045	0.408049
H2B1L_HUMAN	Q99880	Histone H2B type 1-L OS=Homo sapiens GN=HIST1H2BL PE=1 SV=3	3.892	0.675	0.0003	9	7	0	13	11	0	10	8	0	13	9	0	11	9	0	9	9	0	8	8	0	10	8	0	24.2272	24.9951	22.7564	24.8902	25.9289	23.5524	23.4153	25.9337		0.225074	0.490367
H2B1M_HUMAN	Q99879	Histone H2B type 1-M OS=Homo sapiens GN=HIST1H2BM PE=1 SV=3	3.892	0.675	0.0003	10	8	0	14	12	0	10	8	0	13	9	0	13	10	0	9	9	0	8	8	0	10	8	0	24.5823	24.9959	22.7564	24.8902	25.9504	23.5524	23.4153	25.9337		0.179717	0.406752
H2B1N_HUMAN	Q99877	Histone H2B type 1-N OS=Homo sapiens GN=HIST1H2BN PE=1 SV=3	3.892	0.675	0.0003	10	8	0	14	12	0	10	8	0	13	9	0	13	10	0	9	9	0	8	8	0	10	8	0	24.5823	24.9959	22.7564	24.8902	25.9504	23.5524	23.4153	25.9337		0.179717	0.406752
H2B1O_HUMAN	P23527	Histone H2B type 1-O OS=Homo sapiens GN=HIST1H2BO PE=1 SV=3	3.892	0.675	0.006491	10	8	0	16	13	0	12	9	0	14	11	0	12	10	0	9	9	0	8	8	0	9	8	0	24.4882	24.9155	22.5456	24.7349	25.8561	23.393	23.2178	25.7131		0.159114	0.373907
H2B2C_HUMAN	Q6DN03	Putative histone H2B type 2-C OS=Homo sapiens GN=HIST2H2BC PE=5 SV=3	3.021	0.5181	0.015332	4	3	0	4	3	0	3	2	0	3	3	0	4	3	0	2	2	0	2	2	0	3	3	0	22.4915	20.041	19.4994	20.868	21.1593	20.3356	19.9673	21.9486		0.0571828	0.127697
H2B2D_HUMAN	Q6DRA6	Putative histone H2B type 2-D OS=Homo sapiens GN=HIST2H2BD PE=5 SV=3	3.021	0.5181	0.015332	4	3	0	4	3	0	3	2	0	3	3	0	4	3	0	2	2	0	2	2	0	3	3	0	22.5984	20.148	19.6064	20.9749	21.2663	20.4425	20.0742	22.0555		0.0571831	0.127698
H2B2E_HUMAN	Q16778	Histone H2B type 2-E OS=Homo sapiens GN=HIST2H2BE PE=1 SV=3	3.892	0.675	0.006491	10	8	0	16	13	0	12	9	0	14	11	0	12	10	0	9	9	0	8	8	0	9	8	0	24.4882	24.9155	22.5456	24.7349	25.8561	23.393	23.2178	25.7131		0.159114	0.373907
H2B2F_HUMAN	Q5QNW6	Histone H2B type 2-F OS=Homo sapiens GN=HIST2H2BF PE=1 SV=3	3.892	0.675	0.0003	10	8	0	14	12	0	10	8	0	13	9	0	13	10	0	9	9	0	8	8	0	10	8	0	24.5823	24.9959	22.7564	24.8902	25.9504	23.5524	23.4153	25.9337		0.179717	0.406752
H2B3B_HUMAN	Q8N257	Histone H2B type 3-B OS=Homo sapiens GN=HIST3H2BB PE=1 SV=3	3.892	0.675	0.015332	9	7	0	13	10	0	10	7	0	10	8	0	9	8	0	7	7	0	6	6	0	8	7	0	24.1057	24.906	22.5085	24.6185	25.8331	23.3786	20.9434	25.7074		0.0184218	-0.0690851
H2BFS_HUMAN	P57053	Histone H2B type F-S OS=Homo sapiens GN=H2BFS PE=1 SV=2	3.892	0.675	0.0003	10	8	0	13	11	0	10	8	0	13	9	0	13	10	0	9	9	0	8	8	0	10	8	0	24.5823	24.9908	22.7564	24.8902	25.9504	23.5524	23.4153	25.9337		0.18045	0.408049
H31T_HUMAN	Q16695	Histone H3.1t OS=Homo sapiens GN=HIST3H3 PE=1 SV=3	2.37	0.3477	0.018785	3	3	0	4	3	0	3	3	0	1	1	0	1	1	0	4	4	0	5	5	0	1	1	0	25.2534	24.2556	22.7199	24.6339	25.221	24.7473	24.8425	25.9728		0.8028	0.980178
H31_HUMAN	P68431	Histone H3.1 OS=Homo sapiens GN=HIST1H3A PE=1 SV=2	2.37	0.3477	0.018785	3	3	0	4	3	0	3	3	0	1	1	0	1	1	0	4	4	0	5	5	0	1	1	0	25.2534	24.2556	22.7199	24.6339	25.221	24.7473	24.8425	25.9728		0.8028	0.980178
H32_HUMAN	Q71DI3	Histone H3.2 OS=Homo sapiens GN=HIST2H3A PE=1 SV=3	2.37	0.3477	0.018785	3	3	0	4	3	0	3	3	0	1	1	0	1	1	0	4	4	0	5	5	0	1	1	0	25.2534	24.2556	22.7199	24.6339	25.221	24.7473	24.8425	25.9728		0.8028	0.980178
H33_HUMAN	P84243	Histone H3.3 OS=Homo sapiens GN=H3F3A PE=1 SV=2	2.37	0.3477	0.018785	3	3	0	4	3	0	3	3	0	1	1	0	3	3	2	4	4	0	5	5	0	1	1	0	25.2534	24.2556	22.7199	24.6339	25.2352	24.7473	24.8425	25.9728		0.806201	0.983732
H3C_HUMAN	Q6NXT2	Histone H3.3C OS=Homo sapiens GN=H3F3C PE=1 SV=3	2.123	0.2757	0.018785	2	2	0	2	2	0	2	2	0	1	1	0	1	1	0	2	2	0	3	3	0	1	1	0	24.643	24.1031	22.7051	24.6339	25.221	23.8674	24.1698	25.9728		0.549382	0.786449
H4_HUMAN	P62805	Histone H4 OS=Homo sapiens GN=HIST1H4A PE=1 SV=2	4.466	0.6053	0.008682	16	11	11	23	14	14	18	12	12	11	8	8	20	13	13	12	9	9	14	11	11	17	12	12	26.06	25.6636	24.158	26.1821	27.1987	25.1968	25.359	27.5474		0.478651	0.80954
H90B2_HUMAN	Q58FF8	Putative heat shock protein HSP 90-beta 2 OS=Homo sapiens GN=HSP90AB2P PE=1 SV=2	3.92	0.5749	0.00733	12	11	0	9	9	0	7	7	0	13	12	0	14	11	0	16	13	0	13	10	0	14	12	0	23.4737	21.6854	21.0807	23.8044	24.3198	23.3479	22.932	24.9367		0.854396	1.37307
H90B3_HUMAN	Q58FF7	Putative heat shock protein HSP 90-beta-3 OS=Homo sapiens GN=HSP90AB3P PE=5 SV=1	4.562	0.6368	0.003294	30	25	0	15	14	0	13	11	0	18	17	0	35	30	0	30	26	0	28	23	0	26	20	0	23.3318	21.2284	20.836	22.9441	24.161	23.1832	22.6392	24.4938		1.05755	1.53423
H90B4_HUMAN	Q58FF6	Putative heat shock protein HSP 90-beta 4 OS=Homo sapiens GN=HSP90AB4P PE=5 SV=1	4.562	0.6368	0.003294	8	7	0	6	5	0	5	5	0	6	6	0	8	7	0	7	6	0	6	5	0	7	6	0	21.7517	20.4305	19.6632	22.0429	22.6468	21.7051	21.3839	23.2572		0.918541	1.27622
HACD3_HUMAN	Q9P035	Very-long-chain (3R)-3-hydroxyacyl-[acyl-carrier protein] dehydratase 3 OS=Homo sapiens GN=PTPLAD1 PE=1 SV=2	4.365	0.5113	0.040213	7	7	7	2	2	2	2	2	2	5	5	5	8	8	8	3	3	3	5	5	5	4	4	4	18.9938	16.6185	16.4183	19.2851	20.0123	17.3485	18.4505	19.0886		0.421214	0.896055
HAGHL_HUMAN	Q6PII5	Hydroxyacylglutathione hydrolase-like protein OS=Homo sapiens GN=HAGHL PE=2 SV=1	2.616	0.4937	0.891584	1	1	1	0	0	0	0	0	0	0	0	0	0	0	0	1	1	1	1	1	1	0	0	0	9.21916	11.3588	12.8488	11.2757	NaN	14.1535	13.9338	NaN		1.20305	2.86801
HAKAI_HUMAN	Q75N03	E3 ubiquitin-protein ligase Hakai OS=Homo sapiens GN=CBLL1 PE=1 SV=1	1.441	0.415	0.048257	0	0	0	1	1	0	0	0	0	0	0	0	0	0	0	0	0	0	0	0	0	0	0	0	12.1181	20.1184	12.376	13.1831	NaN	NaN	NaN	NaN		0	NaN
HAP28_HUMAN	Q13442	28 kDa heat- and acid-stable phosphoprotein OS=Homo sapiens GN=PDAP1 PE=1 SV=1	3.622	0.496	0.261602	2	2	2	0	0	0	0	0	0	0	0	0	4	4	4	0	0	0	0	0	0	1	1	1	8.86637	12.7191	12.4771	14.1574	NaN	NaN	NaN	16.759		0	4.70406
HAS1_HUMAN	Q92839	Hyaluronan synthase 1 OS=Homo sapiens GN=HAS1 PE=1 SV=2	1.374	0.1477	0.015629	0	0	0	0	0	0	0	0	0	0	0	0	1	1	1	0	0	0	0	0	0	0	0	0	11.6724	11.7286	10.4243	11.987	15.9317	NaN	NaN	NaN		0	4.47857
HAT1_HUMAN	O14929	Histone acetyltransferase type B catalytic subunit OS=Homo sapiens GN=HAT1 PE=1 SV=1	2.623	0.4236	0.011786	1	1	1	0	0	0	0	0	0	0	0	0	1	1	1	0	0	0	0	0	0	0	0	0	11.7944	11.0779	11.6964	11.9424	NaN	NaN	NaN	NaN		-4.34294e-08	0
HAUS3_HUMAN	Q68CZ6	HAUS augmin-like complex subunit 3 OS=Homo sapiens GN=HAUS3 PE=1 SV=1	3.179	0.3385	0.528125	0	0	0	0	0	0	0	0	0	0	0	0	1	1	1	0	0	0	0	0	0	0	0	0	12.9642	10.3732	11.749	11.7729	NaN	NaN	NaN	NaN		-4.34294e-08	0
HAUS8_HUMAN	Q9BT25	HAUS augmin-like complex subunit 8 OS=Homo sapiens GN=HAUS8 PE=1 SV=3	2.765	0.1523	1.1315	1	1	1	0	0	0	0	0	0	0	0	0	0	0	0	0	0	0	0	0	0	0	0	0	12.5384	13.079	12.1515	11.4444	NaN	NaN	NaN	NaN		-4.34294e-08	0
HBA_HUMAN	P69905	Hemoglobin subunit alpha OS=Homo sapiens GN=HBA1 PE=1 SV=2	2.991	0.3658	0.054663	0	0	0	1	1	1	0	0	0	1	1	1	0	0	0	0	0	0	0	0	0	0	0	0	11.8016	15.654	12.9081	19.0024	NaN	NaN	NaN	NaN		0	NaN
HBB_HUMAN	P68871	Hemoglobin subunit beta OS=Homo sapiens GN=HBB PE=1 SV=2	3.262	0.5479	0.198648	0	0	0	0	0	0	0	0	0	6	6	2	0	0	0	1	1	0	0	0	0	0	0	0	10.5566	8.10572	9.63356	21.6126	NaN	14.9473	NaN	NaN		0	2.47022
HBD_HUMAN	P02042	Hemoglobin subunit delta OS=Homo sapiens GN=HBD PE=1 SV=2	3.262	0.4264	0.198648	0	0	0	0	0	0	0	0	0	4	4	0	0	0	0	1	1	0	0	0	0	0	0	0	12.1787	11.0229	11.2759	20.357	NaN	14.9473	NaN	NaN		0	1.23868
HBE_HUMAN	P02100	Hemoglobin subunit epsilon OS=Homo sapiens GN=HBE1 PE=1 SV=2	1.955	0.3534	0.9654	0	0	0	0	0	0	0	0	0	1	1	0	0	0	0	1	1	0	0	0	0	0	0	0	12.8263	13.0718	12.5464	18.208	NaN	14.8218	NaN	NaN		0	0.658673
HBG1_HUMAN	P69891	Hemoglobin subunit gamma-1 OS=Homo sapiens GN=HBG1 PE=1 SV=2	1.955	0.3534	0.9654	0	0	0	0	0	0	0	0	0	1	1	0	0	0	0	1	1	0	0	0	0	0	0	0	12.7835	12.0616	10.7824	18.208	NaN	14.8218	NaN	NaN		0	1.36292
HBG2_HUMAN	P69892	Hemoglobin subunit gamma-2 OS=Homo sapiens GN=HBG2 PE=1 SV=2	1.955	0.3534	0.9654	0	0	0	0	0	0	0	0	0	1	1	0	0	0	0	1	1	0	0	0	0	0	0	0	13.0148	11.6768	11.4776	18.208	NaN	14.8218	NaN	NaN		0	1.2275
HBS1L_HUMAN	Q9Y450	HBS1-like protein OS=Homo sapiens GN=HBS1L PE=1 SV=1	4.598	0.6592	0.091655	7	7	7	0	0	0	0	0	0	0	0	0	5	5	5	0	0	0	0	0	0	1	1	1	16.7922	13.503	11.3753	11.3273	NaN	NaN	NaN	19.1891		0	5.93965
HCD2_HUMAN	Q99714	3-hydroxyacyl-CoA dehydrogenase type-2 OS=Homo sapiens GN=HSD17B10 PE=1 SV=3	4.249	0.6672	0.187968	1	1	1	0	0	0	0	0	0	0	0	0	5	3	3	0	0	0	0	0	0	0	0	0	12.0614	10.7106	11.0753	11.382	NaN	NaN	NaN	NaN		-4.34294e-08	0
HCFC1_HUMAN	P51610	Host cell factor 1 OS=Homo sapiens GN=HCFC1 PE=1 SV=2	4.417	0.5964	0.006849	19	18	17	2	2	2	0	0	0	0	0	0	12	12	11	7	7	7	7	7	7	9	9	9	18.1945	14.4497	13.6242	11.9814	18.8424	16.9364	17.0158	18.3432		1.21575	3.22204
HCFC2_HUMAN	Q9Y5Z7	Host cell factor 2 OS=Homo sapiens GN=HCFC2 PE=1 SV=1	1.425	0.346	0.078672	1	1	0	0	0	0	0	0	0	0	0	0	1	1	0	0	0	0	0	0	0	0	0	0	12.1096	10.6709	9.21259	13.7736	16.2504	NaN	NaN	NaN		0	4.80869
HDAC1_HUMAN	Q13547	Histone deacetylase 1 OS=Homo sapiens GN=HDAC1 PE=1 SV=1	4.668	0.6549	0.002503	17	15	10	6	6	3	6	6	3	7	6	3	22	17	11	6	6	4	9	8	4	9	9	4	20.8178	17.9874	17.3445	20.2481	22.2001	19.1945	19.5991	21.2749		0.635766	1.46771
HDAC2_HUMAN	Q92769	Histone deacetylase 2 OS=Homo sapiens GN=HDAC2 PE=1 SV=2	4.763	0.6549	0.003202	14	13	8	7	7	4	6	6	3	6	5	2	19	17	11	5	5	3	7	6	2	8	8	3	20.7593	18.1265	17.3586	20.0755	22.1458	18.9923	19.3769	21.3133		0.588243	1.3771
HDAC3_HUMAN	O15379	Histone deacetylase 3 OS=Homo sapiens GN=HDAC3 PE=1 SV=2	1.614	0.2751	0.348572	0	0	0	0	0	0	0	0	0	0	0	0	1	1	0	0	0	0	0	0	0	0	0	0	13.3094	12.7246	11.5502	10.6937	18.2496	NaN	NaN	NaN		0	6.1801
HDAC6_HUMAN	Q9UBN7	Histone deacetylase 6 OS=Homo sapiens GN=HDAC6 PE=1 SV=2	4.374	0.6153	0.017318	12	12	12	11	11	11	5	5	5	7	7	7	17	16	16	12	11	11	11	10	10	6	6	6	19.3011	19.7679	17.3196	21.2644	22.4106	20.8498	20.2892	20.6807		0.885739	1.64432
HDGF_HUMAN	P51858	Hepatoma-derived growth factor OS=Homo sapiens GN=HDGF PE=1 SV=1	4.317	0.5049	0.033068	14	14	13	4	4	4	1	1	1	6	6	6	7	7	7	4	4	3	4	4	3	12	11	11	17.9191	16.9938	14.5948	20.4054	17.9355	17.1048	17.1955	21.3778		0.238947	0.925133
HDHD2_HUMAN	Q9H0R4	Haloacid dehalogenase-like hydrolase domain-containing protein 2 OS=Homo sapiens GN=HDHD2 PE=1 SV=1	2.537	0.4017	0.54709	0	0	0	0	0	0	0	0	0	0	0	0	1	1	1	0	0	0	0	0	0	0	0	0	12.8842	11.4894	12.9703	13.353	NaN	NaN	NaN	NaN		-4.34294e-08	0
HDX_HUMAN	Q7Z353	Highly divergent homeobox OS=Homo sapiens GN=HDX PE=1 SV=1	4.468	0.6708	0.007304	31	27	27	19	17	17	16	15	15	5	5	5	42	34	34	12	12	12	15	15	15	2	2	2	21.659	20.4257	19.1833	19.0212	23.4466	20.0554	19.9463	17.1246		0.0167763	0.0709229
HD_HUMAN	P42858	Huntingtin OS=Homo sapiens GN=HTT PE=1 SV=2	3.182	0.2172	0.901891	0	0	0	0	0	0	0	0	0	1	1	1	0	0	0	0	0	0	0	0	0	0	0	0	12.7499	12.2939	10.9118	11.4037	NaN	NaN	NaN	NaN		0	NaN
HEAT1_HUMAN	Q9H583	HEAT repeat-containing protein 1 OS=Homo sapiens GN=HEATR1 PE=1 SV=3	2.932	0.4507	0.157249	5	5	5	0	0	0	0	0	0	0	0	0	9	9	9	2	2	2	1	1	1	2	2	2	10.6195	9.26449	13.0122	10.9738	NaN	12.2383	11.9254	13.8502		0.786514	1.70381
HEAT3_HUMAN	Q7Z4Q2	HEAT repeat-containing protein 3 OS=Homo sapiens GN=HEATR3 PE=1 SV=2	3.012	0.3964	0.429161	1	1	1	0	0	0	0	0	0	0	0	0	0	0	0	0	0	0	0	0	0	0	0	0	11.287	10.5072	11.9225	13.3492	NaN	NaN	NaN	NaN		-4.34294e-08	0
HEAT6_HUMAN	Q6AI08	HEAT repeat-containing protein 6 OS=Homo sapiens GN=HEATR6 PE=1 SV=1	4.11	0.3766	0.077863	0	0	0	0	0	0	0	0	0	0	0	0	1	1	1	0	0	0	0	0	0	0	0	0	12.1092	10.5747	11.5651	11.7132	NaN	NaN	NaN	NaN		-4.34294e-08	0
HEBP2_HUMAN	Q9Y5Z4	Heme-binding protein 2 OS=Homo sapiens GN=HEBP2 PE=1 SV=1	2.562	0.3407	1.65724	0	0	0	0	0	0	0	0	0	0	0	0	0	0	0	0	0	0	0	0	0	2	2	2	13.6784	12.5284	11.7455	12.6094	NaN	NaN	NaN	16.4789		0	3.83843
HECD1_HUMAN	Q9ULT8	E3 ubiquitin-protein ligase HECTD1 OS=Homo sapiens GN=HECTD1 PE=1 SV=3	3.511	0.49	0.009227	7	7	7	0	0	0	0	0	0	0	0	0	3	3	3	1	1	1	0	0	0	0	0	0	11.57	11.9868	12.8921	10.3353	14.1861	11.0343	NaN	NaN		0.296279	0.914167
HECD4_HUMAN	Q9Y4D8	Probable E3 ubiquitin-protein ligase HECTD4 OS=Homo sapiens GN=HECTD4 PE=1 SV=5	1.676	0.1309	0.048271	0	0	0	0	0	0	1	1	1	0	0	0	1	1	1	0	0	0	0	0	0	0	0	0	9.2981	10.9159	14.2725	11.0634	NaN	NaN	NaN	NaN		0	NaN
HELLS_HUMAN	Q9NRZ9	Lymphoid-specific helicase OS=Homo sapiens GN=HELLS PE=1 SV=1	1.956	0.1498	0.490314	0	0	0	0	0	0	0	0	0	0	0	0	1	1	1	0	0	0	0	0	0	0	0	0	11.4044	11.6216	10.7955	13.007	NaN	NaN	NaN	NaN		-4.34294e-08	0
HEM2_HUMAN	P13716	Delta-aminolevulinic acid dehydratase OS=Homo sapiens GN=ALAD PE=1 SV=1	2.142	0.5047	0.330554	0	0	0	1	1	1	0	0	0	0	0	0	0	0	0	0	0	0	0	0	0	0	0	0	11.6707	14.1237	9.64534	10.5342	NaN	NaN	NaN	NaN		0	NaN
HEM6_HUMAN	P36551	Coproporphyrinogen-III oxidase, mitochondrial OS=Homo sapiens GN=CPOX PE=1 SV=3	2.937	0.2516	0.567952	2	2	2	0	0	0	0	0	0	1	1	1	0	0	0	0	0	0	0	0	0	0	0	0	13.4261	11.3854	12.7672	13.3213	NaN	NaN	NaN	NaN		0	NaN
HEMO_HUMAN	P02790	Hemopexin OS=Homo sapiens GN=HPX PE=1 SV=2	1.502	0.0985	0.338136	0	0	0	1	1	1	0	0	0	0	0	0	0	0	0	0	0	0	0	0	0	0	0	0	9.67378	14.8523	10.0589	12.0943	NaN	NaN	NaN	NaN		0	NaN
HERC1_HUMAN	Q15751	Probable E3 ubiquitin-protein ligase HERC1 OS=Homo sapiens GN=HERC1 PE=1 SV=2	1.989	0.2438	0.440478	0	0	0	0	0	0	0	0	0	0	0	0	1	1	1	0	0	0	0	0	0	0	0	0	12.1682	11.3699	12.3316	9.63141	NaN	NaN	NaN	NaN		-4.34294e-08	0
HERC2_HUMAN	O95714	E3 ubiquitin-protein ligase HERC2 OS=Homo sapiens GN=HERC2 PE=1 SV=2	2.395	0.4276	0.033571	1	1	1	0	0	0	0	0	0	0	0	0	2	2	2	0	0	0	0	0	0	0	0	0	13.3167	12.3902	11.4196	12.5993	NaN	NaN	NaN	NaN		-4.34294e-08	0
HERC5_HUMAN	Q9UII4	E3 ISG15--protein ligase HERC5 OS=Homo sapiens GN=HERC5 PE=1 SV=2	1.849	0.1871	1.04791	0	0	0	0	0	0	0	0	0	0	0	0	1	1	1	0	0	0	0	0	0	0	0	0	11.1505	12.7594	9.60597	11.1663	NaN	NaN	NaN	NaN		-4.34294e-08	0
HEXA_HUMAN	P06865	Beta-hexosaminidase subunit alpha OS=Homo sapiens GN=HEXA PE=1 SV=2	1.917	0.4095	1.56608	0	0	0	0	0	0	0	0	0	0	0	0	0	0	0	0	0	0	0	0	0	1	1	1	13.3678	11.6796	12.1466	11.2286	NaN	NaN	NaN	14.6378		0	2.53211
HEXB_HUMAN	P07686	Beta-hexosaminidase subunit beta OS=Homo sapiens GN=HEXB PE=1 SV=3	2.239	0.3379	0.173003	0	0	0	0	0	0	0	0	0	1	1	1	1	1	1	0	0	0	0	0	0	1	1	1	13.5331	10.2964	10.8932	16.1061	NaN	NaN	NaN	15.1961		0	2.48883
HGB1A_HUMAN	B2RPK0	Putative high mobility group protein B1-like 1 OS=Homo sapiens GN=HMGB1P1 PE=5 SV=1	3.548	0.4216	0.012085	3	3	0	3	2	0	2	1	0	2	2	0	4	3	0	3	3	0	1	1	0	4	4	0	18.9057	18.9166	18.0655	20.7277	21.3314	19.3936	15.6801	21.4643		0.0771958	0.313452
HGFA_HUMAN	Q04756	Hepatocyte growth factor activator OS=Homo sapiens GN=HGFAC PE=1 SV=1	1.085	0.2249	0.198218	0	0	0	0	0	0	0	0	0	0	0	0	1	1	0	0	0	0	0	0	0	0	0	0	12.3756	11.2444	11.5666	9.27208	18.9802	NaN	NaN	NaN		0	7.86556
HGS_HUMAN	O14964	Hepatocyte growth factor-regulated tyrosine kinase substrate OS=Homo sapiens GN=HGS PE=1 SV=1	1.873	0.2456	0.256284	2	2	2	0	0	0	0	0	0	0	0	0	1	1	1	0	0	0	0	0	0	1	1	1	11.9932	11.6593	12.8641	11.9755	NaN	NaN	NaN	14.0641		0	1.94112
HHIP_HUMAN	Q96QV1	Hedgehog-interacting protein OS=Homo sapiens GN=HHIP PE=1 SV=3	1.923	0.103	1.08408	0	0	0	0	0	0	0	0	0	0	0	0	0	0	0	0	0	0	1	1	1	0	0	0	12.5906	12.3009	11.6735	11.8986	NaN	NaN	14.7466	NaN		0	2.63072
HIN1L_HUMAN	Q7RTX8	Putative HIN1-like protein OS=Homo sapiens GN=HIN1L PE=5 SV=1	3.176	0.579	0.013464	3	3	0	4	3	0	5	4	0	5	3	0	9	8	0	5	4	0	5	4	0	4	3	0	18.0264	19.5181	18.5991	20.2749	21.9035	20.4441	19.7522	19.9904		1.06345	1.41789
HINT1_HUMAN	P49773	Histidine triad nucleotide-binding protein 1 OS=Homo sapiens GN=HINT1 PE=1 SV=2	1.63	0.273	0.014745	1	1	1	0	0	0	0	0	0	0	0	0	0	0	0	0	0	0	0	0	0	0	0	0	13.4187	10.6557	11.2311	10.5506	NaN	NaN	NaN	NaN		-4.34294e-08	0
HIP1R_HUMAN	O75146	Huntingtin-interacting protein 1-related protein OS=Homo sapiens GN=HIP1R PE=1 SV=2	3.144	0.5038	0.308342	0	0	0	0	0	0	0	0	0	0	0	0	1	1	1	0	0	0	0	0	0	0	0	0	12.0659	10.609	11.4215	12.4398	NaN	NaN	NaN	NaN		-4.34294e-08	0
HLAE_HUMAN	P13747	HLA class I histocompatibility antigen, alpha chain E OS=Homo sapiens GN=HLA-E PE=1 SV=3	2.122	0.2224	2.44961	0	0	0	0	0	0	0	0	0	0	0	0	1	1	0	0	0	0	0	0	0	0	0	0	13.069	11.8775	11.6425	12.271	NaN	NaN	NaN	NaN		-4.34294e-08	0
HLAH_HUMAN	P01893	Putative HLA class I histocompatibility antigen, alpha chain H OS=Homo sapiens GN=HLA-H PE=5 SV=3	2.122	0.2224	2.44961	0	0	0	0	0	0	0	0	0	0	0	0	1	1	0	0	0	0	0	0	0	0	0	0	10.7011	13.3309	12.5181	11.1027	NaN	NaN	NaN	NaN		-4.34294e-08	0
HLTF_HUMAN	Q14527	Helicase-like transcription factor OS=Homo sapiens GN=HLTF PE=1 SV=2	1.449	0.2091	0.095779	0	0	0	0	0	0	0	0	0	0	0	0	1	1	1	0	0	0	0	0	0	0	0	0	13.159	11.5927	10.9563	12.6218	15.1953	NaN	NaN	NaN		0	3.11283
HM13_HUMAN	Q8TCT9	Minor histocompatibility antigen H13 OS=Homo sapiens GN=HM13 PE=1 SV=1	2.745	0.5607	0.072926	2	2	2	0	0	0	1	1	1	2	1	1	2	2	2	0	0	0	2	2	2	2	1	1	11.5245	11.9232	14.5025	16.1032	18.1125	NaN	15.4992	16.7338		1.14641	3.26848
HM20A_HUMAN	Q9NP66	High mobility group protein 20A OS=Homo sapiens GN=HMG20A PE=1 SV=1	1.964	0.1935	0.459858	0	0	0	0	0	0	0	0	0	0	0	0	1	1	1	0	0	0	0	0	0	0	0	0	11.1149	10.7714	11.2893	12.0139	NaN	NaN	NaN	NaN		-4.34294e-08	0
HMGA1_HUMAN	P17096	High mobility group protein HMG-I/HMG-Y OS=Homo sapiens GN=HMGA1 PE=1 SV=3	4.116	0.4259	0.565956	1	1	1	1	1	1	0	0	0	0	0	0	2	2	2	1	1	1	0	0	0	1	1	1	11.0793	17.7656	11.8518	10.6506	NaN	18.318	NaN	17.6245		0.961093	5.13441
HMGA2_HUMAN	P52926	High mobility group protein HMGI-C OS=Homo sapiens GN=HMGA2 PE=1 SV=1	5.063	0.5777	0.294677	1	1	1	0	0	0	0	0	0	0	0	0	2	2	2	0	0	0	0	0	0	0	0	0	11.4266	13.8138	11.0235	11.0088	NaN	NaN	NaN	NaN		-4.34294e-08	0
HMGB1_HUMAN	P09429	High mobility group protein B1 OS=Homo sapiens GN=HMGB1 PE=1 SV=3	4.109	0.4933	0.012085	7	7	3	6	5	3	4	3	1	6	5	3	8	7	3	6	6	3	2	2	1	9	7	3	19.837	19.4665	18.6568	21.456	21.9936	19.9915	17.6232	22.3351		0.202698	0.631763
HMGB2_HUMAN	P26583	High mobility group protein B2 OS=Homo sapiens GN=HMGB2 PE=1 SV=2	3.628	0.495	0.015538	3	3	2	1	1	1	2	2	1	1	1	1	3	3	2	1	1	1	0	0	0	3	2	2	19.1902	16.9602	17.0852	15.9292	20.4329	17.3223	NaN	19.3147		0.745446	1.73211
HMGB3_HUMAN	O15347	High mobility group protein B3 OS=Homo sapiens GN=HMGB3 PE=1 SV=4	1.975	0.3995	1.11437	1	1	1	0	0	0	0	0	0	0	0	0	0	0	0	0	0	0	0	0	0	1	1	1	9.93198	14.4242	10.178	12.3051	NaN	NaN	NaN	18.0894		0	6.37953
HMGN1_HUMAN	P05114	Non-histone chromosomal protein HMG-14 OS=Homo sapiens GN=HMGN1 PE=1 SV=3	2.897	0.4766	0.027928	1	1	1	0	0	0	0	0	0	3	2	2	1	1	1	0	0	0	0	0	0	3	3	3	18.8216	11.6498	12.3427	19.0998	20.1824	NaN	NaN	18.5768		0.565577	3.90112
HMGN5_HUMAN	P82970	High mobility group nucleosome-binding domain-containing protein 5 OS=Homo sapiens GN=HMGN5 PE=1 SV=1	3.476	0.4581	0.37821	0	0	0	0	0	0	0	0	0	1	1	1	2	2	2	0	0	0	0	0	0	2	2	2	13.205	11.4222	12.9212	13.4683	NaN	NaN	NaN	17.0989		0	4.34468
HMGX4_HUMAN	Q9UGU5	HMG domain-containing protein 4 OS=Homo sapiens GN=HMGXB4 PE=2 SV=2	3.932	0.4222	1.01982	0	0	0	0	0	0	0	0	0	0	0	0	1	1	1	0	0	0	0	0	0	0	0	0	11.9993	14.0094	12.1403	10.2142	NaN	NaN	NaN	NaN		-4.34294e-08	0
HMMR_HUMAN	O75330	Hyaluronan mediated motility receptor OS=Homo sapiens GN=HMMR PE=1 SV=2	3.146	0.5664	0.019001	2	2	2	0	0	0	0	0	0	0	0	0	4	4	4	0	0	0	0	0	0	0	0	0	9.87965	11.9026	12.8132	12.588	NaN	NaN	NaN	NaN		-4.34294e-08	0
HMOX1_HUMAN	P09601	Heme oxygenase 1 OS=Homo sapiens GN=HMOX1 PE=1 SV=1	2.124	0.3079	0.073102	0	0	0	0	0	0	0	0	0	0	0	0	1	1	1	0	0	0	0	0	0	0	0	0	12.8971	10.2859	10.3099	11.0901	NaN	NaN	NaN	NaN		-4.34294e-08	0
HN1L_HUMAN	Q9H910	Hematological and neurological expressed 1-like protein OS=Homo sapiens GN=HN1L PE=1 SV=1	2.25	0.5462	0.159434	2	2	2	0	0	0	0	0	0	0	0	0	0	0	0	0	0	0	0	0	0	1	1	1	11.7503	12.1555	12.1417	12.9823	NaN	NaN	NaN	16.421		0	4.16357
HN1_HUMAN	Q9UK76	Hematological and neurological expressed 1 protein OS=Homo sapiens GN=HN1 PE=1 SV=3	3.806	0.4612	0.054901	3	3	3	0	0	0	0	0	0	3	3	3	1	1	1	0	0	0	1	1	1	4	4	4	11.2635	13.5827	12.7109	19.3447	NaN	NaN	15.7306	20.4711		0.568824	3.87536
HNRCL_HUMAN	O60812	Heterogeneous nuclear ribonucleoprotein C-like 1 OS=Homo sapiens GN=HNRNPCL1 PE=1 SV=1	3.847	0.4623	0.007626	18	12	0	14	12	0	11	10	0	12	9	0	17	11	0	18	12	0	16	12	0	10	7	0	24.947	22.5608	21.6307	24.7537	25.5662	23.3256	23.2306	24.8286		0.324759	0.764734
HNRDL_HUMAN	O14979	Heterogeneous nuclear ribonucleoprotein D-like OS=Homo sapiens GN=HNRPDL PE=1 SV=3	3.947	0.5967	0.012444	22	16	15	5	5	4	1	1	0	1	1	1	22	17	16	5	5	3	3	3	2	6	5	4	23.007	19.1454	16.7137	15.1662	23.728	18.6726	18.5261	20.9048		0.410407	1.9498
HNRH1_HUMAN	P31943	Heterogeneous nuclear ribonucleoprotein H OS=Homo sapiens GN=HNRNPH1 PE=1 SV=4	4.938	0.6966	0.003094	26	16	9	16	11	6	15	10	6	16	11	6	31	15	8	19	13	8	18	13	8	16	10	5	24.4931	23.3771	22.1194	24.4118	25.9104	24.3458	24.2085	24.532		0.84736	1.1488
HNRH2_HUMAN	P55795	Heterogeneous nuclear ribonucleoprotein H2 OS=Homo sapiens GN=HNRNPH2 PE=1 SV=1	4.761	0.6966	0.003094	16	11	5	13	9	5	11	7	4	10	7	3	19	13	7	14	9	5	14	9	5	11	8	4	24.0357	22.8884	21.5195	23.8412	25.6193	24.129	23.9531	23.6537		0.886223	1.26757
HNRH3_HUMAN	P31942	Heterogeneous nuclear ribonucleoprotein H3 OS=Homo sapiens GN=HNRNPH3 PE=1 SV=2	5.142	0.6018	0.023949	16	13	13	9	7	7	9	8	8	10	7	7	18	15	15	9	8	8	8	7	7	9	7	7	22.6999	19.261	18.5254	21.7383	23.699	20.0146	19.5083	21.8605		0.206075	0.714484
HNRL1_HUMAN	Q9BUJ2	Heterogeneous nuclear ribonucleoprotein U-like protein 1 OS=Homo sapiens GN=HNRNPUL1 PE=1 SV=2	4.546	0.5801	0.003751	20	20	20	6	6	6	3	3	3	6	6	6	25	22	22	7	6	6	6	5	5	7	7	7	19.5094	16.6736	14.8638	18.2295	20.9074	18.0831	17.7057	18.6577		0.578594	1.51941
HNRL2_HUMAN	Q1KMD3	Heterogeneous nuclear ribonucleoprotein U-like protein 2 OS=Homo sapiens GN=HNRNPUL2 PE=1 SV=1	3.876	0.5457	0.023126	15	15	15	6	6	6	3	3	3	5	5	5	18	17	17	3	3	3	7	7	7	2	2	2	18.7354	15.9769	14.5768	20.0931	20.1763	15.5879	17.8057	16.2219		0.0215014	0.102407
HNRLL_HUMAN	Q8WVV9	Heterogeneous nuclear ribonucleoprotein L-like OS=Homo sapiens GN=HNRPLL PE=1 SV=1	3.299	0.3674	0.023752	2	2	2	0	0	0	0	0	0	0	0	0	3	3	3	0	0	0	0	0	0	0	0	0	12.46	10.3612	10.1388	12.6716	17.1741	NaN	NaN	NaN		0	5.76621
HNRPC_HUMAN	P07910	Heterogeneous nuclear ribonucleoproteins C1/C2 OS=Homo sapiens GN=HNRNPC PE=1 SV=4	5.196	0.6947	0.00201	52	32	20	30	24	12	23	20	10	24	19	10	53	30	19	34	23	11	32	23	11	22	17	10	26.0129	23.6675	22.559	25.5882	26.6276	24.5902	24.4978	25.6681		0.410951	0.889022
HNRPD_HUMAN	Q14103	Heterogeneous nuclear ribonucleoprotein D0 OS=Homo sapiens GN=HNRNPD PE=1 SV=1	4.76	0.6656	0.012444	28	19	18	10	8	7	3	3	2	9	6	6	25	17	16	7	7	5	8	7	6	11	8	7	24.2764	20.0233	18.2281	21.8999	24.414	20.4236	20.1543	23.1939		0.226912	0.93953
HNRPF_HUMAN	P52597	Heterogeneous nuclear ribonucleoprotein F OS=Homo sapiens GN=HNRNPF PE=1 SV=3	6.003	0.6947	0.003094	15	12	10	13	9	7	13	9	7	10	7	5	21	14	12	15	11	9	15	11	9	15	12	10	24.2939	22.5858	21.7111	22.9763	25.7515	24.045	23.9218	23.9166		1.13507	1.51695
HNRPK_HUMAN	P61978	Heterogeneous nuclear ribonucleoprotein K OS=Homo sapiens GN=HNRNPK PE=1 SV=1	5.127	0.6375	0.000339	47	30	30	32	23	23	28	24	24	26	20	20	54	31	31	35	24	24	35	25	25	29	20	20	24.9675	22.38	21.4383	24.3633	26.5121	23.0306	22.9302	25.0316		0.40114	1.08887
HNRPL_HUMAN	P14866	Heterogeneous nuclear ribonucleoprotein L OS=Homo sapiens GN=HNRNPL PE=1 SV=2	6.147	0.644	0.007787	29	23	23	10	10	10	10	10	10	12	11	11	32	26	26	8	7	7	9	9	9	16	14	14	23.8453	20.507	19.3596	21.2893	24.8404	20.4055	20.0691	22.1902		0.167036	0.625992
HNRPM_HUMAN	P52272	Heterogeneous nuclear ribonucleoprotein M OS=Homo sapiens GN=HNRNPM PE=1 SV=3	4.678	0.6674	0.000864	95	84	84	23	23	23	17	17	17	9	9	9	89	81	81	25	25	25	23	23	23	15	14	14	23.8489	20.1687	18.6428	19.8598	24.6938	20.6183	20.4242	20.7727		0.270784	0.997182
HNRPQ_HUMAN	O60506	Heterogeneous nuclear ribonucleoprotein Q OS=Homo sapiens GN=SYNCRIP PE=1 SV=2	5.853	0.6647	0.003617	45	33	26	19	17	12	9	9	6	9	9	8	49	35	27	12	12	9	14	14	11	19	17	14	23.7659	20.5388	17.7815	20.9681	24.4992	19.7636	19.9336	21.7407		0.169503	0.720704
HNRPR_HUMAN	O43390	Heterogeneous nuclear ribonucleoprotein R OS=Homo sapiens GN=HNRNPR PE=1 SV=1	4.722	0.574	0.006589	41	32	25	27	23	18	8	8	5	6	6	5	43	33	25	11	11	8	10	10	7	16	15	12	23.7092	21.0428	17.8866	19.8488	24.3966	19.9979	19.8303	21.7424		0.21509	0.869934
HNRPU_HUMAN	Q00839	Heterogeneous nuclear ribonucleoprotein U OS=Homo sapiens GN=HNRNPU PE=1 SV=6	5.154	0.6892	0.002027	55	40	40	39	32	32	27	22	22	29	22	22	60	44	44	40	33	33	47	38	38	38	28	28	24.9509	23.2224	21.5941	24.1024	26.0078	23.4794	23.7735	24.6012		0.499374	0.998028
HOME1_HUMAN	Q86YM7	Homer protein homolog 1 OS=Homo sapiens GN=HOMER1 PE=1 SV=2	2.427	0.3206	0.660571	0	0	0	0	0	0	0	0	0	0	0	0	2	2	2	0	0	0	0	0	0	0	0	0	11.2808	10.8026	13.7754	12.4821	NaN	NaN	NaN	NaN		-4.34294e-08	0
HORN_HUMAN	Q86YZ3	Hornerin OS=Homo sapiens GN=HRNR PE=1 SV=2	5.866	0.7062	0.00752	19	14	14	25	17	17	11	9	9	22	13	13	11	8	8	8	7	7	5	4	4	25	15	15	19.0217	23.2877	17.933	22.5383	19.0912	17.8364	17.5255	21.9227		0.433233	-1.6012
HP1B3_HUMAN	Q5SSJ5	Heterochromatin protein 1-binding protein 3 OS=Homo sapiens GN=HP1BP3 PE=1 SV=1	3.106	0.4491	0.022151	11	11	11	3	3	3	0	0	0	1	1	1	13	13	13	4	4	4	5	5	5	2	2	2	18.5361	15.3261	10.496	14.8915	20.3468	17.3447	16.6075	16.5648		0.761222	2.90355
HPBP1_HUMAN	Q9NZL4	Hsp70-binding protein 1 OS=Homo sapiens GN=HSPBP1 PE=1 SV=1	2.625	0.244	0.010749	1	1	1	0	0	0	0	0	0	0	0	0	0	0	0	1	1	1	0	0	0	0	0	0	12.2689	11.6293	11.8273	13.1262	NaN	12.9682	NaN	NaN		0	0.755286
HPHL1_HUMAN	Q6MZM0	Hephaestin-like protein 1 OS=Homo sapiens GN=HEPHL1 PE=2 SV=2	2.443	0.3062	0.424	0	0	0	0	0	0	0	0	0	0	0	0	0	0	0	0	0	0	0	0	0	2	2	2	11.9289	10.8966	9.96748	14.3213	NaN	NaN	NaN	14.901		0	3.12245
HPRT_HUMAN	P00492	Hypoxanthine-guanine phosphoribosyltransferase OS=Homo sapiens GN=HPRT1 PE=1 SV=2	3.094	0.5144	0.207581	6	6	5	1	1	1	1	1	1	0	0	0	4	4	4	0	0	0	0	0	0	2	2	2	17.7865	15.7609	14.8139	11.8803	NaN	NaN	NaN	18.5391		0	3.47876
HPTR_HUMAN	P00739	Haptoglobin-related protein OS=Homo sapiens GN=HPR PE=1 SV=2	1.192	0.2433	0.447188	0	0	0	0	0	0	0	0	0	0	0	0	0	0	0	1	1	0	0	0	0	0	0	0	10.6084	11.2223	12.2758	13.3443	NaN	17.8743	NaN	NaN		0	6.0116
HPT_HUMAN	P00738	Haptoglobin OS=Homo sapiens GN=HP PE=1 SV=1	1.792	0.2883	0.447188	0	0	0	0	0	0	0	0	0	1	1	1	0	0	0	1	1	0	0	0	0	1	1	1	12.9609	11.5137	10.9597	18.2435	NaN	17.8743	NaN	16.4256		0.668007	3.73046
HRSL5_HUMAN	Q96KN8	Ca(2+)-independent N-acyltransferase OS=Homo sapiens GN=HRASLS5 PE=2 SV=2	2.565	0.0803	2.40081	0	0	0	0	0	0	0	0	0	1	1	1	0	0	0	0	0	0	0	0	0	0	0	0	12.5271	12.3095	11.4647	17.2549	NaN	NaN	NaN	NaN		0	NaN
HS105_HUMAN	Q92598	Heat shock protein 105 kDa OS=Homo sapiens GN=HSPH1 PE=1 SV=1	4.006	0.5942	0.006706	17	17	15	12	12	11	8	8	8	5	5	3	22	21	19	12	12	11	9	9	8	8	8	6	19.4904	18.1497	16.7231	18.439	20.5916	17.695	16.9787	19.3629		0.178712	0.456485
HS71L_HUMAN	P34931	Heat shock 70 kDa protein 1-like OS=Homo sapiens GN=HSPA1L PE=1 SV=2	4.765	0.6871	0.022861	28	18	1	23	14	0	19	12	0	18	11	0	26	16	0	22	13	0	18	11	0	23	12	0	24.0917	22.3691	21.6283	23.6366	24.6839	23.0248	22.1912	23.9933		0.286511	0.541887
HS74L_HUMAN	O95757	Heat shock 70 kDa protein 4L OS=Homo sapiens GN=HSPA4L PE=1 SV=3	4.141	0.5826	0.064912	25	23	19	5	5	3	0	0	0	2	2	1	21	19	15	2	2	1	3	3	2	7	7	5	17.5463	16.311	12.5395	16.8322	19.2431	15.3892	15.528	18.6192		0.405794	1.3876
HS902_HUMAN	Q14568	Putative heat shock protein HSP 90-alpha A2 OS=Homo sapiens GN=HSP90AA2 PE=1 SV=2	4.446	0.6439	0.003294	12	9	0	9	9	0	6	5	0	11	9	0	15	10	0	10	8	0	11	9	0	14	9	0	23.5979	21.5015	20.7177	24.0174	24.4989	23.2873	23.2578	25.2536		0.868581	1.61578
HS905_HUMAN	Q58FG0	Putative heat shock protein HSP 90-alpha A5 OS=Homo sapiens GN=HSP90AA5P PE=1 SV=1	4.231	0.5954	0.031456	11	7	0	5	5	0	7	6	0	9	7	0	9	7	0	11	7	0	12	7	0	10	7	0	22.008	19.7894	19.5744	21.6856	22.6445	21.7441	21.7995	22.8838		1.13462	1.50364
HS90A_HUMAN	P07900	Heat shock protein HSP 90-alpha OS=Homo sapiens GN=HSP90AA1 PE=1 SV=5	4.842	0.6565	0.003294	54	40	19	37	32	15	30	28	14	41	35	15	68	51	27	53	39	19	53	40	19	56	40	20	24.0706	22.0082	21.0733	24.1934	25.1837	23.774	23.6021	25.4653		0.937465	1.66993
HS90B_HUMAN	P08238	Heat shock protein HSP 90-beta OS=Homo sapiens GN=HSP90AB1 PE=1 SV=4	4.812	0.6626	0.003294	47	38	9	30	26	8	24	21	6	37	32	9	52	43	9	45	37	7	42	34	7	46	34	8	23.8932	21.9533	21.3157	24.0122	24.6977	23.6383	23.2164	25.2314		0.852935	1.40233
HSDL2_HUMAN	Q6YN16	Hydroxysteroid dehydrogenase-like protein 2 OS=Homo sapiens GN=HSDL2 PE=1 SV=1	2.835	0.3376	1.27611	0	0	0	0	0	0	0	0	0	1	1	1	1	1	1	0	0	0	0	0	0	0	0	0	12.1284	12.4365	10.2838	16.4879	NaN	NaN	NaN	NaN		0	NaN
HSP71_HUMAN	P08107	Heat shock 70 kDa protein 1A/1B OS=Homo sapiens GN=HSPA1A PE=1 SV=5	4.765	0.6871	0.008488	61	42	21	45	31	16	35	26	13	30	23	11	65	41	21	44	31	17	40	29	17	39	27	14	25.3364	23.7135	22.9584	24.6093	26.0117	24.4452	23.708	24.988		0.391045	0.633866
HSP72_HUMAN	P54652	Heat shock-related 70 kDa protein 2 OS=Homo sapiens GN=HSPA2 PE=1 SV=1	4.145	0.5849	0.049154	19	13	0	15	11	0	16	12	0	14	9	0	15	10	0	17	11	0	14	10	0	14	9	1	23.5426	22.3674	21.765	23.1777	24.2609	22.7658	22.1941	23.6822		0.362979	0.512628
HSP74_HUMAN	P34932	Heat shock 70 kDa protein 4 OS=Homo sapiens GN=HSPA4 PE=1 SV=4	4.736	0.6022	0.006653	49	40	36	15	14	13	9	9	9	12	12	11	52	45	41	8	8	8	12	10	10	22	22	20	21.1644	18.2208	16.9086	19.2691	22.1693	17.7615	17.6325	20.7706		0.188633	0.692754
HSP76_HUMAN	P17066	Heat shock 70 kDa protein 6 OS=Homo sapiens GN=HSPA6 PE=1 SV=2	4.42	0.6741	0.034464	11	8	0	9	6	0	10	7	0	7	5	0	10	7	0	10	7	0	9	6	0	7	5	0	23.8549	22.4583	21.9813	23.0654	24.2497	23.2833	22.4699	23.583		0.457503	0.556451
HSP77_HUMAN	P48741	Putative heat shock 70 kDa protein 7 OS=Homo sapiens GN=HSPA7 PE=5 SV=2	3.935	0.613	0.06717	5	3	0	5	3	0	5	3	0	4	3	0	4	3	0	5	3	0	5	3	0	4	3	0	23.7616	22.6771	22.0866	23.5167	24.4035	23.4022	22.7802	23.9484		0.557657	0.623097
HSP7C_HUMAN	P11142	Heat shock cognate 71 kDa protein OS=Homo sapiens GN=HSPA8 PE=1 SV=1	4.802	0.6937	0.005029	61	44	28	49	37	26	40	33	21	40	31	22	63	43	31	48	38	27	44	35	25	39	28	20	24.4527	23.3186	22.6387	24.3586	25.3899	23.7708	23.252	24.7088		0.400734	0.588238
HSPB1_HUMAN	P04792	Heat shock protein beta-1 OS=Homo sapiens GN=HSPB1 PE=1 SV=2	4.487	0.5742	0.00951	2	2	2	12	9	9	10	8	8	5	4	4	11	10	10	5	5	5	2	2	2	6	5	5	11.7195	21.2883	19.959	22.4558	22.0967	20.4255	18.367	22.3887		0.319594	1.96381
HTSF1_HUMAN	O43719	HIV Tat-specific factor 1 OS=Homo sapiens GN=HTATSF1 PE=1 SV=1	4.236	0.5824	0.021583	8	8	8	0	0	0	0	0	0	2	2	2	14	13	13	1	1	1	0	0	0	1	1	1	17.6327	11.6839	10.1666	14.2015	20.0646	13.1525	NaN	14.52		0.414503	2.49122
HUTH_HUMAN	P42357	Histidine ammonia-lyase OS=Homo sapiens GN=HAL PE=1 SV=1	4.539	0.6327	0.017191	1	1	1	12	12	12	8	8	8	10	9	9	1	1	1	2	2	2	4	4	4	8	8	8	9.96942	18.5174	16.9358	20.2244	NaN	15.2167	16.3521	20.0307		0.0977389	0.788068
HUWE1_HUMAN	Q7Z6Z7	E3 ubiquitin-protein ligase HUWE1 OS=Homo sapiens GN=HUWE1 PE=1 SV=3	4.925	0.7073	0.01008	36	35	35	2	2	2	0	0	0	4	4	4	38	36	36	17	17	17	14	14	14	15	15	15	16.4013	16.2842	12.3343	14.9948	17.5589	15.8442	15.756	19.4099		0.836709	2.13857
HXA5_HUMAN	P20719	Homeobox protein Hox-A5 OS=Homo sapiens GN=HOXA5 PE=1 SV=2	4.826	0.5898	0.044029	2	2	2	0	0	0	0	0	0	0	0	0	2	2	2	1	1	1	0	0	0	0	0	0	11.9249	11.2533	12.4541	10.3798	NaN	13.637	NaN	NaN		0	2.13398
HXK1_HUMAN	P19367	Hexokinase-1 OS=Homo sapiens GN=HK1 PE=1 SV=3	1.451	0.1213	0.113518	1	1	0	0	0	0	0	0	0	0	0	0	0	0	0	0	0	0	0	0	0	0	0	0	11.7839	12.3317	10.4136	11.1653	NaN	NaN	NaN	NaN		-4.34294e-08	0
HXK2_HUMAN	P52789	Hexokinase-2 OS=Homo sapiens GN=HK2 PE=1 SV=2	2.853	0.2233	0.113518	1	1	0	0	0	0	0	0	0	0	0	0	0	0	0	0	0	0	0	0	0	1	1	1	10.3315	14.6242	11.7118	12.0144	NaN	NaN	NaN	14.6154		0	2.44488
HYALP_HUMAN	P38567	Hyaluronidase PH-20 OS=Homo sapiens GN=SPAM1 PE=1 SV=1	1.23	0.0959	0.041539	1	1	1	0	0	0	0	0	0	0	0	0	0	0	0	0	0	0	0	0	0	0	0	0	19.7446	12.1757	14.5357	13.0202	NaN	NaN	NaN	NaN		0	NaN
HYES_HUMAN	P34913	Bifunctional epoxide hydrolase 2 OS=Homo sapiens GN=EPHX2 PE=1 SV=2	2.028	0.1874	0.829868	1	1	1	0	0	0	0	0	0	0	0	0	0	0	0	0	0	0	0	0	0	0	0	0	18.418	11.1469	11.819	12.1828	NaN	NaN	NaN	NaN		0	NaN
HYOU1_HUMAN	Q9Y4L1	Hypoxia up-regulated protein 1 OS=Homo sapiens GN=HYOU1 PE=1 SV=1	3.577	0.5237	0.147743	4	4	4	0	0	0	0	0	0	0	0	0	5	4	4	0	0	0	1	1	1	4	3	3	13.2799	13.1099	10.0077	12.1686	15.6799	NaN	12.8301	16.2617		1.10971	2.78237
I15RA_HUMAN	Q13261	Interleukin-15 receptor subunit alpha OS=Homo sapiens GN=IL15RA PE=1 SV=1	1.867	0.1489	0.317814	0	0	0	0	0	0	1	1	1	0	0	0	0	0	0	0	0	0	0	0	0	0	0	0	12.3655	9.24914	14.7976	10.8978	NaN	NaN	NaN	NaN		0	NaN
I20L2_HUMAN	Q9H9L3	Interferon-stimulated 20 kDa exonuclease-like 2 OS=Homo sapiens GN=ISG20L2 PE=1 SV=1	2.628	0.4947	0.423819	1	1	1	0	0	0	0	0	0	0	0	0	2	2	2	0	0	0	0	0	0	0	0	0	10.5196	11.9725	10.8161	11.2035	NaN	NaN	NaN	NaN		-4.34294e-08	0
I2BP2_HUMAN	Q7Z5L9	Interferon regulatory factor 2-binding protein 2 OS=Homo sapiens GN=IRF2BP2 PE=1 SV=2	4.912	0.4387	0.369455	2	2	2	0	0	0	0	0	0	1	1	1	4	4	4	0	0	0	0	0	0	1	1	1	12.0839	10.2518	11.1946	14.1422	NaN	NaN	NaN	14.6011		0	2.68296
I36RA_HUMAN	Q9UBH0	Interleukin-36 receptor antagonist protein OS=Homo sapiens GN=IL36RN PE=1 SV=1	2.527	0.2264	0.003042	0	0	0	0	0	0	0	0	0	0	0	0	1	1	1	0	0	0	0	0	0	0	0	0	12.0774	13.2223	12.9787	13.4952	NaN	NaN	NaN	NaN		-4.34294e-08	0
I4E1B_HUMAN	A6NMX2	Eukaryotic translation initiation factor 4E type 1B OS=Homo sapiens GN=EIF4E1B PE=2 SV=3	1.94	0.1711	1.09733	0	0	0	0	0	0	0	0	0	0	0	0	0	0	0	0	0	0	0	0	0	1	1	0	13.2979	10.5179	12.6513	13.6196	NaN	NaN	NaN	12.9622		0	0.440553
ICLN_HUMAN	P54105	Methylosome subunit pICln OS=Homo sapiens GN=CLNS1A PE=1 SV=1	6.028	0.7044	0.054107	21	13	13	23	14	14	23	14	14	15	11	11	27	14	14	21	13	13	20	13	13	15	12	12	23.6181	23.7435	22.4167	25.7595	25.6735	23.9717	23.8313	25.6687		0.47445	0.901866
ICT1_HUMAN	Q14197	Peptidyl-tRNA hydrolase ICT1, mitochondrial OS=Homo sapiens GN=ICT1 PE=1 SV=1	2.706	0.3743	0.093532	4	4	4	0	0	0	0	0	0	0	0	0	1	1	1	0	0	0	0	0	0	0	0	0	10.6412	12.2593	11.8153	10.0705	NaN	NaN	NaN	NaN		-4.34294e-08	0
IDE_HUMAN	P14735	Insulin-degrading enzyme OS=Homo sapiens GN=IDE PE=1 SV=4	3.943	0.5545	0.041907	0	0	0	2	2	2	5	5	5	5	4	4	2	2	2	5	5	5	0	0	0	7	6	6	10.747	13.2495	14.9067	16.9963	NaN	16.0066	NaN	18.0148		0.663036	3.03581
IDHC_HUMAN	O75874	Isocitrate dehydrogenase [NADP] cytoplasmic OS=Homo sapiens GN=IDH1 PE=1 SV=2	3.02	0.4616	0.162767	0	0	0	3	2	2	0	0	0	2	1	1	1	1	1	0	0	0	0	0	0	2	1	1	12.533	16.4481	11.6599	17.6978	16.6894	NaN	NaN	17.7255		0.516688	2.62276
IF1AX_HUMAN	P47813	Eukaryotic translation initiation factor 1A, X-chromosomal OS=Homo sapiens GN=EIF1AX PE=1 SV=2	4.114	0.4468	0.188008	2	2	0	0	0	0	1	1	0	2	2	0	3	3	0	0	0	0	0	0	0	1	1	0	13.0176	11.3336	14.8588	18.9367	20.0767	NaN	NaN	18.6478		0.90446	4.82555
IF1AY_HUMAN	O14602	Eukaryotic translation initiation factor 1A, Y-chromosomal OS=Homo sapiens GN=EIF1AY PE=1 SV=4	4.114	0.4468	0.188008	2	2	0	0	0	0	1	1	0	2	2	0	3	3	0	0	0	0	0	0	0	1	1	0	11.7383	12.1549	14.8588	18.9367	20.0767	NaN	NaN	18.6478		0.91442	4.94007
IF2A_HUMAN	P05198	Eukaryotic translation initiation factor 2 subunit 1 OS=Homo sapiens GN=EIF2S1 PE=1 SV=3	4.898	0.5693	0.10259	18	15	15	0	0	0	2	2	2	2	2	2	19	17	17	0	0	0	0	0	0	3	3	3	19.591	10.6459	14.9873	15.7026	21.0374	NaN	NaN	18.1011		0.681692	4.33755
IF2B1_HUMAN	Q9NZI8	Insulin-like growth factor 2 mRNA-binding protein 1 OS=Homo sapiens GN=IGF2BP1 PE=1 SV=2	4.389	0.652	0.000727	22	19	16	13	11	9	9	8	6	4	4	4	21	18	17	11	10	8	5	5	4	6	5	4	21.7111	19.5403	17.9985	18.0151	22.4427	19.6835	17.2337	19.0638		0.074766	0.289636
IF2B2_HUMAN	Q9Y6M1	Insulin-like growth factor 2 mRNA-binding protein 2 OS=Homo sapiens GN=IGF2BP2 PE=1 SV=2	3.862	0.6277	0.079023	10	9	7	3	3	1	1	1	0	0	0	0	9	8	8	1	1	0	1	1	0	0	0	0	17.3165	16.0947	13.9116	10.9388	16.2827	15.8867	14.9328	NaN		0.274701	1.13533
IF2B3_HUMAN	O00425	Insulin-like growth factor 2 mRNA-binding protein 3 OS=Homo sapiens GN=IGF2BP3 PE=1 SV=2	3.605	0.5759	0.006362	12	12	9	6	6	4	5	5	3	0	0	0	13	11	10	4	4	2	2	2	1	3	3	2	19.3438	17.2747	17.0215	11.7208	20.1451	18.2914	15.7074	17.0429		0.329935	1.45652
IF2B_HUMAN	P20042	Eukaryotic translation initiation factor 2 subunit 2 OS=Homo sapiens GN=EIF2S2 PE=1 SV=2	4.882	0.6456	0.008186	13	13	13	0	0	0	1	1	1	2	2	2	12	12	12	2	2	2	1	1	1	3	3	3	22.1631	11.6455	14.0287	17.3474	21.4309	15.6218	14.7887	21.4533		0.290823	2.02751
IF2GL_HUMAN	Q2VIR3	Putative eukaryotic translation initiation factor 2 subunit 3-like protein OS=Homo sapiens GN=EIF2S3L PE=5 SV=2	4.073	0.5215	0.059308	5	5	0	1	1	0	1	1	0	1	1	0	5	5	0	1	1	0	1	1	0	3	3	0	17.2248	13.8219	13.2602	15.1142	19.0664	15.5723	14.5493	18.5558		0.717314	2.08069
IF2G_HUMAN	P41091	Eukaryotic translation initiation factor 2 subunit 3 OS=Homo sapiens GN=EIF2S3 PE=1 SV=3	4.073	0.5215	0.012165	6	6	1	2	2	1	2	2	1	2	2	1	6	6	1	2	2	1	2	2	1	4	4	1	18.6192	15.4057	14.8531	16.6874	19.711	16.5269	15.9426	18.9757		0.518256	1.39772
IF2P_HUMAN	O60841	Eukaryotic translation initiation factor 5B OS=Homo sapiens GN=EIF5B PE=1 SV=4	5.62	0.6116	0.010853	29	29	29	1	1	1	0	0	0	3	3	3	27	27	27	0	0	0	2	2	2	7	7	7	18.8396	13.4401	10.3186	16.6245	20.0653	NaN	14.0661	18.3432		0.44488	2.68584
IF4A1_HUMAN	P60842	Eukaryotic initiation factor 4A-I OS=Homo sapiens GN=EIF4A1 PE=1 SV=1	4.324	0.6078	0.000693	15	15	7	6	6	3	4	4	2	10	10	3	17	15	7	4	4	1	7	7	3	19	17	6	19.4054	17.5822	16.7589	20.4224	21.2328	17.5172	18.0822	22.1771		0.369388	1.21012
IF4A2_HUMAN	Q14240	Eukaryotic initiation factor 4A-II OS=Homo sapiens GN=EIF4A2 PE=1 SV=2	3.69	0.6078	0.000693	9	9	1	3	3	0	2	2	0	7	7	0	10	9	1	3	3	0	4	4	0	14	12	1	18.9709	17.2533	16.4213	19.8208	20.4251	17.2976	17.5296	21.5032		0.353587	1.0723
IF4A3_HUMAN	P38919	Eukaryotic initiation factor 4A-III OS=Homo sapiens GN=EIF4A3 PE=1 SV=4	3.511	0.6078	0.000983	12	12	11	12	12	11	5	5	4	4	4	3	12	12	11	5	5	4	1	1	0	4	3	1	18.447	19.0129	17.8105	18.2576	20.5757	17.5259	16.4146	19.0737		0.00550337	0.0154891
IF4B_HUMAN	P23588	Eukaryotic translation initiation factor 4B OS=Homo sapiens GN=EIF4B PE=1 SV=2	4.646	0.6551	0.002075	68	46	46	66	42	42	39	26	26	57	33	33	120	63	63	48	25	25	47	24	24	62	32	32	25.2407	25.1103	23.3109	26.3965	28.3325	25.6868	25.2715	26.688		0.786274	1.48011
IF4E2_HUMAN	O60573	Eukaryotic translation initiation factor 4E type 2 OS=Homo sapiens GN=EIF4E2 PE=1 SV=1	2.559	0.3396	0.0406	1	1	1	0	0	0	0	0	0	0	0	0	4	4	4	0	0	0	0	0	0	0	0	0	13.1614	11.5822	12.6689	12.7097	NaN	NaN	NaN	NaN		-4.34294e-08	0
IF4E_HUMAN	P06730	Eukaryotic translation initiation factor 4E OS=Homo sapiens GN=EIF4E PE=1 SV=2	2.839	0.3329	0.780952	0	0	0	0	0	0	0	0	0	0	0	0	1	1	1	0	0	0	0	0	0	1	1	0	11.2943	12.566	11.7085	12.5852	19.1926	NaN	NaN	13.6143		1.15657	4.36499
IF4G1_HUMAN	Q04637	Eukaryotic translation initiation factor 4 gamma 1 OS=Homo sapiens GN=EIF4G1 PE=1 SV=4	4.068	0.5934	0.000856	43	39	38	17	16	16	12	12	12	11	11	11	56	51	46	14	14	13	17	16	16	22	22	22	20.5478	17.8694	16.7177	19.1037	22.0164	18.4164	18.4319	20.402		0.476381	1.25699
IF4G2_HUMAN	P78344	Eukaryotic translation initiation factor 4 gamma 2 OS=Homo sapiens GN=EIF4G2 PE=1 SV=1	3.613	0.5053	0.076978	4	4	4	0	0	0	0	0	0	0	0	0	6	6	6	0	0	0	0	0	0	2	2	2	10.6781	11.3951	12.4601	12.4231	NaN	NaN	NaN	15.2603		0	3.52121
IF4G3_HUMAN	O43432	Eukaryotic translation initiation factor 4 gamma 3 OS=Homo sapiens GN=EIF4G3 PE=1 SV=2	2.913	0.3889	0.011803	2	2	1	0	0	0	0	0	0	0	0	0	7	7	2	1	1	0	0	0	0	0	0	0	11.273	10.958	13.2852	12.1078	NaN	12.5868	NaN	NaN		0	0.680776
IF4H_HUMAN	Q15056	Eukaryotic translation initiation factor 4H OS=Homo sapiens GN=EIF4H PE=1 SV=5	3.202	0.4475	0.136134	2	2	2	1	1	1	0	0	0	4	4	4	4	4	4	3	3	3	4	4	4	3	3	3	17.8045	17.0787	12.2111	19.2558	19.3712	16.6035	17.2591	19.5125		0.417713	1.59906
IF5A1_HUMAN	P63241	Eukaryotic translation initiation factor 5A-1 OS=Homo sapiens GN=EIF5A PE=1 SV=2	5.239	0.5814	0.008482	10	6	2	5	4	2	3	3	2	3	3	2	8	7	3	3	3	1	4	4	2	7	7	4	20.427	19.3765	17.6522	21.0855	21.8403	18.8349	19.1012	22.1705		0.310417	0.851435
IF5A2_HUMAN	Q9GZV4	Eukaryotic translation initiation factor 5A-2 OS=Homo sapiens GN=EIF5A2 PE=1 SV=3	3.265	0.5814	0.008677	7	4	0	3	2	0	1	1	0	1	1	0	5	4	0	2	2	0	2	2	0	2	2	0	20.427	18.9248	16.9829	20.1239	21.5898	18.6553	18.8293	20.449		0.3079	0.766193
IF5AL_HUMAN	Q6IS14	Eukaryotic translation initiation factor 5A-1-like OS=Homo sapiens GN=EIF5AL1 PE=1 SV=2	3.265	0.5814	0.008677	5	3	0	3	2	0	1	1	0	1	1	0	3	2	0	2	2	0	2	2	0	3	3	0	19.3926	18.9248	16.9829	20.1239	20.1246	18.6553	18.8293	21.117		0.41114	0.825503
IF6_HUMAN	P56537	Eukaryotic translation initiation factor 6 OS=Homo sapiens GN=EIF6 PE=1 SV=1	5.042	0.6539	0.007856	2	2	2	5	4	4	4	3	3	2	1	1	2	2	2	3	2	2	4	3	3	3	2	2	11.8194	19.3645	18.3292	20.2947	NaN	17.4238	18.702	19.4114		0.175739	1.06045
IFIX_HUMAN	Q6K0P9	Pyrin and HIN domain-containing protein 1 OS=Homo sapiens GN=PYHIN1 PE=1 SV=1	1.672	0.1734	0.393466	0	0	0	1	1	1	0	0	0	0	0	0	0	0	0	0	0	0	0	0	0	0	0	0	14.2629	18.3093	10.4263	13.0212	NaN	NaN	NaN	NaN		0	NaN
IFRD1_HUMAN	O00458	Interferon-related developmental regulator 1 OS=Homo sapiens GN=IFRD1 PE=1 SV=4	4.521	0.6563	0.946949	2	2	2	0	0	0	0	0	0	0	0	0	0	0	0	0	0	0	0	0	0	0	0	0	10.7711	13.5452	10.8152	12.0154	NaN	NaN	NaN	NaN		-4.34294e-08	0
IFT46_HUMAN	Q9NQC8	Intraflagellar transport protein 46 homolog OS=Homo sapiens GN=IFT46 PE=2 SV=1	2.512	0.3081	0.024781	1	1	1	0	0	0	0	0	0	0	0	0	0	0	0	0	0	0	0	0	0	0	0	0	10.8893	10.4278	10.6952	13.5389	NaN	NaN	NaN	NaN		-4.34294e-08	0
IGHA1_HUMAN	P01876	Ig alpha-1 chain C region OS=Homo sapiens GN=IGHA1 PE=1 SV=2	3.359	0.5672	0.031658	2	2	1	3	3	1	8	7	2	3	2	1	1	1	1	2	2	0	2	2	1	1	1	0	11.7699	18.4459	20.4763	19.5432	NaN	17.2408	17.393	18.1561		0.00534132	0.0377947
IGHA2_HUMAN	P01877	Ig alpha-2 chain C region OS=Homo sapiens GN=IGHA2 PE=1 SV=3	3.235	0.5672	0.031658	1	1	0	2	2	0	6	5	0	2	1	0	0	0	0	2	2	0	1	1	0	1	1	0	11.2671	17.7015	20.2449	18.7321	NaN	17.3403	16.3051	18.2556		0.0455412	0.31393
IGHG1_HUMAN	P01857	Ig gamma-1 chain C region OS=Homo sapiens GN=IGHG1 PE=1 SV=1	3.679	0.574	0.030091	5	5	2	3	3	3	5	5	3	2	2	2	7	6	3	4	4	3	4	4	3	2	2	1	17.4574	18.0156	18.6592	20.0209	21.4711	18.6812	18.0478	19.7125		0.454913	0.939921
IGHG2_HUMAN	P01859	Ig gamma-2 chain C region OS=Homo sapiens GN=IGHG2 PE=1 SV=2	3.764	0.3442	0.015879	2	2	1	0	0	0	1	1	1	1	1	1	6	6	4	0	0	0	0	0	0	1	1	1	17.7668	13.5424	14.1514	19.8791	20.597	NaN	NaN	19.7008		0.772603	3.81396
IGHG3_HUMAN	P01860	Ig gamma-3 chain C region OS=Homo sapiens GN=IGHG3 PE=1 SV=2	3.679	0.5135	0.030091	3	3	0	0	0	0	2	2	0	0	0	0	5	5	1	1	1	0	1	1	0	1	1	0	17.2768	10.4268	15.1509	12.457	20.9286	17.7244	14.2322	17.2404		0.926396	3.70352
IGJ_HUMAN	P01591	Immunoglobulin J chain OS=Homo sapiens GN=IGJ PE=1 SV=4	2.588	0.2801	0.450931	0	0	0	0	0	0	2	2	2	1	1	1	0	0	0	1	1	1	0	0	0	1	1	1	10.7287	11.6907	17.4705	17.5645	NaN	14.8144	NaN	17.2411		0.229054	1.66416
IGKC_HUMAN	P01834	Ig kappa chain C region OS=Homo sapiens GN=IGKC PE=1 SV=1	4.097	0.5458	0.269757	1	1	1	2	2	2	6	4	4	3	2	2	2	2	2	1	1	1	1	1	1	3	2	2	12.8426	18.2328	18.8216	21.2886	NaN	17.2117	17.1638	21.3197		0.118226	0.768666
IGLL5_HUMAN	B9A064	Immunoglobulin lambda-like polypeptide 5 OS=Homo sapiens GN=IGLL5 PE=2 SV=2	2.751	0.5062	0.296347	1	1	1	1	1	1	2	2	1	0	0	0	0	0	0	0	0	0	1	1	0	0	0	0	11.3859	17.0863	17.3406	11.3325	NaN	NaN	14.1535	NaN		0	-0.132794
IKBL1_HUMAN	Q9UBC1	NF-kappa-B inhibitor-like protein 1 OS=Homo sapiens GN=NFKBIL1 PE=1 SV=1	1.67	0.2563	0.497794	0	0	0	0	0	0	0	0	0	0	0	0	1	1	1	0	0	0	0	0	0	0	0	0	12.523	13.0379	11.0925	13.303	NaN	NaN	NaN	NaN		-4.34294e-08	0
IKIP_HUMAN	Q70UQ0	Inhibitor of nuclear factor kappa-B kinase-interacting protein OS=Homo sapiens GN=IKBIP PE=1 SV=1	2.116	0.2004	1.85051	0	0	0	0	0	0	0	0	0	0	0	0	1	1	1	0	0	0	0	0	0	0	0	0	12.3298	11.6592	12.1287	11.5313	NaN	NaN	NaN	NaN		-4.34294e-08	0
IKKA_HUMAN	O15111	Inhibitor of nuclear factor kappa-B kinase subunit alpha OS=Homo sapiens GN=CHUK PE=1 SV=2	2.092	0.2667	0.419325	1	1	1	0	0	0	0	0	0	0	0	0	0	0	0	0	0	0	0	0	0	0	0	0	10.9968	12.5321	12.56	14.1024	NaN	NaN	NaN	NaN		-4.34294e-08	0
IL1RA_HUMAN	P18510	Interleukin-1 receptor antagonist protein OS=Homo sapiens GN=IL1RN PE=1 SV=1	3.544	0.5006	0.298996	0	0	0	0	0	0	0	0	0	1	1	1	2	2	2	0	0	0	1	1	1	0	0	0	11.7664	10.5543	11.7685	17.6968	NaN	NaN	14.3568	NaN		0	1.41032
IL36G_HUMAN	Q9NZH8	Interleukin-36 gamma OS=Homo sapiens GN=IL36G PE=1 SV=1	2.712	0.3609	1.02264	0	0	0	1	1	1	1	1	1	0	0	0	1	1	1	0	0	0	0	0	0	0	0	0	11.5027	15.4292	15.1577	11.1215	NaN	NaN	NaN	NaN		0	NaN
ILEU_HUMAN	P30740	Leukocyte elastase inhibitor OS=Homo sapiens GN=SERPINB1 PE=1 SV=1	2.104	0.1521	0.003538	0	0	0	0	0	0	1	1	1	0	0	0	0	0	0	0	0	0	0	0	0	0	0	0	12.3792	12.0428	14.2628	11.8595	NaN	NaN	NaN	NaN		0	NaN
ILF2_HUMAN	Q12905	Interleukin enhancer-binding factor 2 OS=Homo sapiens GN=ILF2 PE=1 SV=2	5.315	0.6601	0.007616	31	21	21	12	10	10	5	5	5	6	6	6	35	23	23	11	10	10	8	8	8	13	12	12	23.9549	19.9461	17.8677	20.593	24.3757	19.7836	18.6141	22.4856		0.152649	0.724314
ILF3_HUMAN	Q12906	Interleukin enhancer-binding factor 3 OS=Homo sapiens GN=ILF3 PE=1 SV=3	5.605	0.6427	0.002944	64	52	45	30	26	19	12	12	9	17	14	12	69	51	46	25	24	20	27	25	21	23	18	15	23.8085	21.1614	18.7745	20.6523	24.6406	20.6137	20.3029	21.9253		0.214775	0.771456
ILKAP_HUMAN	Q9H0C8	Integrin-linked kinase-associated serine/threonine phosphatase 2C OS=Homo sapiens GN=ILKAP PE=1 SV=1	2.179	0.3896	0.591405	2	2	2	0	0	0	0	0	0	0	0	0	0	0	0	0	0	0	0	0	0	0	0	0	13.8349	11.6932	10.5276	11.1959	NaN	NaN	NaN	NaN		-4.34294e-08	0
IMA1_HUMAN	P52294	Importin subunit alpha-1 OS=Homo sapiens GN=KPNA1 PE=1 SV=3	3.23	0.5555	0.04824	2	2	2	0	0	0	1	1	1	1	1	1	6	5	3	1	1	1	1	1	1	1	1	1	10.5204	13.8912	14.027	15.8385	17.3168	15.938	15.6522	16.1815		1.22305	2.70284
IMA2L_HUMAN	A8MYJ9	Importin subunit alpha-2-like protein OS=Homo sapiens PE=2 SV=2	1.883	0.129	0.386782	0	0	0	0	0	0	0	0	0	0	0	0	1	1	0	0	0	0	0	0	0	0	0	0	10.1216	12.7814	11.863	12.2218	18.5691	NaN	NaN	NaN		0	6.82213
IMA2_HUMAN	P52292	Importin subunit alpha-2 OS=Homo sapiens GN=KPNA2 PE=1 SV=1	4.597	0.6539	0.003471	15	13	13	8	8	8	6	5	5	8	7	7	15	12	11	10	10	10	11	11	11	11	9	9	21.4045	18.5615	17.5124	20.4415	22.6119	20.2237	20.2612	21.0135		0.723825	1.54759
IMA3_HUMAN	O00505	Importin subunit alpha-3 OS=Homo sapiens GN=KPNA3 PE=1 SV=2	3.257	0.4295	0.148591	5	5	4	0	0	0	0	0	0	0	0	0	5	5	3	0	0	0	1	1	0	3	3	2	13.1892	12.5558	13.3334	12.7746	NaN	NaN	13.5705	16.9569		1.00735	2.30046
IMA4_HUMAN	O00629	Importin subunit alpha-4 OS=Homo sapiens GN=KPNA4 PE=1 SV=1	3.659	0.4955	0.333148	2	2	1	0	0	0	0	0	0	0	0	0	2	2	0	0	0	0	1	1	0	2	2	1	11.9445	14.2221	11.6687	13.3999	NaN	NaN	13.5705	16.929		0.824647	2.44096
IMA5_HUMAN	O15131	Importin subunit alpha-6 OS=Homo sapiens GN=KPNA5 PE=1 SV=2	2.828	0.5555	0.158913	0	0	0	0	0	0	0	0	0	0	0	0	3	2	0	0	0	0	0	0	0	0	0	0	13.2718	13.5086	10.7106	11.5618	NaN	NaN	NaN	NaN		-4.34294e-08	0
IMA7_HUMAN	O60684	Importin subunit alpha-7 OS=Homo sapiens GN=KPNA6 PE=1 SV=1	2.828	0.5555	0.158913	0	0	0	0	0	0	0	0	0	0	0	0	3	2	0	0	0	0	0	0	0	0	0	0	11.6797	12.8291	13.871	12.5705	NaN	NaN	NaN	NaN		-4.34294e-08	0
IMB1_HUMAN	Q14974	Importin subunit beta-1 OS=Homo sapiens GN=KPNB1 PE=1 SV=2	4.822	0.6162	0.02342	27	23	23	9	8	8	5	5	5	6	6	6	29	23	23	7	7	7	10	8	8	16	13	13	21.0819	17.3962	15.5409	19.31	21.7252	18.3891	18.246	20.3756		0.40871	1.35173
IMDH1_HUMAN	P20839	Inosine-5'-monophosphate dehydrogenase 1 OS=Homo sapiens GN=IMPDH1 PE=1 SV=2	2.246	0.1932	0.200903	1	1	0	0	0	0	1	1	0	0	0	0	1	1	0	0	0	0	1	1	0	0	0	0	17.0498	12.1182	15.463	14.2344	18.9661	NaN	16.0588	NaN		0.710896	2.79607
IMDH2_HUMAN	P12268	Inosine-5'-monophosphate dehydrogenase 2 OS=Homo sapiens GN=IMPDH2 PE=1 SV=2	4.856	0.5491	0.062567	9	8	7	6	6	6	6	6	5	9	9	9	11	10	9	6	6	6	7	7	6	11	10	10	17.8445	17.5173	17.3507	20.3799	20.4474	17.6361	17.9458	20.6647		0.36382	0.900378
IMP4_HUMAN	Q96G21	U3 small nucleolar ribonucleoprotein protein IMP4 OS=Homo sapiens GN=IMP4 PE=1 SV=1	1.385	0.1105	0.177513	0	0	0	0	0	0	0	0	0	0	0	0	1	1	1	0	0	0	0	0	0	0	0	0	11.4893	11.662	11.1538	10.7254	NaN	NaN	NaN	NaN		-4.34294e-08	0
IMPA2_HUMAN	O14732	Inositol monophosphatase 2 OS=Homo sapiens GN=IMPA2 PE=1 SV=1	1.54	0.2422	0.243065	0	0	0	1	1	1	0	0	0	0	0	0	0	0	0	0	0	0	0	0	0	0	0	0	12.0655	15.7434	12.377	11.548	NaN	NaN	NaN	NaN		0	NaN
INCE_HUMAN	Q9NQS7	Inner centromere protein OS=Homo sapiens GN=INCENP PE=1 SV=3	2.343	0.4554	0.230321	0	0	0	0	0	0	0	0	0	0	0	0	2	2	2	0	0	0	1	1	1	1	1	1	11.3469	12.0679	12.5996	9.23348	NaN	NaN	13.2596	16.6619		1.12817	3.64877
INF2_HUMAN	Q27J81	Inverted formin-2 OS=Homo sapiens GN=INF2 PE=1 SV=2	1.593	0.1268	0.198205	1	1	1	0	0	0	0	0	0	0	0	0	0	0	0	0	0	0	0	0	0	0	0	0	14.1005	12.5657	10.7388	11.7902	NaN	NaN	NaN	NaN		-4.34294e-08	0
ING5_HUMAN	Q8WYH8	Inhibitor of growth protein 5 OS=Homo sapiens GN=ING5 PE=1 SV=1	2.831	0.332	0.206232	0	0	0	0	0	0	0	0	0	0	0	0	0	0	0	1	1	1	0	0	0	0	0	0	11.3599	11.6455	11.8446	10.7221	NaN	13.9564	NaN	NaN		0	2.56335
INO1_HUMAN	Q9NPH2	Inositol-3-phosphate synthase 1 OS=Homo sapiens GN=ISYNA1 PE=1 SV=1	1.763	0.2598	0.572541	0	0	0	1	1	1	0	0	0	0	0	0	0	0	0	0	0	0	0	0	0	0	0	0	12.223	13.5793	10.9716	11.9357	NaN	NaN	NaN	NaN		0	NaN
INO80_HUMAN	Q9ULG1	DNA helicase INO80 OS=Homo sapiens GN=INO80 PE=1 SV=2	3.38	0.4817	0.286896	0	0	0	0	0	0	0	0	0	0	0	0	1	1	1	0	0	0	1	1	1	0	0	0	13.8752	9.45518	12.6238	10.4678	NaN	NaN	12.4488	NaN		0	0.843321
INP5K_HUMAN	Q9BT40	Inositol polyphosphate 5-phosphatase K OS=Homo sapiens GN=INPP5K PE=1 SV=3	2.528	0.2963	0.002742	1	1	1	0	0	0	0	0	0	0	0	0	1	1	1	1	1	1	1	1	1	0	0	0	11.6303	9.23517	12.1606	12.9351	NaN	13.2025	13.5368	NaN		0.71492	1.87938
INT3_HUMAN	Q68E01	Integrator complex subunit 3 OS=Homo sapiens GN=INTS3 PE=1 SV=1	3.865	0.5351	0.242973	0	0	0	0	0	0	0	0	0	1	1	1	2	2	2	0	0	0	0	0	0	1	1	1	12.1652	11.2817	14.2518	12.5678	NaN	NaN	NaN	13.4096		0	0.842996
INT4_HUMAN	Q96HW7	Integrator complex subunit 4 OS=Homo sapiens GN=INTS4 PE=1 SV=2	2.329	0.1894	2.25472	0	0	0	0	0	0	0	0	0	0	0	0	0	0	0	0	0	0	0	0	0	1	1	1	11.8921	10.8892	11.5165	9.12629	NaN	NaN	NaN	13.7518		0	2.89574
INT5_HUMAN	Q6P9B9	Integrator complex subunit 5 OS=Homo sapiens GN=INTS5 PE=1 SV=1	3.417	0.4718	0.035625	1	1	1	0	0	0	0	0	0	0	0	0	2	2	2	0	0	0	0	0	0	0	0	0	11.0179	12.3103	12.7282	11.7716	NaN	NaN	NaN	NaN		-4.34294e-08	0
INT7_HUMAN	Q9NVH2	Integrator complex subunit 7 OS=Homo sapiens GN=INTS7 PE=1 SV=1	1.48	0.1176	0.094722	1	1	1	0	0	0	0	0	0	0	0	0	0	0	0	0	0	0	0	0	0	0	0	0	17.2789	11.7987	13.2345	12.091	NaN	NaN	NaN	NaN		0	NaN
[truncated: 2,171 more rows]

## Sheet: CK2a' IP 
Protein name	Reference	description	xcorr_max	dcn_max	MMA (ppm)	tp [control 1]	up [control 1]	um [control 1]	tp [control 2]	up [control 2]	um [control 2]	tp [control 3]	up [control 3]	um [control 3]	tp [control 4]	up [control 4]	um [control 4]	tp [CK2a'_1]	up [CK2a'_1]	um [CK2a'_1]	tp [CK2a'_2]	up [CK2a'_2]	um [CK2a'_2]	tp [CK2a'_3]	up [CK2a'_3]	um [CK2a'_3]	tp [CK2a'_4]	up [CK2a'_4]	um [CK2a'_4]	log2 ibaq area control 1	log2 ibaq area control 2	log2 ibaq area control 3	log2 ibaq area control 4	log2 ibaq area CK2a'_1	log2 ibaq area CK2a'_2	log2 ibaq area CK2a'_3	log2 ibaq area CK2a'_4	Student's T-test Significant	-Log Student's T-test	Student's T-test Difference
[truncated: 3,952 more rows]

[truncated: 1 more sheets: CK2b IP]
